# Supplementary material for: Large-scale multivariate dataset on the characterization of microbiota diversity, microbial growth dynamics, metabolic spoilage volatilome and sensorial profiles of two industrially produced meat products subjected to changes in lactate concentration and packaging atmosphere
Source: Data Brief. 2020 Mar 20;30:105453. doi: 10.1016/j.dib.2020.105453 (PMC7152715; doi:10.1016/j.dib.2020.105453)
Supplement: Supplementary file 1 [file mmc1.xlsx]

## Sheet: Sample_data
Sample_Name	Meat_Type	Campaign	Sampling_Time	Lactate_Dose	Packaging	Amplicon_16S	Amplicon_gyrB	Volatilome_Analysis	Sensorial_Profile	pH	Packaging_Gas_Analysis	Total cfu.g-1	LAB cfu.g-1	Chromametry
C01TB	Poultry	n°1	Gut	None	None							X	X
C01TD	Poultry	n°1	Primal_cut	None	None							X	X
C01TE	Poultry	n°1	Spices	None	None							X	X
C01TG	Poultry	n°1	Fat	None	None							X	X
C01T0A	Poultry	n°1	T0	Normal_dose	None	X	X	X		X	x	X	X	X
C01T0B	Poultry	n°1	T0	Half_dose	None	X	X			X	x	X	X
C01T0C	Poultry	n°1	T0	Zero_dose	None	X	X	X		X	x	X	X
C01T1A1	Poultry	n°1	T1	Normal_dose	Air	X	X	X		X	x	X	X	X
C01T1A2	Poultry	n°1	T1	Normal_dose	70%O2_30%CO2	X	X	X		X	x	X	X	X
C01T1A3	Poultry	n°1	T1	Normal_dose	50%N2_50%CO2	X	X	X		X	x	X	X	X
C01T1B1	Poultry	n°1	T1	Half_dose	Air	X	X			X	x	X	X
C01T1B2	Poultry	n°1	T1	Half_dose	70%O2_30%CO2	X	X			X	x	X	X
C01T1B3	Poultry	n°1	T1	Half_dose	50%N2_50%CO2	X	X			X	x	X	X
C01T1C1	Poultry	n°1	T1	Zero_dose	Air	X	X	X		X	x	X	X	X
C01T1C2	Poultry	n°1	T1	Zero_dose	70%O2_30%CO2	X	X	X		X	x	X	X	X
C01T1C3	Poultry	n°1	T1	Zero_dose	50%N2_50%CO2	X	X	X		X	x	X	X	X
C01T2A1	Poultry	n°1	T2	Normal_dose	Air	X	X	X		X	x	X	X	X
C01T2A2	Poultry	n°1	T2	Normal_dose	70%O2_30%CO2	X	X	X		X	x	X	X	X
C01T2A3	Poultry	n°1	T2	Normal_dose	50%N2_50%CO2	X	X	X		X	x	X	X	X
C01T2B1	Poultry	n°1	T2	Half_dose	Air	X	X			X	x	X	X
C01T2B2	Poultry	n°1	T2	Half_dose	70%O2_30%CO2	X	X			X	x	X	X
C01T2B3	Poultry	n°1	T2	Half_dose	50%N2_50%CO2	X	X			X	x	X	X
C01T2C1	Poultry	n°1	T2	Zero_dose	Air	X	X	X		X	x	X	X	X
C01T2C2	Poultry	n°1	T2	Zero_dose	70%O2_30%CO2	X	X	X		X	x	X	X	X
C01T2C3	Poultry	n°1	T2	Zero_dose	50%N2_50%CO2	X	X	X		X	x	X	X	X
C01T3A1	Poultry	n°1	T3	Normal_dose	Air	X	X	X		X	x	X	X	X																			x
C01T3A2	Poultry	n°1	T3	Normal_dose	70%O2_30%CO2	X	X	X		X	x	X	X	X
C01T3A3	Poultry	n°1	T3	Normal_dose	50%N2_50%CO2	X	X	X		X	x	X	X	X
C01T3B1	Poultry	n°1	T3	Half_dose	Air	X	X			X	x	X	X
C01T3B2	Poultry	n°1	T3	Half_dose	70%O2_30%CO2	X	X			X	x	X	X
C01T3B3	Poultry	n°1	T3	Half_dose	50%N2_50%CO2	X	X			X	x	X	X
C01T3C1	Poultry	n°1	T3	Zero_dose	Air	X	X	X		X	x	X	X	X
C01T3C2	Poultry	n°1	T3	Zero_dose	70%O2_30%CO2	X	X	X		X	x	X	X	X
C01T3C3	Poultry	n°1	T3	Zero_dose	50%N2_50%CO2	X	X	X		X	x	X	X	X
C02TB	Poultry	n°2	Gut	None	None
C02TD	Poultry	n°2	Primal_cut	None	None							X	X
C02TE	Poultry	n°2	Spices	None	None
C02TG	Poultry	n°2	Fat	None	None							X	X
C02T0A	Poultry	n°2	T0	Normal_dose	None	X	X	X	X	X	x	X	X	X
C02T0B	Poultry	n°2	T0	Half_dose	None	X	X			X	x	X	X
C02T0C	Poultry	n°2	T0	Zero_dose	None	X	X	X		X	x	X	X
C02T1A1	Poultry	n°2	T1	Normal_dose	Air	X	X	X	X	X	x	X	X	X
C02T1A2	Poultry	n°2	T1	Normal_dose	70%O2_30%CO2	X	X	X	X	X	x	X	X	X
C02T1A3	Poultry	n°2	T1	Normal_dose	50%N2_50%CO2	X	X	X	X	X	x	X	X	X
C02T1B1	Poultry	n°2	T1	Half_dose	Air	X	X			X	x	X	X
C02T1B2	Poultry	n°2	T1	Half_dose	70%O2_30%CO2	X	X			X	x	X	X
C02T1B3	Poultry	n°2	T1	Half_dose	50%N2_50%CO2	X	X			X	x	X	X
C02T1C1	Poultry	n°2	T1	Zero_dose	Air	X	X	X	X	X	x	X	X	X
C02T1C2	Poultry	n°2	T1	Zero_dose	70%O2_30%CO2	X	X	X	X	X	x	X	X	X
C02T1C3	Poultry	n°2	T1	Zero_dose	50%N2_50%CO2	X	X	X	X	X	x	X	X	X
C02T2A1	Poultry	n°2	T2	Normal_dose	Air	X	X	X	X	X	x	X	X	X
C02T2A2	Poultry	n°2	T2	Normal_dose	70%O2_30%CO2	X	X	X	X	X	x	X	X	X
C02T2A3	Poultry	n°2	T2	Normal_dose	50%N2_50%CO2	X	X	X	X	X	x	X	X	X
C02T2B1	Poultry	n°2	T2	Half_dose	Air	X	X			X	x	X	X
C02T2B2	Poultry	n°2	T2	Half_dose	70%O2_30%CO2	X	X			X	x	X	X
C02T2B3	Poultry	n°2	T2	Half_dose	50%N2_50%CO2	X	X			X	x	X	X
C02T2C1	Poultry	n°2	T2	Zero_dose	Air	X	X	X	X	X	x	X	X	X
C02T2C2	Poultry	n°2	T2	Zero_dose	70%O2_30%CO2	X	X	X	X	X	x	X	X	X
C02T2C3	Poultry	n°2	T2	Zero_dose	50%N2_50%CO2	X	X	X	X	X	x	X	X	X
C02T3A1	Poultry	n°2	T3	Normal_dose	Air	X	X	X		X	x	X	X	X
C02T3A2	Poultry	n°2	T3	Normal_dose	70%O2_30%CO2	X	X	X		X	x	X	X	X
C02T3A3	Poultry	n°2	T3	Normal_dose	50%N2_50%CO2	X	X	X		X	x	X	X	X
C02T3B1	Poultry	n°2	T3	Half_dose	Air	X	X			X	x	X	X
C02T3B2	Poultry	n°2	T3	Half_dose	70%O2_30%CO2	X	X			X	x	X	X
C02T3B3	Poultry	n°2	T3	Half_dose	50%N2_50%CO2	X	X			X	x	X	X
C02T3C1	Poultry	n°2	T3	Zero_dose	Air	X	X	X		X	x	X	X	X
C02T3C2	Poultry	n°2	T3	Zero_dose	70%O2_30%CO2	X	X	X		X	x	X	X	X
C02T3C3	Poultry	n°2	T3	Zero_dose	50%N2_50%CO2	X	X	X		X	x	X	X	X
C03TB	Poultry	n°3	Gut	None	None							X	X
C03TD	Poultry	n°3	Primal_cut	None	None							X	X
C03TE	Poultry	n°3	Spices	None	None							X	X
C03TG	Poultry	n°3	Fat	None	None							X	X
C03T0A	Poultry	n°3	T0	Normal_dose	None	X	X	X	X	X	x	X	X	X
C03T0B	Poultry	n°3	T0	Half_dose	None	X	X			X	x	X	X
C03T0C	Poultry	n°3	T0	Zero_dose	None	X	X	X		X	x	X	X
C03T1A1	Poultry	n°3	T1	Normal_dose	Air	X	X	X	X	X	x	X	X	X
C03T1A2	Poultry	n°3	T1	Normal_dose	70%O2_30%CO2	X	X	X	X	X	x	X	X	X
C03T1A3	Poultry	n°3	T1	Normal_dose	50%N2_50%CO2	X	X	X	X	X	x	X	X	X
C03T1B1	Poultry	n°3	T1	Half_dose	Air	X	X			X	x	X	X
C03T1B2	Poultry	n°3	T1	Half_dose	70%O2_30%CO2	X	X			X	x	X	X
C03T1B3	Poultry	n°3	T1	Half_dose	50%N2_50%CO2	X	X			X	x	X	X
C03T1C1	Poultry	n°3	T1	Zero_dose	Air	X	X	X	X	X	x	X	X	X
C03T1C2	Poultry	n°3	T1	Zero_dose	70%O2_30%CO2	X	X	X	X	X	x	X	X	X
C03T1C3	Poultry	n°3	T1	Zero_dose	50%N2_50%CO2	X	X	X	X	X	x	X	X	X
C03T2A1	Poultry	n°3	T2	Normal_dose	Air	X	X	X	X	X	x	X	X	X
C03T2A2	Poultry	n°3	T2	Normal_dose	70%O2_30%CO2	X	X	X	X	X	x	X	X	X
C03T2A3	Poultry	n°3	T2	Normal_dose	50%N2_50%CO2	X	X	X	X	X	x	X	X	X
C03T2B1	Poultry	n°3	T2	Half_dose	Air	X	X			X	x	X	X
C03T2B2	Poultry	n°3	T2	Half_dose	70%O2_30%CO2	X	X			X	x	X	X
C03T2B3	Poultry	n°3	T2	Half_dose	50%N2_50%CO2	X	X			X	x	X	X
C03T2C1	Poultry	n°3	T2	Zero_dose	Air	X	X	X	X	X	x	X	X	X
C03T2C2	Poultry	n°3	T2	Zero_dose	70%O2_30%CO2	X		X	X	X	x	X	X	X
C03T2C3	Poultry	n°3	T2	Zero_dose	50%N2_50%CO2	X	X	X	X	X	x	X	X	X
C03T3A1	Poultry	n°3	T3	Normal_dose	Air	X	X	X		X	x	X	X	X
C03T3A2	Poultry	n°3	T3	Normal_dose	70%O2_30%CO2	X	X	X		X	x	X	X	X
C03T3A3	Poultry	n°3	T3	Normal_dose	50%N2_50%CO2	X	X	X		X	x	X	X	X
C03T3B1	Poultry	n°3	T3	Half_dose	Air	X	X			X	x	X	X
C03T3B2	Poultry	n°3	T3	Half_dose	70%O2_30%CO2	X	X			X	x	X	X
C03T3B3	Poultry	n°3	T3	Half_dose	50%N2_50%CO2		X			X	x	X	X
C03T3C1	Poultry	n°3	T3	Zero_dose	Air	X	X	X		X	x	X	X	X
C03T3C2	Poultry	n°3	T3	Zero_dose	70%O2_30%CO2	X	X	X		X	x	X	X	X
C03T3C3	Poultry	n°3	T3	Zero_dose	50%N2_50%CO2	X	X	X		X	x	X	X	X
C04TB	Poultry	n°4	Gut	None	None							X	X
C04TD	Poultry	n°4	Primal_cut	None	None							X	X
C04TE	Poultry	n°4	Spices	None	None							X	X
C04TG	Poultry	n°4	Fat	None	None							X	X
C04T0A	Poultry	n°4	T0	Normal_dose	None	X	X	X		X	x	X	X	X
C04T0B	Poultry	n°4	T0	Half_dose	None	X	X			X	x	X	X
C04T0C	Poultry	n°4	T0	Zero_dose	None	X	X	X		X	x	X	X
C04T1A1	Poultry	n°4	T1	Normal_dose	Air	X	X	X		X	x	X	X	X
C04T1A2	Poultry	n°4	T1	Normal_dose	70%O2_30%CO2	X	X	X		X	x	X	X	X
C04T1A3	Poultry	n°4	T1	Normal_dose	50%N2_50%CO2	X	X	X		X	x	X	X	X
C04T1B1	Poultry	n°4	T1	Half_dose	Air	X	X			X	x	X	X
C04T1B2	Poultry	n°4	T1	Half_dose	70%O2_30%CO2	X	X			X	x	X	X
C04T1B3	Poultry	n°4	T1	Half_dose	50%N2_50%CO2	X	X			X	x	X	X
C04T1C1	Poultry	n°4	T1	Zero_dose	Air	X	X	X		X	x	X	X	X
C04T1C2	Poultry	n°4	T1	Zero_dose	70%O2_30%CO2	X	X	X		X	x	X	X	X
C04T1C3	Poultry	n°4	T1	Zero_dose	50%N2_50%CO2	X	X	X		X	x	X	X	X
C04T2A1	Poultry	n°4	T2	Normal_dose	Air	X	X	X		X	x	X	X	X
C04T2A2	Poultry	n°4	T2	Normal_dose	70%O2_30%CO2	X	X	X		X	x	X	X	X
C04T2A3	Poultry	n°4	T2	Normal_dose	50%N2_50%CO2	X	X	X		X	x	X	X	X
C04T2B1	Poultry	n°4	T2	Half_dose	Air	X	X			X	x	X	X
C04T2B2	Poultry	n°4	T2	Half_dose	70%O2_30%CO2	X	X			X	x	X	X
C04T2B3	Poultry	n°4	T2	Half_dose	50%N2_50%CO2	X	X			X	x	X	X
C04T2C1	Poultry	n°4	T2	Zero_dose	Air	X	X	X		X	x	X	X	X
C04T2C2	Poultry	n°4	T2	Zero_dose	70%O2_30%CO2	X	X	X		X	x	X	X	X
C04T2C3	Poultry	n°4	T2	Zero_dose	50%N2_50%CO2	X	X	X		X	x	X	X	X
C04T3A1	Poultry	n°4	T3	Normal_dose	Air	X	X	X		X	x	X	X	X
C04T3A2	Poultry	n°4	T3	Normal_dose	70%O2_30%CO2	X	X	X		X	x	X	X	X
C04T3A3	Poultry	n°4	T3	Normal_dose	50%N2_50%CO2	X	X	X		X	x	X	X	X
C04T3B1	Poultry	n°4	T3	Half_dose	Air	X	X			X	x	X	X
C04T3B2	Poultry	n°4	T3	Half_dose	70%O2_30%CO2	X	X			X	x	X	X
C04T3B3	Poultry	n°4	T3	Half_dose	50%N2_50%CO2	X	X			X	x	X	X
C04T3C1	Poultry	n°4	T3	Zero_dose	Air	X	X	X		X	x	X	X	X
C04T3C2	Poultry	n°4	T3	Zero_dose	70%O2_30%CO2	X	X	X		X	x	X	X	X
C04T3C3	Poultry	n°4	T3	Zero_dose	50%N2_50%CO2	X	X	X		X	x	X	X	X
C05TB	Poultry	n°5	Gut	None	None							X	X
C05TD	Poultry	n°5	Primal_cut	None	None							X	X
C05TE	Poultry	n°5	Spices	None	None
C05TG	Poultry	n°5	Fat	None	None							X	X
C05T0A	Poultry	n°5	T0	Normal_dose	None	X	X	X	X	X	x	X	X	X
C05T0B	Poultry	n°5	T0	Half_dose	None	X	X			X	x	X	X
C05T0C	Poultry	n°5	T0	Zero_dose	None	X	X	X	X	X	x	X	X
C05T1A1	Poultry	n°5	T1	Normal_dose	Air	X	X	X	X	X	x	X	X	X
C05T1A2	Poultry	n°5	T1	Normal_dose	70%O2_30%CO2	X	X	X	X	X	x	X	X	X
C05T1A3	Poultry	n°5	T1	Normal_dose	50%N2_50%CO2	X	X	X	X	X	x	X	X	X
C05T1B1	Poultry	n°5	T1	Half_dose	Air	X	X			X	x	X	X
C05T1B2	Poultry	n°5	T1	Half_dose	70%O2_30%CO2	X	X			X	x	X	X
C05T1B3	Poultry	n°5	T1	Half_dose	50%N2_50%CO2	X	X			X	x	X	X
C05T1C1	Poultry	n°5	T1	Zero_dose	Air	X	X	X	X	X	x	X	X	X
C05T1C2	Poultry	n°5	T1	Zero_dose	70%O2_30%CO2	X	X	X	X	X	x	X	X	X
C05T1C3	Poultry	n°5	T1	Zero_dose	50%N2_50%CO2	X	X	X	X	X	x	X	X	X
C05T2A1	Poultry	n°5	T2	Normal_dose	Air	X	X	X	X	X	x	X	X	X
C05T2A2	Poultry	n°5	T2	Normal_dose	70%O2_30%CO2	X	X	X	X	X	x	X	X	X
C05T2A3	Poultry	n°5	T2	Normal_dose	50%N2_50%CO2	X	X	X	X	X	x	X	X	X
C05T2B1	Poultry	n°5	T2	Half_dose	Air	X	X			X	x	X	X
C05T2B2	Poultry	n°5	T2	Half_dose	70%O2_30%CO2	X	X			X	x	X	X
C05T2B3	Poultry	n°5	T2	Half_dose	50%N2_50%CO2	X	X			X	x	X	X
C05T2C1	Poultry	n°5	T2	Zero_dose	Air	X	X	X	X	X	x	X	X	X
C05T2C2	Poultry	n°5	T2	Zero_dose	70%O2_30%CO2	X	X	X	X	X	x	X	X	X
C05T2C3	Poultry	n°5	T2	Zero_dose	50%N2_50%CO2		X	X	X	X	x	X	X	X
C05T3A1	Poultry	n°5	T3	Normal_dose	Air	X	X	X		X	x	X	X	X
C05T3A2	Poultry	n°5	T3	Normal_dose	70%O2_30%CO2	X	X	X		X	x	X	X	X
C05T3A3	Poultry	n°5	T3	Normal_dose	50%N2_50%CO2	X	X	X		X	x	X	X	X
C05T3B1	Poultry	n°5	T3	Half_dose	Air	X	X			X	x	X	X
C05T3B2	Poultry	n°5	T3	Half_dose	70%O2_30%CO2	X	X			X	x	X	X
C05T3B3	Poultry	n°5	T3	Half_dose	50%N2_50%CO2	X	X			X	x	X	X
C05T3C1	Poultry	n°5	T3	Zero_dose	Air	X	X	X		X	x	X	X	X
C05T3C2	Poultry	n°5	T3	Zero_dose	70%O2_30%CO2	X	X	X		X	x	X	X	X
C05T3C3	Poultry	n°5	T3	Zero_dose	50%N2_50%CO2		X	X		X	x	X	X	X
C06TB	Poultry	n°6	Gut	None	None					X		X	X
C06TD	Poultry	n°6	Primal_cut	None	None		X			X		X	X
C06TE	Poultry	n°6	Spices	None	None					X
C06TG	Poultry	n°6	Fat	None	None		X			X		X	X
C06T0A	Poultry	n°6	T0	Normal_dose	None		X	X	X	X	x	X	X	X
C06T0B	Poultry	n°6	T0	Half_dose	None	X	X			X	x	X	X
C06T0C	Poultry	n°6	T0	Zero_dose	None	X	X	X	X	X	x	X	X
C06T1A1	Poultry	n°6	T1	Normal_dose	Air	X	X	X	X	X	x	X	X	X
C06T1A2	Poultry	n°6	T1	Normal_dose	70%O2_30%CO2	X	X	X	X	X	x	X	X	X
C06T1A3	Poultry	n°6	T1	Normal_dose	50%N2_50%CO2	X	X	X	X	X	x	X	X	X
C06T1B1	Poultry	n°6	T1	Half_dose	Air	X	X			X	x	X	X
C06T1B2	Poultry	n°6	T1	Half_dose	70%O2_30%CO2	X	X			X	x	X	X
C06T1B3	Poultry	n°6	T1	Half_dose	50%N2_50%CO2	X	X			X	x	X	X
C06T1C1	Poultry	n°6	T1	Zero_dose	Air	X	X	X	X	X	x	X	X	X
C06T1C2	Poultry	n°6	T1	Zero_dose	70%O2_30%CO2	X	X	X	X	X	x	X	X	X
C06T1C3	Poultry	n°6	T1	Zero_dose	50%N2_50%CO2	X	X	X	X	X	x	X	X	X
C06T2A1	Poultry	n°6	T2	Normal_dose	Air	X	X	X	X	X	x	X	X	X
C06T2A2	Poultry	n°6	T2	Normal_dose	70%O2_30%CO2	X	X	X	X	X	x	X	X	X
C06T2A3	Poultry	n°6	T2	Normal_dose	50%N2_50%CO2	X	X	X	X	X	x	X	X	X
C06T2B1	Poultry	n°6	T2	Half_dose	Air	X	X			X	x	X	X
C06T2B2	Poultry	n°6	T2	Half_dose	70%O2_30%CO2	X	X			X	x	X	X
C06T2B3	Poultry	n°6	T2	Half_dose	50%N2_50%CO2	X	X			X	x	X	X
C06T2C1	Poultry	n°6	T2	Zero_dose	Air	X	X	X	X	X	x	X	X	X
C06T2C2	Poultry	n°6	T2	Zero_dose	70%O2_30%CO2	X	X	X	X	X	x	X	X	X
C06T2C3	Poultry	n°6	T2	Zero_dose	50%N2_50%CO2	X	X	X	X	X	x	X	X	X
C06T3A1	Poultry	n°6	T3	Normal_dose	Air	X	X	X		X	x	X	X	X
C06T3A2	Poultry	n°6	T3	Normal_dose	70%O2_30%CO2	X	X	X		X	x	X	X	X
C06T3A3	Poultry	n°6	T3	Normal_dose	50%N2_50%CO2	X	X	X		X	x	X	X	X
C06T3B1	Poultry	n°6	T3	Half_dose	Air	X	X			X	x	X	X
C06T3B2	Poultry	n°6	T3	Half_dose	70%O2_30%CO2	X	X			X	x	X	X
C06T3B3	Poultry	n°6	T3	Half_dose	50%N2_50%CO2	X	X			X	x	X	X
C06T3C1	Poultry	n°6	T3	Zero_dose	Air	X	X	X		X	x	X	X	X
C06T3C2	Poultry	n°6	T3	Zero_dose	70%O2_30%CO2	X	X	X		X	x	X	X	X
C06T3C3	Poultry	n°6	T3	Zero_dose	50%N2_50%CO2		X	X		X	x	X	X	X
C07TB	Poultry	n°7	Gut	None	None					X		X	X
C07TD	Poultry	n°7	Primal_cut	None	None		X			X		X	X
C07TE	Poultry	n°7	Spices	None	None					X		X	X
C07TG	Poultry	n°7	Fat	None	None		X			X		X	X
C07T0A	Poultry	n°7	T0	Normal_dose	None	X	X	X		X	x	X	X	X
C07T0B	Poultry	n°7	T0	Half_dose	None	X	X			X	x	X	X
C07T0C	Poultry	n°7	T0	Zero_dose	None	X	X	X		X	x	X	X
C07T1A1	Poultry	n°7	T1	Normal_dose	Air	X	X	X		X	x	X	X	X
C07T1A2	Poultry	n°7	T1	Normal_dose	70%O2_30%CO2	X	X	X		X	x	X	X	X
C07T1A3	Poultry	n°7	T1	Normal_dose	50%N2_50%CO2	X	X	X		X	x	X	X	X
C07T1B1	Poultry	n°7	T1	Half_dose	Air	X	X			X	x	X	X
C07T1B2	Poultry	n°7	T1	Half_dose	70%O2_30%CO2	X	X			X	x	X	X
C07T1B3	Poultry	n°7	T1	Half_dose	50%N2_50%CO2	X	X			X	x	X	X
C07T1C1	Poultry	n°7	T1	Zero_dose	Air	X	X	X		X	x	X	X	X
C07T1C2	Poultry	n°7	T1	Zero_dose	70%O2_30%CO2	X	X	X		X	x	X	X	X
C07T1C3	Poultry	n°7	T1	Zero_dose	50%N2_50%CO2	X	X	X		X	x	X	X	X
C07T2A1	Poultry	n°7	T2	Normal_dose	Air	X	X	X		X	x	X	X	X
C07T2A2	Poultry	n°7	T2	Normal_dose	70%O2_30%CO2		X	X		X	x	X	X	X
C07T2A3	Poultry	n°7	T2	Normal_dose	50%N2_50%CO2	X	X	X		X	x	X	X	X
C07T2B1	Poultry	n°7	T2	Half_dose	Air	X	X			X	x	X	X
C07T2B2	Poultry	n°7	T2	Half_dose	70%O2_30%CO2	X	X			X	x	X	X
C07T2B3	Poultry	n°7	T2	Half_dose	50%N2_50%CO2	X	X			X	x	X	X
C07T2C1	Poultry	n°7	T2	Zero_dose	Air	X	X	X		X	x	X	X	X
C07T2C2	Poultry	n°7	T2	Zero_dose	70%O2_30%CO2	X	X	X		X	x	X	X	X
C07T2C3	Poultry	n°7	T2	Zero_dose	50%N2_50%CO2	X	X	X		X	x	X	X	X
C07T3A1	Poultry	n°7	T3	Normal_dose	Air	X	X	X		X	x	X	X	X
C07T3A2	Poultry	n°7	T3	Normal_dose	70%O2_30%CO2	X	X	X		X	x	X	X	X
C07T3A3	Poultry	n°7	T3	Normal_dose	50%N2_50%CO2	X	X	X		X	x	X	X	X
C07T3B1	Poultry	n°7	T3	Half_dose	Air	X	X			X	x	X	X
C07T3B2	Poultry	n°7	T3	Half_dose	70%O2_30%CO2	X	X			X	x	X	X
C07T3B3	Poultry	n°7	T3	Half_dose	50%N2_50%CO2	X	X			X	x	X	X
C07T3C1	Poultry	n°7	T3	Zero_dose	Air	X	X	X		X	x	X	X	X
C07T3C2	Poultry	n°7	T3	Zero_dose	70%O2_30%CO2	X	X	X		X	x	X	X	X
C07T3C3	Poultry	n°7	T3	Zero_dose	50%N2_50%CO2	X	X	X		X	x	X	X	X
C08TB	Poultry	n°8	Gut	None	None					X		X	X
C08TD	Poultry	n°8	Primal_cut	None	None	X	X			X		X	X
C08TE	Poultry	n°8	Spices	None	None					X
C08TG	Poultry	n°8	Fat	None	None		X			X		X	X
C08T0A	Poultry	n°8	T0	Normal_dose	None	X	X	X	X	X	x	X	X	X
C08T0B	Poultry	n°8	T0	Half_dose	None	X	X			X	x	X	X
C08T0C	Poultry	n°8	T0	Zero_dose	None	X	X	X		X	x	X	X
C08T1A1	Poultry	n°8	T1	Normal_dose	Air	X	X	X	X	X	x	X	X	X
C08T1A2	Poultry	n°8	T1	Normal_dose	70%O2_30%CO2	X	X	X	X	X	x	X	X	X
C08T1A3	Poultry	n°8	T1	Normal_dose	50%N2_50%CO2	X	X	X	X	X	x	X	X	X
C08T1B1	Poultry	n°8	T1	Half_dose	Air	X	X			X	x	X	X
C08T1B2	Poultry	n°8	T1	Half_dose	70%O2_30%CO2	X	X			X	x	X	X
C08T1B3	Poultry	n°8	T1	Half_dose	50%N2_50%CO2	X	X			X	x	X	X
C08T1C1	Poultry	n°8	T1	Zero_dose	Air	X	X	X	X	X	x	X	X	X
C08T1C2	Poultry	n°8	T1	Zero_dose	70%O2_30%CO2	X	X	X	X	X	x	X	X	X
C08T1C3	Poultry	n°8	T1	Zero_dose	50%N2_50%CO2	X	X	X	X	X	x	X	X	X
C08T2A1	Poultry	n°8	T2	Normal_dose	Air	X	X	X	X	X	x	X	X	X
C08T2A2	Poultry	n°8	T2	Normal_dose	70%O2_30%CO2	X	X	X	X	X	x	X	X	X
C08T2A3	Poultry	n°8	T2	Normal_dose	50%N2_50%CO2	X	X	X	X	X	x	X	X	X
C08T2B1	Poultry	n°8	T2	Half_dose	Air	X	X			X	x	X	X
C08T2B2	Poultry	n°8	T2	Half_dose	70%O2_30%CO2	X				X	x	X	X
C08T2B3	Poultry	n°8	T2	Half_dose	50%N2_50%CO2	X	X			X	x	X	X
C08T2C1	Poultry	n°8	T2	Zero_dose	Air	X	X	X	X	X	x	X	X	X
C08T2C2	Poultry	n°8	T2	Zero_dose	70%O2_30%CO2	X	X	X	X	X	x	X	X	X
C08T2C3	Poultry	n°8	T2	Zero_dose	50%N2_50%CO2	X	X	X	X	X	x	X	X	X
C08T3A1	Poultry	n°8	T3	Normal_dose	Air	X	X	X		X	x	X	X	X
C08T3A2	Poultry	n°8	T3	Normal_dose	70%O2_30%CO2	X	X	X		X	x	X	X	X
C08T3A3	Poultry	n°8	T3	Normal_dose	50%N2_50%CO2	X	X	X		X	x	X	X	X
C08T3B1	Poultry	n°8	T3	Half_dose	Air	X	X			X	x	X	X
C08T3B2	Poultry	n°8	T3	Half_dose	70%O2_30%CO2	X	X			X	x	X	X
C08T3B3	Poultry	n°8	T3	Half_dose	50%N2_50%CO2	X	X			X	x	X	X
C08T3C1	Poultry	n°8	T3	Zero_dose	Air	X	X	X		X	x	X	X	X
C08T3C2	Poultry	n°8	T3	Zero_dose	70%O2_30%CO2	X	X	X		X	x	X	X	X
C08T3C3	Poultry	n°8	T3	Zero_dose	50%N2_50%CO2	X	X	X		X	x	X	X	X
C09TB	Poultry	n°9	Gut	None	None					X		X	X
C09TD	Poultry	n°9	Primal_cut	None	None					X		X	X
C09TE	Poultry	n°9	Spices	None	None					X		X	X
C09TG	Poultry	n°9	Fat	None	None					X		X	X
C09T0A	Poultry	n°9	T0	Normal_dose	None		X	X		X	x	X	X	X
C09T0B	Poultry	n°9	T0	Half_dose	None	X	X			X	x	X	X
C09T0C	Poultry	n°9	T0	Zero_dose	None	X	X	X		X	x	X	X
C09T1A1	Poultry	n°9	T1	Normal_dose	Air	X	X	X		X	x	X	X	X
C09T1A2	Poultry	n°9	T1	Normal_dose	70%O2_30%CO2	X	X	X		X	x	X	X	X
C09T1A3	Poultry	n°9	T1	Normal_dose	50%N2_50%CO2	X	X	X		X	x	X	X	X
C09T1B1	Poultry	n°9	T1	Half_dose	Air	X	X			X	x	X	X
C09T1B2	Poultry	n°9	T1	Half_dose	70%O2_30%CO2	X	X			X	x	X	X
C09T1B3	Poultry	n°9	T1	Half_dose	50%N2_50%CO2	X	X			X	x	X	X
C09T1C1	Poultry	n°9	T1	Zero_dose	Air	X	X	X		X	x	X	X	X
C09T1C2	Poultry	n°9	T1	Zero_dose	70%O2_30%CO2	X	X	X		X	x	X	X	X
C09T1C3	Poultry	n°9	T1	Zero_dose	50%N2_50%CO2	X	X	X		X	x	X	X	X
C09T2A1	Poultry	n°9	T2	Normal_dose	Air	X	X	X		X	x	X	X	X
C09T2A2	Poultry	n°9	T2	Normal_dose	70%O2_30%CO2	X	X	X		X	x	X	X	X
C09T2A3	Poultry	n°9	T2	Normal_dose	50%N2_50%CO2	X	X	X		X	x	X	X	X
C09T2B1	Poultry	n°9	T2	Half_dose	Air	X	X			X	x	X	X
C09T2B2	Poultry	n°9	T2	Half_dose	70%O2_30%CO2	X	X			X	x	X	X
C09T2B3	Poultry	n°9	T2	Half_dose	50%N2_50%CO2	X	X			X	x	X	X
C09T2C1	Poultry	n°9	T2	Zero_dose	Air	X	X	X		X	x	X	X	X
C09T2C2	Poultry	n°9	T2	Zero_dose	70%O2_30%CO2	X	X	X		X	x	X	X	X
C09T2C3	Poultry	n°9	T2	Zero_dose	50%N2_50%CO2	X	X	X		X	x	X	X	X
C09T3A1	Poultry	n°9	T3	Normal_dose	Air	X	X	X		X	x	X	X	X
C09T3A2	Poultry	n°9	T3	Normal_dose	70%O2_30%CO2	X	X	X		X	x	X	X	X
C09T3A3	Poultry	n°9	T3	Normal_dose	50%N2_50%CO2	X	X	X		X	x	X	X	X
C09T3B1	Poultry	n°9	T3	Half_dose	Air	X	X			X	x	X	X
C09T3B2	Poultry	n°9	T3	Half_dose	70%O2_30%CO2	X	X			X	x	X	X
C09T3B3	Poultry	n°9	T3	Half_dose	50%N2_50%CO2	X	X			X	x	X	X
C09T3C1	Poultry	n°9	T3	Zero_dose	Air	X	X	X		X	x	X	X	X
C09T3C2	Poultry	n°9	T3	Zero_dose	70%O2_30%CO2	X	X	X		X	x	X	X	X
C09T3C3	Poultry	n°9	T3	Zero_dose	50%N2_50%CO2	X	X	X		X	x	X	X	X
C10TB	Poultry	n°10	Gut	None	None							X	X
C10TD	Poultry	n°10	Primal_cut	None	None							X	X
C10TE	Poultry	n°10	Spices	None	None
C10TG	Poultry	n°10	Fat	None	None							X	X
C10T0A	Poultry	n°10	T0	Normal_dose	None	X	X	X	X	X	x	X	X	X
C10T0B	Poultry	n°10	T0	Half_dose	None		X			X	x	X	X
C10T0C	Poultry	n°10	T0	Zero_dose	None	X	X	X		X	x	X	X
C10T1A1	Poultry	n°10	T1	Normal_dose	Air	X	X	X	X	X	x	X	X	X
C10T1A2	Poultry	n°10	T1	Normal_dose	70%O2_30%CO2	X	X	X	X	X	x	X	X	X
C10T1A3	Poultry	n°10	T1	Normal_dose	50%N2_50%CO2	X	X	X	X	X	x	X	X	X
C10T1B1	Poultry	n°10	T1	Half_dose	Air	X	X			X	x	X	X
C10T1B2	Poultry	n°10	T1	Half_dose	70%O2_30%CO2	X	X			X	x	X	X
C10T1B3	Poultry	n°10	T1	Half_dose	50%N2_50%CO2	X	X			X	x	X	X
C10T1C1	Poultry	n°10	T1	Zero_dose	Air	X	X	X	X	X	x	X	X	X
C10T1C2	Poultry	n°10	T1	Zero_dose	70%O2_30%CO2	X	X	X	X	X	x	X	X	X
C10T1C3	Poultry	n°10	T1	Zero_dose	50%N2_50%CO2	X	X	X	X	X	x	X	X	X
C10T2A1	Poultry	n°10	T2	Normal_dose	Air	X	X	X	X	X	x	X	X	X
C10T2A2	Poultry	n°10	T2	Normal_dose	70%O2_30%CO2	X	X	X	X	X	x	X	X	X
C10T2A3	Poultry	n°10	T2	Normal_dose	50%N2_50%CO2	X	X	X	X	X	x	X	X	X
C10T2B1	Poultry	n°10	T2	Half_dose	Air	X	X			X	x	X	X
C10T2B2	Poultry	n°10	T2	Half_dose	70%O2_30%CO2	X	X			X	x	X	X
C10T2B3	Poultry	n°10	T2	Half_dose	50%N2_50%CO2	X	X			X	x	X	X
C10T2C1	Poultry	n°10	T2	Zero_dose	Air	X	X	X	X	X	x	X	X	X
C10T2C2	Poultry	n°10	T2	Zero_dose	70%O2_30%CO2	X	X	X	X	X	x	X	X	X
C10T2C3	Poultry	n°10	T2	Zero_dose	50%N2_50%CO2	X	X	X	X	X	x	X	X	X
C10T3A1	Poultry	n°10	T3	Normal_dose	Air	X	X	X		X	x	X	X	X
C10T3A2	Poultry	n°10	T3	Normal_dose	70%O2_30%CO2	X	X	X		X	x	X	X	X
C10T3A3	Poultry	n°10	T3	Normal_dose	50%N2_50%CO2	X	X	X		X	x	X	X	X
C10T3B1	Poultry	n°10	T3	Half_dose	Air	X	X			X	x	X	X
C10T3B2	Poultry	n°10	T3	Half_dose	70%O2_30%CO2	X	X			X	x	X	X
C10T3B3	Poultry	n°10	T3	Half_dose	50%N2_50%CO2	X	X			X	x	X	X
C10T3C1	Poultry	n°10	T3	Zero_dose	Air	X	X	X		X	x	X	X	X
C10T3C2	Poultry	n°10	T3	Zero_dose	70%O2_30%CO2	X	X	X		X	x	X	X	X
C10T3C3	Poultry	n°10	T3	Zero_dose	50%N2_50%CO2	X	X	X		X	x	X	X	X
P01TB	Pork	n°1	Gut	None	None	X	X			X		X	X
P01TD	Pork	n°1	Primal_cut	None	None	X	X			X		X	X
P01TE	Pork	n°1	Spices	None	None	X	X			X		X	X
P01TG	Pork	n°1	Fat	None	None	X				X		X	X
P01T0A	Pork	n°1	T0	Normal_dose	None			X	X	X		X	X	X
P01T0B	Pork	n°1	T0	Half_dose	None					X		X	X
P01T0C	Pork	n°1	T0	Zero_dose	None			X		X		X	X
P01T1A1	Pork	n°1	T1	Normal_dose	Air			X	X	X		X	X	X
P01T1A2	Pork	n°1	T1	Normal_dose	70%O2_30%CO2		X	X	X	X	x	X	X	X
P01T1A3	Pork	n°1	T1	Normal_dose	50%N2_50%CO2		X	X	X	X	x	X	X	X
P01T1B1	Pork	n°1	T1	Half_dose	Air	X	X			X		X	X
P01T1B2	Pork	n°1	T1	Half_dose	70%O2_30%CO2		X			X	x	X	X
P01T1B3	Pork	n°1	T1	Half_dose	50%N2_50%CO2		X			X	x	X	X
P01T1C1	Pork	n°1	T1	Zero_dose	Air		X	X		X		X	X	X
P01T1C2	Pork	n°1	T1	Zero_dose	70%O2_30%CO2		X	X		X	x	X	X	X
P01T1C3	Pork	n°1	T1	Zero_dose	50%N2_50%CO2		X	X		X	x	X	X	X
P01T2A1	Pork	n°1	T2	Normal_dose	Air	X	X	X	X	X		X	X	X
P01T2A2	Pork	n°1	T2	Normal_dose	70%O2_30%CO2	X	X	X	X	X	x	X	X	X
P01T2A3	Pork	n°1	T2	Normal_dose	50%N2_50%CO2	X	X	X	X	X	x	X	X	X
P01T2B1	Pork	n°1	T2	Half_dose	Air	X	X			X		X	X
P01T2B2	Pork	n°1	T2	Half_dose	70%O2_30%CO2	X	X			X	x	X	X
P01T2B3	Pork	n°1	T2	Half_dose	50%N2_50%CO2	X	X			X	x	X	X
P01T2C1	Pork	n°1	T2	Zero_dose	Air		X	X		X		X	X	X
P01T2C2	Pork	n°1	T2	Zero_dose	70%O2_30%CO2	X	X	X		X	x	X	X	X
P01T2C3	Pork	n°1	T2	Zero_dose	50%N2_50%CO2	X	X	X		X	x	X	X	X
P01T3A1	Pork	n°1	T3	Normal_dose	Air	X	X	X	X	X		X	X	X
P01T3A2	Pork	n°1	T3	Normal_dose	70%O2_30%CO2	X	X	X	X	X	x	X	X	X
P01T3A3	Pork	n°1	T3	Normal_dose	50%N2_50%CO2	X	X	X	X	X	x	X	X	X
P01T3B1	Pork	n°1	T3	Half_dose	Air	X	X			X		X	X
P01T3B2	Pork	n°1	T3	Half_dose	70%O2_30%CO2	X	X			X	x	X	X
P01T3B3	Pork	n°1	T3	Half_dose	50%N2_50%CO2	X	X			X	x	X	X
P01T3C1	Pork	n°1	T3	Zero_dose	Air	X	X	X		X		X	X	X
P01T3C2	Pork	n°1	T3	Zero_dose	70%O2_30%CO2	X	X	X		X	x	X	X	X
P01T3C3	Pork	n°1	T3	Zero_dose	50%N2_50%CO2	X	X	X		X	x	X	X	X
P02TB	Pork	n°2	Gut	None	None	X				X		X	X
P02TD	Pork	n°2	Primal_cut	None	None	X	X			X		X	X
P02TE	Pork	n°2	Spices	None	None		X			X		X	X
P02TG	Pork	n°2	Fat	None	None		X			X		X	X
P02T0A	Pork	n°2	T0	Normal_dose	None			X		X		X	X	X
P02T0B	Pork	n°2	T0	Half_dose	None		X			X		X	X
P02T0C	Pork	n°2	T0	Zero_dose	None			X		X		X	X
P02T1A1	Pork	n°2	T1	Normal_dose	Air		X	X		X		X	X	X
P02T1A2	Pork	n°2	T1	Normal_dose	70%O2_30%CO2		X	X		X	x	X	X	X
P02T1A3	Pork	n°2	T1	Normal_dose	50%N2_50%CO2		X	X		X	x	X	X	X
P02T1B1	Pork	n°2	T1	Half_dose	Air		X			X		X	X
P02T1B2	Pork	n°2	T1	Half_dose	70%O2_30%CO2		X			X	x	X	X
P02T1B3	Pork	n°2	T1	Half_dose	50%N2_50%CO2		X			X	x	X	X
P02T1C1	Pork	n°2	T1	Zero_dose	Air		X	X		X		X	X	X
P02T1C2	Pork	n°2	T1	Zero_dose	70%O2_30%CO2		X	X		X	x	X	X	X
P02T1C3	Pork	n°2	T1	Zero_dose	50%N2_50%CO2		X	X		X	x	X	X	X
P02T2A1	Pork	n°2	T2	Normal_dose	Air		X	X		X		X	X	X
P02T2A2	Pork	n°2	T2	Normal_dose	70%O2_30%CO2	X	X	X		X	x	X	X	X
P02T2A3	Pork	n°2	T2	Normal_dose	50%N2_50%CO2		X	X		X	x	X	X	X
P02T2B1	Pork	n°2	T2	Half_dose	Air	X	X			X		X	X
P02T2B2	Pork	n°2	T2	Half_dose	70%O2_30%CO2	X	X			X	x	X	X
P02T2B3	Pork	n°2	T2	Half_dose	50%N2_50%CO2		X			X	x	X	X
P02T2C1	Pork	n°2	T2	Zero_dose	Air	X	X	X		X		X	X	X
P02T2C2	Pork	n°2	T2	Zero_dose	70%O2_30%CO2	X	X	X		X	x	X	X	X
P02T2C3	Pork	n°2	T2	Zero_dose	50%N2_50%CO2	X	X	X		X	x	X	X	X
P02T3A1	Pork	n°2	T3	Normal_dose	Air	X	X	X		X		X	X	X
P02T3A2	Pork	n°2	T3	Normal_dose	70%O2_30%CO2	X	X	X		X	x	X	X	X
P02T3A3	Pork	n°2	T3	Normal_dose	50%N2_50%CO2		X	X		X	x	X	X	X
P02T3B1	Pork	n°2	T3	Half_dose	Air	X	X			X		X	X
P02T3B2	Pork	n°2	T3	Half_dose	70%O2_30%CO2	X	X			X	x	X	X
P02T3B3	Pork	n°2	T3	Half_dose	50%N2_50%CO2	X	X			X	x	X	X
P02T3C1	Pork	n°2	T3	Zero_dose	Air	X	X	X		X		X	X	X
P02T3C2	Pork	n°2	T3	Zero_dose	70%O2_30%CO2	X	X	X		X	x	X	X	X
P02T3C3	Pork	n°2	T3	Zero_dose	50%N2_50%CO2	X	X	X		X	x	X	X	X
P03TB	Pork	n°3	Gut	None	None	X	X			X		X	X
P03TD	Pork	n°3	Primal_cut	None	None	X	X			X		X	X
P03TE	Pork	n°3	Spices	None	None	X	X			X		X	X
P03TG	Pork	n°3	Fat	None	None	X	X			X		X	X
P03T0A	Pork	n°3	T0	Normal_dose	None	X	X	X	X	X		X	X	X
P03T0B	Pork	n°3	T0	Half_dose	None		X			X		X	X
P03T0C	Pork	n°3	T0	Zero_dose	None		X	X		X		X	X
P03T1A1	Pork	n°3	T1	Normal_dose	Air		X	X	X	X		X	X	X
P03T1A2	Pork	n°3	T1	Normal_dose	70%O2_30%CO2	X	X	X	X	X	x	X	X	X
P03T1A3	Pork	n°3	T1	Normal_dose	50%N2_50%CO2	X	X	X	X	X	x	X	X	X
P03T1B1	Pork	n°3	T1	Half_dose	Air	X				X		X	X
P03T1B2	Pork	n°3	T1	Half_dose	70%O2_30%CO2		X			X	x	X	X
P03T1B3	Pork	n°3	T1	Half_dose	50%N2_50%CO2		X			X	x	X	X
P03T1C1	Pork	n°3	T1	Zero_dose	Air		X	X		X		X	X	X
P03T1C2	Pork	n°3	T1	Zero_dose	70%O2_30%CO2	X	X	X		X	x	X	X	X
P03T1C3	Pork	n°3	T1	Zero_dose	50%N2_50%CO2			X		X	x	X	X	X
P03T2A1	Pork	n°3	T2	Normal_dose	Air	X	X	X	X	X		X	X	X
P03T2A2	Pork	n°3	T2	Normal_dose	70%O2_30%CO2	X	X	X	X	X	x	X	X	X
P03T2A3	Pork	n°3	T2	Normal_dose	50%N2_50%CO2	X	X	X	X	X	x	X	X	X
P03T2B1	Pork	n°3	T2	Half_dose	Air	X	X			X		X	X
P03T2B2	Pork	n°3	T2	Half_dose	70%O2_30%CO2	X	X			X	x	X	X
P03T2B3	Pork	n°3	T2	Half_dose	50%N2_50%CO2	X	X			X	x	X	X
P03T2C1	Pork	n°3	T2	Zero_dose	Air	X	X	X		X		X	X	X
P03T2C2	Pork	n°3	T2	Zero_dose	70%O2_30%CO2	X	X	X		X	x	X	X	X
P03T2C3	Pork	n°3	T2	Zero_dose	50%N2_50%CO2	X	X	X		X	x	X	X	X
P03T3A1	Pork	n°3	T3	Normal_dose	Air	X	X	X	X	X		X	X	X
P03T3A2	Pork	n°3	T3	Normal_dose	70%O2_30%CO2	X	X	X	X	X	x	X	X	X
P03T3A3	Pork	n°3	T3	Normal_dose	50%N2_50%CO2	X	X	X	X	X	x	X	X	X
P03T3B1	Pork	n°3	T3	Half_dose	Air	X	X			X		X	X
P03T3B2	Pork	n°3	T3	Half_dose	70%O2_30%CO2	X	X			X	x	X	X
P03T3B3	Pork	n°3	T3	Half_dose	50%N2_50%CO2	X	X			X	x	X	X
P03T3C1	Pork	n°3	T3	Zero_dose	Air			X		X		X	X	X
P03T3C2	Pork	n°3	T3	Zero_dose	70%O2_30%CO2	X	X	X		X	x	X	X	X
P03T3C3	Pork	n°3	T3	Zero_dose	50%N2_50%CO2	X	X	X		X	x	X	X	X
P04TB	Pork	n°4	Gut	None	None	X	X			X		X	X
P04TD	Pork	n°4	Primal_cut	None	None	X	X			X		X	X
P04TE	Pork	n°4	Spices	None	None					X		X	X
P04TG	Pork	n°4	Fat	None	None		X			X		X	X
P04T0A	Pork	n°4	T0	Normal_dose	None		X	X	X	X		X	X	X
P04T0B	Pork	n°4	T0	Half_dose	None					X		X	X
P04T0C	Pork	n°4	T0	Zero_dose	None	X	X	X		X		X	X
P04T1A1	Pork	n°4	T1	Normal_dose	Air			X	X	X		X	X	X
P04T1A2	Pork	n°4	T1	Normal_dose	70%O2_30%CO2			X	X	X	x	X	X	X
P04T1A3	Pork	n°4	T1	Normal_dose	50%N2_50%CO2		X	X	X	X	x	X	X	X
P04T1B1	Pork	n°4	T1	Half_dose	Air		X			X		X	X
P04T1B2	Pork	n°4	T1	Half_dose	70%O2_30%CO2					X	x	X	X
P04T1B3	Pork	n°4	T1	Half_dose	50%N2_50%CO2					X	x	X	X
P04T1C1	Pork	n°4	T1	Zero_dose	Air			X		X		X	X	X
P04T1C2	Pork	n°4	T1	Zero_dose	70%O2_30%CO2			X		X	x	X	X	X
P04T1C3	Pork	n°4	T1	Zero_dose	50%N2_50%CO2			X		X	x	X	X	X
P04T2A1	Pork	n°4	T2	Normal_dose	Air	X	X	X	X	X		X	X	X
P04T2A2	Pork	n°4	T2	Normal_dose	70%O2_30%CO2	X	X	X	X	X	x	X	X	X
P04T2A3	Pork	n°4	T2	Normal_dose	50%N2_50%CO2	X	X	X	X	X	x	X	X	X
P04T2B1	Pork	n°4	T2	Half_dose	Air	X	X			X		X	X
P04T2B2	Pork	n°4	T2	Half_dose	70%O2_30%CO2	X	X			X	x	X	X
P04T2B3	Pork	n°4	T2	Half_dose	50%N2_50%CO2	X	X			X	x	X	X
P04T2C1	Pork	n°4	T2	Zero_dose	Air	X	X	X		X	x	X	X	X
P04T2C2	Pork	n°4	T2	Zero_dose	70%O2_30%CO2	X	X	X		X	x	X	X	X
P04T2C3	Pork	n°4	T2	Zero_dose	50%N2_50%CO2	X	X	X		X	x	X	X	X
P04T3A1	Pork	n°4	T3	Normal_dose	Air	X	X	X	X	X	x	X	X	X
P04T3A2	Pork	n°4	T3	Normal_dose	70%O2_30%CO2	X	X	X	X	X	x	X	X	X
P04T3A3	Pork	n°4	T3	Normal_dose	50%N2_50%CO2	X	X	X	X	X	x	X	X	X
P04T3B1	Pork	n°4	T3	Half_dose	Air	X	X			X	x	X	X
P04T3B2	Pork	n°4	T3	Half_dose	70%O2_30%CO2	X	X			X	x	X	X
P04T3B3	Pork	n°4	T3	Half_dose	50%N2_50%CO2	X	X			X	x	X	X
P04T3C1	Pork	n°4	T3	Zero_dose	Air	X	X	X		X	x	X	X	X
P04T3C2	Pork	n°4	T3	Zero_dose	70%O2_30%CO2		X	X		X	x	X	X	X
P04T3C3	Pork	n°4	T3	Zero_dose	50%N2_50%CO2	X	X	X		X	x	X	X	X
P05TB	Pork	n°5	Gut	None	None		X			X		X	X
P05TD	Pork	n°5	Primal_cut	None	None		X			X		X	X
P05TE	Pork	n°5	Spices	None	None					X		X	X
P05TG	Pork	n°5	Fat	None	None		X			X		X	X
P05T0A	Pork	n°5	T0	Normal_dose	None			X	X	X		X	X	X
P05T0B	Pork	n°5	T0	Half_dose	None					X		X	X
P05T0C	Pork	n°5	T0	Zero_dose	None		X	X		X		X	X
P05T1A1	Pork	n°5	T1	Normal_dose	Air		X	X	X	X		X	X	X
P05T1A2	Pork	n°5	T1	Normal_dose	70%O2_30%CO2		X	X	X	X	x	X	X	X
P05T1A3	Pork	n°5	T1	Normal_dose	50%N2_50%CO2	X	X	X	X	X	x	X	X	X
P05T1B1	Pork	n°5	T1	Half_dose	Air	X	X			X		X	X
P05T1B2	Pork	n°5	T1	Half_dose	70%O2_30%CO2		X			X	x	X	X
P05T1B3	Pork	n°5	T1	Half_dose	50%N2_50%CO2	X	X			X	x	X	X
P05T1C1	Pork	n°5	T1	Zero_dose	Air	X	X	X		X		X	X	X
P05T1C2	Pork	n°5	T1	Zero_dose	70%O2_30%CO2	X	X	X		X	x	X	X	X
P05T1C3	Pork	n°5	T1	Zero_dose	50%N2_50%CO2		X	X		X	x	X	X	X
P05T2A1	Pork	n°5	T2	Normal_dose	Air	X	X	X	X	X		X	X	X
P05T2A2	Pork	n°5	T2	Normal_dose	70%O2_30%CO2	X	X	X	X	X	x	X	X	X
P05T2A3	Pork	n°5	T2	Normal_dose	50%N2_50%CO2	X	X	X	X	X	x	X	X	X
P05T2B1	Pork	n°5	T2	Half_dose	Air	X	X			X		X	X
P05T2B2	Pork	n°5	T2	Half_dose	70%O2_30%CO2		X			X	x	X	X
P05T2B3	Pork	n°5	T2	Half_dose	50%N2_50%CO2	X	X			X	x	X	X
P05T2C1	Pork	n°5	T2	Zero_dose	Air	X	X	X		X		X	X	X
P05T2C2	Pork	n°5	T2	Zero_dose	70%O2_30%CO2	X	X	X		X	x	X	X	X
P05T2C3	Pork	n°5	T2	Zero_dose	50%N2_50%CO2	X	X	X		X	x	X	X	X
P05T3A1	Pork	n°5	T3	Normal_dose	Air	X	X	X	X	X		X	X	X
P05T3A2	Pork	n°5	T3	Normal_dose	70%O2_30%CO2	X	X	X	X	X	x	X	X	X
P05T3A3	Pork	n°5	T3	Normal_dose	50%N2_50%CO2		X	X	X	X	x	X	X	X
P05T3B1	Pork	n°5	T3	Half_dose	Air	X	X			X		X	X
P05T3B2	Pork	n°5	T3	Half_dose	70%O2_30%CO2	X	X			X	x	X	X
P05T3B3	Pork	n°5	T3	Half_dose	50%N2_50%CO2	X	X			X	x	X	X
P05T3C1	Pork	n°5	T3	Zero_dose	Air	X	X	X		X		X	X	X
P05T3C2	Pork	n°5	T3	Zero_dose	70%O2_30%CO2	X	X	X		X	x	X	X	X
P05T3C3	Pork	n°5	T3	Zero_dose	50%N2_50%CO2	X	X	X			x	X	X	X
P06TB	Pork	n°6	Gut	None	None	X	X					X	X
P06TD	Pork	n°6	Primal_cut	None	None		X					X	X
P06TE	Pork	n°6	Spices	None	None	X	X					X	X
P06TG	Pork	n°6	Fat	None	None		X					X	X
P06T0A	Pork	n°6	T0	Normal_dose	None		X	X	X	X		X	X	X
P06T0B	Pork	n°6	T0	Half_dose	None		X			X		X	X
P06T0C	Pork	n°6	T0	Zero_dose	None	X	X	X		X		X	X
P06T1A1	Pork	n°6	T1	Normal_dose	Air		X	X	X	X		X	X	X
P06T1A2	Pork	n°6	T1	Normal_dose	70%O2_30%CO2	X	X	X	X	X	x	X	X	X
P06T1A3	Pork	n°6	T1	Normal_dose	50%N2_50%CO2	X	X	X	X	X	x	X	X	X
P06T1B1	Pork	n°6	T1	Half_dose	Air	X	X			X		X	X
P06T1B2	Pork	n°6	T1	Half_dose	70%O2_30%CO2	X	X			X	x	X	X
P06T1B3	Pork	n°6	T1	Half_dose	50%N2_50%CO2	X	X			X	x	X	X
P06T1C1	Pork	n°6	T1	Zero_dose	Air	X	X	X		X		X	X	X
P06T1C2	Pork	n°6	T1	Zero_dose	70%O2_30%CO2	X	X	X		X	x	X	X	X
P06T1C3	Pork	n°6	T1	Zero_dose	50%N2_50%CO2	X	X	X		X	x	X	X	X
P06T2A1	Pork	n°6	T2	Normal_dose	Air	X	X	X	X	X		X	X	X
P06T2A2	Pork	n°6	T2	Normal_dose	70%O2_30%CO2	X	X	X	X	X	x	X	X	X
P06T2A3	Pork	n°6	T2	Normal_dose	50%N2_50%CO2	X	X	X	X	X	x	X	X	X
P06T2B1	Pork	n°6	T2	Half_dose	Air		X			X		X	X
P06T2B2	Pork	n°6	T2	Half_dose	70%O2_30%CO2		X			X	x	X	X
P06T2B3	Pork	n°6	T2	Half_dose	50%N2_50%CO2		X			X	x	X	X
P06T2C1	Pork	n°6	T2	Zero_dose	Air		X	X		X		X	X	X
P06T2C2	Pork	n°6	T2	Zero_dose	70%O2_30%CO2	X	X	X		X	x	X	X	X
P06T2C3	Pork	n°6	T2	Zero_dose	50%N2_50%CO2		X	X		X	x	X	X	X
P06T3A1	Pork	n°6	T3	Normal_dose	Air	X	X	X	X	X		X	X	X
P06T3A2	Pork	n°6	T3	Normal_dose	70%O2_30%CO2	X	X	X	X	X	x	X	X	X
P06T3A3	Pork	n°6	T3	Normal_dose	50%N2_50%CO2		X	X	X	X	x	X	X	X
P06T3B1	Pork	n°6	T3	Half_dose	Air		X			X		X	X
P06T3B2	Pork	n°6	T3	Half_dose	70%O2_30%CO2	X	X			X	x	X	X
P06T3B3	Pork	n°6	T3	Half_dose	50%N2_50%CO2	X	X			X	x	X	X
P06T3C1	Pork	n°6	T3	Zero_dose	Air	X	X	X		X		X	X	X
P06T3C2	Pork	n°6	T3	Zero_dose	70%O2_30%CO2	X	X	X		X	x	X	X	X
P06T3C3	Pork	n°6	T3	Zero_dose	50%N2_50%CO2		X	X		X	x	X	X	X
P07TB	Pork	n°7	Gut	None	None							X	X
P07TD	Pork	n°7	Primal_cut	None	None							X	X
P07TE	Pork	n°7	Spices	None	None							X	X
P07TG	Pork	n°7	Fat	None	None							X	X
P07T0A	Pork	n°7	T0	Normal_dose	None			X	X	X		X	X	X
P07T0B	Pork	n°7	T0	Half_dose	None					X		X	X
P07T0C	Pork	n°7	T0	Zero_dose	None			X		X		X	X
P07T1A1	Pork	n°7	T1	Normal_dose	Air			X	X	X		X	X	X
P07T1A2	Pork	n°7	T1	Normal_dose	70%O2_30%CO2			X	X	X	x	X	X	X
P07T1A3	Pork	n°7	T1	Normal_dose	50%N2_50%CO2			X	X	X	x	X	X	X
P07T1B1	Pork	n°7	T1	Half_dose	Air					X		X	X
P07T1B2	Pork	n°7	T1	Half_dose	70%O2_30%CO2					X	x	X	X
P07T1B3	Pork	n°7	T1	Half_dose	50%N2_50%CO2					X	x	X	X
P07T1C1	Pork	n°7	T1	Zero_dose	Air			X		X		X	X	X
P07T1C2	Pork	n°7	T1	Zero_dose	70%O2_30%CO2			X		X	x	X	X	X
P07T1C3	Pork	n°7	T1	Zero_dose	50%N2_50%CO2			X		X	x	X	X	X
P07T2A1	Pork	n°7	T2	Normal_dose	Air			X	X	X		X	X	X
P07T2A2	Pork	n°7	T2	Normal_dose	70%O2_30%CO2			X	X	X	x	X	X	X
P07T2A3	Pork	n°7	T2	Normal_dose	50%N2_50%CO2			X	X	X	x	X	X	X
P07T2B1	Pork	n°7	T2	Half_dose	Air					X		X	X
P07T2B2	Pork	n°7	T2	Half_dose	70%O2_30%CO2					X	x	X	X
P07T2B3	Pork	n°7	T2	Half_dose	50%N2_50%CO2					X	x	X	X
P07T2C1	Pork	n°7	T2	Zero_dose	Air			X		X		X	X	X
P07T2C2	Pork	n°7	T2	Zero_dose	70%O2_30%CO2			X		X	x	X	X	X
P07T2C3	Pork	n°7	T2	Zero_dose	50%N2_50%CO2			X		X	x	X	X	X
P07T3A1	Pork	n°7	T3	Normal_dose	Air			X	X	X		X	X	X
P07T3A2	Pork	n°7	T3	Normal_dose	70%O2_30%CO2			X	X	X	x	X	X	X
P07T3A3	Pork	n°7	T3	Normal_dose	50%N2_50%CO2			X	X	X	x	X	X	X
P07T3B1	Pork	n°7	T3	Half_dose	Air					X		X	X
P07T3B2	Pork	n°7	T3	Half_dose	70%O2_30%CO2					X	x	X	X
P07T3B3	Pork	n°7	T3	Half_dose	50%N2_50%CO2					X	x	X	X
P07T3C1	Pork	n°7	T3	Zero_dose	Air			X		X		X	X	X
P07T3C2	Pork	n°7	T3	Zero_dose	70%O2_30%CO2			X		X	x	X	X	X
P07T3C3	Pork	n°7	T3	Zero_dose	50%N2_50%CO2			X		X	x	X	X	X
P08TB	Pork	n°8	Gut	None	None	X	X			X		X	X
P08TD	Pork	n°8	Primal_cut	None	None		X			X		X	X
P08TE	Pork	n°8	Spices	None	None	X	X			X		X	X
P08TG	Pork	n°8	Fat	None	None		X			X		X	X
P08T0A	Pork	n°8	T0	Normal_dose	None	X		X	X	X		X	X	X
P08T0B	Pork	n°8	T0	Half_dose	None					X		X	X
P08T0C	Pork	n°8	T0	Zero_dose	None			X		X		X	X
P08T1A1	Pork	n°8	T1	Normal_dose	Air			X	X	X		X	X	X
P08T1A2	Pork	n°8	T1	Normal_dose	70%O2_30%CO2			X	X	X	x	X	X	X
P08T1A3	Pork	n°8	T1	Normal_dose	50%N2_50%CO2		X	X	X	X	x	X	X	X
P08T1B1	Pork	n°8	T1	Half_dose	Air		X			X		X	X
P08T1B2	Pork	n°8	T1	Half_dose	70%O2_30%CO2		X			X	x	X	X
P08T1B3	Pork	n°8	T1	Half_dose	50%N2_50%CO2					X	x	X	X
P08T1C1	Pork	n°8	T1	Zero_dose	Air			X		X		X	X	X
P08T1C2	Pork	n°8	T1	Zero_dose	70%O2_30%CO2		X	X		X	x	X	X	X
P08T1C3	Pork	n°8	T1	Zero_dose	50%N2_50%CO2			X		X	x	X	X	X
P08T2A1	Pork	n°8	T2	Normal_dose	Air			X	X	X		X	X	X
P08T2A2	Pork	n°8	T2	Normal_dose	70%O2_30%CO2		X	X	X	X	x	X	X	X
P08T2A3	Pork	n°8	T2	Normal_dose	50%N2_50%CO2			X	X	X	x	X	X	X
P08T2B1	Pork	n°8	T2	Half_dose	Air		X			X		X	X
P08T2B2	Pork	n°8	T2	Half_dose	70%O2_30%CO2		X			X	x	X	X
P08T2B3	Pork	n°8	T2	Half_dose	50%N2_50%CO2		X			X	x	X	X
P08T2C1	Pork	n°8	T2	Zero_dose	Air		X	X		X		X	X	X
P08T2C2	Pork	n°8	T2	Zero_dose	70%O2_30%CO2		X	X		X	x	X	X	X
P08T2C3	Pork	n°8	T2	Zero_dose	50%N2_50%CO2		X	X		X	x	X	X	X
P08T3A1	Pork	n°8	T3	Normal_dose	Air		X	X	X	X		X	X	X
P08T3A2	Pork	n°8	T3	Normal_dose	70%O2_30%CO2		X	X	X	X	x	X	X	X
P08T3A3	Pork	n°8	T3	Normal_dose	50%N2_50%CO2		X	X	X	X	x	X	X	X
P08T3B1	Pork	n°8	T3	Half_dose	Air		X			X		X	X
P08T3B2	Pork	n°8	T3	Half_dose	70%O2_30%CO2		X			X	x	X	X
P08T3B3	Pork	n°8	T3	Half_dose	50%N2_50%CO2		X			X	x	X	X
P08T3C1	Pork	n°8	T3	Zero_dose	Air		X	X		X		X	X	X
P08T3C2	Pork	n°8	T3	Zero_dose	70%O2_30%CO2		X	X		X	x	X	X	X
P08T3C3	Pork	n°8	T3	Zero_dose	50%N2_50%CO2		X	X		X	x	X	X	X
P09TB	Pork	n°9	Gut	None	None							X	X
P09TD	Pork	n°9	Primal_cut	None	None							X	X
P09TE	Pork	n°9	Spices	None	None							X	X
P09TG	Pork	n°9	Fat	None	None							X	X
P09T0A	Pork	n°9	T0	Normal_dose	None		X	X	X	X		X	X	X
P09T0B	Pork	n°9	T0	Half_dose	None		X			X		X	X
P09T0C	Pork	n°9	T0	Zero_dose	None			X		X		X	X
P09T1A1	Pork	n°9	T1	Normal_dose	Air			X		X		X	X	X
P09T1A2	Pork	n°9	T1	Normal_dose	70%O2_30%CO2			X		X	x	X	X	X
P09T1A3	Pork	n°9	T1	Normal_dose	50%N2_50%CO2			X		X	x	X	X	X
P09T1B1	Pork	n°9	T1	Half_dose	Air					X		X	X
P09T1B2	Pork	n°9	T1	Half_dose	70%O2_30%CO2					X	x	X	X
P09T1B3	Pork	n°9	T1	Half_dose	50%N2_50%CO2					X	x	X	X
P09T1C1	Pork	n°9	T1	Zero_dose	Air			X		X		X	X	X
P09T1C2	Pork	n°9	T1	Zero_dose	70%O2_30%CO2			X		X	x	X	X	X
P09T1C3	Pork	n°9	T1	Zero_dose	50%N2_50%CO2			X		X	x	X	X	X
P09T2A1	Pork	n°9	T2	Normal_dose	Air	X	X	X		X		X	X	X
P09T2A2	Pork	n°9	T2	Normal_dose	70%O2_30%CO2		X	X		X	x	X	X	X
P09T2A3	Pork	n°9	T2	Normal_dose	50%N2_50%CO2		X	X		X	x	X	X	X
P09T2B1	Pork	n°9	T2	Half_dose	Air		X			X		X	X
P09T2B2	Pork	n°9	T2	Half_dose	70%O2_30%CO2		X			X	x	X	X
P09T2B3	Pork	n°9	T2	Half_dose	50%N2_50%CO2		X			X	x	X	X
P09T2C1	Pork	n°9	T2	Zero_dose	Air		X	X		X		X	X	X
P09T2C2	Pork	n°9	T2	Zero_dose	70%O2_30%CO2		X	X		X	x	X	X	X
P09T2C3	Pork	n°9	T2	Zero_dose	50%N2_50%CO2		X	X		X	x	X	X	X
P09T3A1	Pork	n°9	T3	Normal_dose	Air		X	X		X		X	X	X
P09T3A2	Pork	n°9	T3	Normal_dose	70%O2_30%CO2		X	X		X	x	X	X	X
P09T3A3	Pork	n°9	T3	Normal_dose	50%N2_50%CO2		X	X		X	x	X	X	X
P09T3B1	Pork	n°9	T3	Half_dose	Air					X		X	X
P09T3B2	Pork	n°9	T3	Half_dose	70%O2_30%CO2		X			X	x	X	X
P09T3B3	Pork	n°9	T3	Half_dose	50%N2_50%CO2	X	X			X	x	X	X
P09T3C1	Pork	n°9	T3	Zero_dose	Air	X	X	X		X		X	X	X
P09T3C2	Pork	n°9	T3	Zero_dose	70%O2_30%CO2		X	X		X	x	X	X	X
P09T3C3	Pork	n°9	T3	Zero_dose	50%N2_50%CO2		X	X		X	x	X	X	X
P10TB	Pork	n°10	Gut	None	None	X	X					X	X
P10TD	Pork	n°10	Primal_cut	None	None		X					X	X
P10TE	Pork	n°10	Spices	None	None	X	X					X	X
P10TG	Pork	n°10	Fat	None	None		X					X	X
P10T0A	Pork	n°10	T0	Normal_dose	None		X	X		X		X	X	X
P10T0B	Pork	n°10	T0	Half_dose	None		X			X		X	X
P10T0C	Pork	n°10	T0	Zero_dose	None			X		X		X	X
P10T1A1	Pork	n°10	T1	Normal_dose	Air		X	X	X	X		X	X	X
P10T1A2	Pork	n°10	T1	Normal_dose	70%O2_30%CO2		X	X	X	X	x	X	X	X
P10T1A3	Pork	n°10	T1	Normal_dose	50%N2_50%CO2			X	X	X	x	X	X	X
P10T1B1	Pork	n°10	T1	Half_dose	Air					X		X	X
P10T1B2	Pork	n°10	T1	Half_dose	70%O2_30%CO2					X	x	X	X
P10T1B3	Pork	n°10	T1	Half_dose	50%N2_50%CO2					X	x	X	X
P10T1C1	Pork	n°10	T1	Zero_dose	Air			X		X		X	X	X
P10T1C2	Pork	n°10	T1	Zero_dose	70%O2_30%CO2			X		X	x	X	X	X
P10T1C3	Pork	n°10	T1	Zero_dose	50%N2_50%CO2			X		X	x	X	X	X
P10T2A1	Pork	n°10	T2	Normal_dose	Air		X	X	X	X		X	X	X
P10T2A2	Pork	n°10	T2	Normal_dose	70%O2_30%CO2		X	X	X	X	x	X	X	X
P10T2A3	Pork	n°10	T2	Normal_dose	50%N2_50%CO2		X	X	X	X	x	X	X	X
P10T2B1	Pork	n°10	T2	Half_dose	Air		X			X		X	X
P10T2B2	Pork	n°10	T2	Half_dose	70%O2_30%CO2		X			X	x	X	X
P10T2B3	Pork	n°10	T2	Half_dose	50%N2_50%CO2		X			X	x	X	X
P10T2C1	Pork	n°10	T2	Zero_dose	Air		X	X		X		X	X	X
P10T2C2	Pork	n°10	T2	Zero_dose	70%O2_30%CO2		X	X		X	x	X	X	X
P10T2C3	Pork	n°10	T2	Zero_dose	50%N2_50%CO2		X	X		X	x	X	X	X
P10T3A1	Pork	n°10	T3	Normal_dose	Air		X	X	X	X		X	X	X
P10T3A2	Pork	n°10	T3	Normal_dose	70%O2_30%CO2		X	X	X	X	x	X	X	X
P10T3A3	Pork	n°10	T3	Normal_dose	50%N2_50%CO2		X	X	X	X	x	X	X	X
P10T3B1	Pork	n°10	T3	Half_dose	Air		X			X		X	X
P10T3B2	Pork	n°10	T3	Half_dose	70%O2_30%CO2		X			X	x	X	X
P10T3B3	Pork	n°10	T3	Half_dose	50%N2_50%CO2		X			X	x	X	X
P10T3C1	Pork	n°10	T3	Zero_dose	Air		X	X		X		X	X	X
P10T3C2	Pork	n°10	T3	Zero_dose	70%O2_30%CO2		X	X		X	x	X	X	X
P10T3C3	Pork	n°10	T3	Zero_dose	50%N2_50%CO2		X	X		X	x	X	X	X
P11TB	Pork	n°11	Spices	None	None		X					X	X
P11TD	Pork	n°11	Gut	None	None		X					X	X
P11TE	Pork	n°11	Fat	None	None		X					X	X
P11TG	Pork	n°11	T0	None	None		X					X	X
P11T0A	Pork	n°11	T0	Normal_dose	None					X		X	X
P11T0B	Pork	n°11	T0	Half_dose	None					X		X	X
P11T0C	Pork	n°11	T1	Zero_dose	None					X		X	X
P11T1A1	Pork	n°11	T1	Normal_dose	Air					X		X	X
P11T1A2	Pork	n°11	T1	Normal_dose	70%O2_30%CO2					X	x	X	X
P11T1A3	Pork	n°11	T1	Normal_dose	50%N2_50%CO2					X	x	X	X
P11T1B1	Pork	n°11	T1	Half_dose	Air					X		X	X
P11T1B2	Pork	n°11	T1	Half_dose	70%O2_30%CO2					X	x	X	X
P11T1B3	Pork	n°11	T1	Half_dose	50%N2_50%CO2					X	x	X	X
P11T1C1	Pork	n°11	T1	Zero_dose	Air					X		X	X
P11T1C2	Pork	n°11	T1	Zero_dose	70%O2_30%CO2		X			X	x	X	X
P11T1C3	Pork	n°11	T2	Zero_dose	50%N2_50%CO2					X	x	X	X
P11T2A1	Pork	n°11	T2	Normal_dose	Air	X	X			X		X	X
P11T2A2	Pork	n°11	T2	Normal_dose	70%O2_30%CO2					X	x	X	X
P11T2A3	Pork	n°11	T2	Normal_dose	50%N2_50%CO2		X			X	x	X	X
P11T2B1	Pork	n°11	T2	Half_dose	Air		X			X		X	X
P11T2B2	Pork	n°11	T2	Half_dose	70%O2_30%CO2	X	X			X	x	X	X
P11T2B3	Pork	n°11	T2	Half_dose	50%N2_50%CO2		X			X	x	X	X
P11T2C1	Pork	n°11	T2	Zero_dose	Air		X			X		X	X
P11T2C2	Pork	n°11	T2	Zero_dose	70%O2_30%CO2	X	X			X	x	X	X
P11T2C3	Pork	n°11	T3	Zero_dose	50%N2_50%CO2		X			X	x	X	X
P11T3A1	Pork	n°11	T3	Normal_dose	Air	X	X			X		X	X
P11T3A2	Pork	n°11	T3	Normal_dose	70%O2_30%CO2	X	X			X	x	X	X
P11T3A3	Pork	n°11	T3	Normal_dose	50%N2_50%CO2	X	X			X	x	X	X
P11T3B1	Pork	n°11	T3	Half_dose	Air		X			X		X	X
P11T3B2	Pork	n°11	T3	Half_dose	70%O2_30%CO2	X	X			X	x	X	X
P11T3B3	Pork	n°11	T3	Half_dose	50%N2_50%CO2	X	X			X	x	X	X
P11T3C1	Pork	n°11	T3	Zero_dose	Air		X			X		X	X
P11T3C2	Pork	n°11	T3	Zero_dose	70%O2_30%CO2	X	X			X	x	X	X
P11T3C3	Pork	n°11	T3	Zero_dose	50%N2_50%CO2		X			X	x	X	X
