# Supplementary material for: Large-scale multivariate dataset on the characterization of microbiota diversity, microbial growth dynamics, metabolic spoilage volatilome and sensorial profiles of two industrially produced meat products subjected to changes in lactate concentration and packaging atmosphere
Source: Data Brief. 2020 Mar 20;30:105453. doi: 10.1016/j.dib.2020.105453 (PMC7152715; doi:10.1016/j.dib.2020.105453)
Supplement: Supplementary file 3 [file mmc3.xlsx]

## Sheet: Chromametry_data
Sample_Name	L*	a*	b*
C01TB	n.d.	n.d.	n.d.
C01TD	n.d.	n.d.	n.d.
C01TE	n.d.	n.d.	n.d.
C01TG	n.d.	n.d.	n.d.
C01T0A	44.7076305915737	14.2157874024818	9.11512132216969
C01T0B	n.d.	n.d.	n.d.
C01T0C	n.d.	n.d.	n.d.
C01T1A1	46.9803674850206	13.0313287549684	8.82758933326094
C01T1A2	46.8595888898304	11.9428009576067	9.18155659396223
C01T1A3	47.749588661806	11.833805797665	8.47188296518884
C01T1B1	n.d.	n.d.	n.d.
C01T1B2	n.d.	n.d.	n.d.
C01T1B3	n.d.	n.d.	n.d.
C01T1C1	47.6303468109677	14.2431980778343	9.80264143596352
C01T1C2	46.3150546057907	12.8677434975182	9.37701539909462
C01T1C3	46.702972019612	13.6495992602545	9.29396018213926
C01T2A1	49.4394960168828	10.4910342841736	9.26882293863171
C01T2A2	48.4020015463115	11.1589142374022	11.3043034065353
C01T2A3	47.8322412319462	11.7153580406124	9.65451203816341
C01T2B1	n.d.	n.d.	n.d.
C01T2B2	n.d.	n.d.	n.d.
C01T2B3	n.d.	n.d.	n.d.
C01T2C1	49.4739440660063	11.4722638546548	9.10061833294388
C01T2C2	48.4110620673727	8.69719024877104	9.95001421063469
C01T2C3	49.6013847095427	11.3061869581337	9.21854695799179
C01T3A1	48.1141024881264	10.4960568669475	9.67969006696008
C01T3A2	46.7925746575242	11.6196404580764	11.2923059542455
C01T3A3	50.6193490579662	10.6607169143134	9.75103046584097
C01T3B1	n.d.	n.d.	n.d.
C01T3B2	n.d.	n.d.	n.d.
C01T3B3	n.d.	n.d.	n.d.
C01T3C1	50.4488103917111	10.7678973191396	8.49802045877846
C01T3C2	48.1720616287826	8.49890388366577	10.2948141349188
C01T3C3	47.812228378011	10.7901461174834	8.99916028446621
C02TB	n.d.	n.d.	n.d.
C02TD	n.d.	n.d.	n.d.
C02TE	n.d.	n.d.	n.d.
C02TG	n.d.	n.d.	n.d.
C02T0A	44.3837854080989	12.791580836515	8.85971422625313
C02T0B	n.d.	n.d.	n.d.
C02T0C	n.d.	n.d.	n.d.
C02T1A1	48.4936541491528	13.0517217281177	7.97065431909474
C02T1A2	47.9103992122509	11.4561210472237	9.14471151195356
C02T1A3	45.3288069503776	11.8525287934015	8.66455278429799
C02T1B1	n.d.	n.d.	n.d.
C02T1B2	n.d.	n.d.	n.d.
C02T1B3	n.d.	n.d.	n.d.
C02T1C1	45.8976054860019	15.8667338457669	10.5045527704042
C02T1C2	49.5124300755746	11.0354892033352	10.2872381702653
C02T1C3	46.4293396705093	12.7756423622576	8.65758633853051
C02T2A1	46.9939747337927	10.8207668983129	10.0254668199888
C02T2A2	50.3243622731179	9.0197047624239	8.87330713698484
C02T2A3	49.1629754888466	9.57608694145336	9.67517425260911
C02T2B1	n.d.	n.d.	n.d.
C02T2B2	n.d.	n.d.	n.d.
C02T2B3	n.d.	n.d.	n.d.
C02T2C1	47.6621884700407	12.7692630634851	8.6881395099664
C02T2C2	51.5537104421791	11.7911133789436	9.26516006158649
C02T2C3	50.2077718208857	11.4860050618954	8.89164310409979
C02T3A1	50.0284411164455	8.27259601971828	9.75247322602852
C02T3A2	47.9634906536268	8.9766799830319	10.1476038067539
C02T3A3	50.0103285782971	7.44255990660181	8.68070967616542
C02T3B1	n.d.	n.d.	n.d.
C02T3B2	n.d.	n.d.	n.d.
C02T3B3	n.d.	n.d.	n.d.
C02T3C1	50.8069911798903	10.7437483522503	9.90855198438851
C02T3C2	49.7137450718715	8.49250753859173	11.9945079019771
C02T3C3	48.7555667593093	9.80378972988327	8.85923533883796
C03TB	n.d.	n.d.	n.d.
C03TD	n.d.	n.d.	n.d.
C03TE	n.d.	n.d.	n.d.
C03TG	n.d.	n.d.	n.d.
C03T0A	42.4807036325203	16.0491526186026	8.93810678974142
C03T0B	n.d.	n.d.	n.d.
C03T0C	n.d.	n.d.	n.d.
C03T1A1	47.1584211034609	11.6781080132873	8.85129127949297
C03T1A2	45.17683830893	11.8817527424462	7.48102839738482
C03T1A3	47.0020314570005	15.9716158796877	10.4965402948715
C03T1B1	n.d.	n.d.	n.d.
C03T1B2	n.d.	n.d.	n.d.
C03T1B3	n.d.	n.d.	n.d.
C03T1C1	47.2657878604443	12.2716520062903	9.4334719747497
C03T1C2	47.5508267463774	10.4855914006045	9.68371650111643
C03T1C3	45.578726730977	14.44888699318	9.71242295671581
C03T2A1	47.4404470020469	11.6586534164926	9.41126840156903
C03T2A2	48.5753930641729	8.05965074660311	10.9538262912569
C03T2A3	50.2455741785775	9.91721910846397	9.85841145067558
C03T2B1	n.d.	n.d.	n.d.
C03T2B2	n.d.	n.d.	n.d.
C03T2B3	n.d.	n.d.	n.d.
C03T2C1	49.2986623513501	10.6200380776465	9.94412246482067
C03T2C2	47.6208199436027	6.74985272857008	14.3119926666662
C03T2C3	52.0202807805438	10.7945324871388	10.7240691685298
C03T3A1	46.1476108149967	11.397029679892	8.84521081188597
C03T3A2	47.4445023703246	6.57727151508999	12.1478710119538
C03T3A3	47.4797398569705	11.2745356208209	8.44209738941451
C03T3B1	n.d.	n.d.	n.d.
C03T3B2	n.d.	n.d.	n.d.
C03T3B3	n.d.	n.d.	n.d.
C03T3C1	50.4283325159288	7.84389613915654	10.8942793219244
C03T3C2	46.7773054584704	9.06884311543904	12.6496219940134
C03T3C3	50.3487443256725	10.5578279156475	11.1790941781839
C04TB	n.d.	n.d.	n.d.
C04TD	n.d.	n.d.	n.d.
C04TE	n.d.	n.d.	n.d.
C04TG	n.d.	n.d.	n.d.
C04T0A	41.3688851831682	14.08892893954	6.1872497612987
C04T0B	n.d.	n.d.	n.d.
C04T0C	n.d.	n.d.	n.d.
C04T1A1	45.2342251600778	13.8903822659419	9.52087122351033
C04T1A2	43.8885183266608	11.7042365039476	7.5308272131149
C04T1A3	47.3800503866326	13.2598747872614	9.34189818772028
C04T1B1	n.d.	n.d.	n.d.
C04T1B2	n.d.	n.d.	n.d.
C04T1B3	n.d.	n.d.	n.d.
C04T1C1	49.9118237179777	12.9701121019275	10.0149194445475
C04T1C2	49.4466109558267	11.1248322246018	11.3262287505464
C04T1C3	47.8619953307688	11.6272078923258	8.92287187877219
C04T2A1	47.4375889766542	12.7849015174392	10.0356472315217
C04T2A2	48.0364134299687	8.94552849103947	10.7622286321161
C04T2A3	48.6758766549558	10.5515106436448	6.5582150563533
C04T2B1	n.d.	n.d.	n.d.
C04T2B2	n.d.	n.d.	n.d.
C04T2B3	n.d.	n.d.	n.d.
C04T2C1	47.5800451677391	14.7861280621006	10.5001506058531
C04T2C2	52.1340077197318	8.60309086338919	10.6070144700628
C04T2C3	50.4457954624877	12.4586557149837	10.2585235062938
C04T3A1	49.2696985527022	11.7575319740126	9.70392367472871
C04T3A2	48.7471568381544	6.92405110599442	11.4436568993246
C04T3A3	46.7920561304061	10.0542072171012	8.40806191311887
C04T3B1	n.d.	n.d.	n.d.
C04T3B2	n.d.	n.d.	n.d.
C04T3B3	n.d.	n.d.	n.d.
C04T3C1	48.2488775919049	11.3023130335994	8.74716575950159
C04T3C2	49.9860223002477	9.08769314684031	11.9827812249766
C04T3C3	47.7252067232377	10.8458032541728	9.87112944693361
C05TB	n.d.	n.d.	n.d.
C05TD	n.d.	n.d.	n.d.
C05TE	n.d.	n.d.	n.d.
C05TG	n.d.	n.d.	n.d.
C05T0A	44.0352659541119	13.5552009009962	9.1351345385068
C05T0B	n.d.	n.d.	n.d.
C05T0C	n.d.	n.d.	n.d.
C05T1A1	44.4717217830907	13.7017099081662	9.13452849813125
C05T1A2	47.773889866999	11.3039575432516	10.9170899552044
C05T1A3	48.3475253636957	12.1806908417753	8.39843315342569
C05T1B1	n.d.	n.d.	n.d.
C05T1B2	n.d.	n.d.	n.d.
C05T1B3	n.d.	n.d.	n.d.
C05T1C1	49.2355898041399	12.3882807575496	9.94156993476067
C05T1C2	48.1616055288908	10.71646590559	8.95287823809211
C05T1C3	46.3466448110876	13.3556719281842	9.81696508119343
C05T2A1	49.4705705525348	10.0057975797892	8.99524143618217
C05T2A2	46.7267802868156	11.5113092732523	10.1196577060427
C05T2A3	47.8955549922247	10.8979110480362	9.86328910063223
C05T2B1	n.d.	n.d.	n.d.
C05T2B2	n.d.	n.d.	n.d.
C05T2B3	n.d.	n.d.	n.d.
C05T2C1	50.4105157768178	10.7316049672098	9.21270420387954
C05T2C2	50.302428541654	11.3085637252408	9.66061971573265
C05T2C3	48.6022982312018	12.1817637108037	9.6429745257295
C05T3A1	46.5906374250087	11.4823370365937	11.0051375284335
C05T3A2	47.6829816329658	10.8085008090424	10.5851236398416
C05T3A3	48.0047051591481	10.4130215589487	9.44610848441611
C05T3B1	n.d.	n.d.	n.d.
C05T3B2	n.d.	n.d.	n.d.
C05T3B3	n.d.	n.d.	n.d.
C05T3C1	50.9392019224097	10.9428336331764	11.9120868488297
C05T3C2	49.862584346897	11.2746103967672	11.3033892561916
C05T3C3	50.0653199753024	9.8000506619033	10.6004722421242
C06TB	n.d.	n.d.	n.d.
C06TD	n.d.	n.d.	n.d.
C06TE	n.d.	n.d.	n.d.
C06TG	n.d.	n.d.	n.d.
C06T0A	46.0400873965704	13.5800873213026	10.0175945718518
C06T0B	n.d.	n.d.	n.d.
C06T0C	n.d.	n.d.	n.d.
C06T1A1	46.3573713266053	12.01850097138	10.123700110859
C06T1A2	50.3051300395909	9.72612599816948	8.8839596174673
C06T1A3	49.9968446246439	10.7981994256473	10.0759334107996
C06T1B1	n.d.	n.d.	n.d.
C06T1B2	n.d.	n.d.	n.d.
C06T1B3	n.d.	n.d.	n.d.
C06T1C1	49.9731075481667	11.5159643372025	11.6419829191612
C06T1C2	47.5616708684991	9.06288172060438	10.5911036362707
C06T1C3	46.4470494348391	12.8953583936748	9.88456426959616
C06T2A1	48.0503381704121	11.1410167990342	10.7182256664382
C06T2A2	49.7854390979182	7.57877763645415	10.4142867779744
C06T2A3	47.0994190273769	10.2589767970689	9.63877440012139
C06T2B1	n.d.	n.d.	n.d.
C06T2B2	n.d.	n.d.	n.d.
C06T2B3	n.d.	n.d.	n.d.
C06T2C1	45.9888152926267	12.0024967637111	10.559159727235
C06T2C2	45.9869345011666	9.40517523396232	12.6231032159823
C06T2C3	47.5376774573523	10.9020166771784	10.7097401291156
C06T3A1	46.7537251839647	9.33862489798117	10.0030780069319
C06T3A2	48.9245490112431	9.58252336681847	11.9086267208393
C06T3A3	47.5023089291702	8.59235418416532	9.52821357502166
C06T3B1	n.d.	n.d.	n.d.
C06T3B2	n.d.	n.d.	n.d.
C06T3B3	n.d.	n.d.	n.d.
C06T3C1	46.5814154700286	10.4136577019272	10.1245673204321
C06T3C2	47.3402816443852	8.41432877930622	12.1310541070363
C06T3C3	48.585209990218	6.10861940384374	12.5948909307431
C07TB	n.d.	n.d.	n.d.
C07TD	n.d.	n.d.	n.d.
C07TE	n.d.	n.d.	n.d.
C07TG	n.d.	n.d.	n.d.
C07T0A	45.2229185627935	12.2968586501335	8.43679186063859
C07T0B	n.d.	n.d.	n.d.
C07T0C	n.d.	n.d.	n.d.
C07T1A1	45.0762210328435	11.9694717625273	10.1695315244399
C07T1A2	45.2505648554333	10.4429891372576	9.69005314341972
C07T1A3	46.2366658865748	9.95103980189971	8.04313049317337
C07T1B1	n.d.	n.d.	n.d.
C07T1B2	n.d.	n.d.	n.d.
C07T1B3	n.d.	n.d.	n.d.
C07T1C1	48.9103600836268	11.0520058417642	9.68687432890705
C07T1C2	49.6555878432066	8.8324308894336	11.5331602318001
C07T1C3	46.720465808668	12.5252436532542	8.88394621131597
C07T2A1	45.9410757584776	10.8100700228762	9.40115114205187
C07T2A2	46.1625519956493	9.02940877175481	9.34775974554198
C07T2A3	45.0919442450214	11.0292393732574	8.46085787269243
C07T2B1	n.d.	n.d.	n.d.
C07T2B2	n.d.	n.d.	n.d.
C07T2B3	n.d.	n.d.	n.d.
C07T2C1	50.119919360336	10.2287169993737	10.6468557978445
C07T2C2	50.1088149361085	5.02581823711138	15.1615814039452
C07T2C3	49.9563177356898	10.2741127892012	10.7600744996263
C07T3A1	48.5470696523845	9.35535205608281	10.502697076624
C07T3A2	46.1240597727023	6.28570114674643	13.2939343374753
C07T3A3	45.6838054911266	9.47196391454472	8.95013960322548
C07T3B1	n.d.	n.d.	n.d.
C07T3B2	n.d.	n.d.	n.d.
C07T3B3	n.d.	n.d.	n.d.
C07T3C1	51.0141216241	10.0867523019521	11.1801339167878
C07T3C2	47.5062055781704	7.0724301620377	15.6197431975953
C07T3C3	50.314499635329	8.9570238565092	9.7239631360272
C08TB	n.d.	n.d.	n.d.
C08TD	n.d.	n.d.	n.d.
C08TE	n.d.	n.d.	n.d.
C08TG	n.d.	n.d.	n.d.
C08T0A	41.6274180145098	11.790706271103	8.15424979628475
C08T0B	n.d.	n.d.	n.d.
C08T0C	n.d.	n.d.	n.d.
C08T1A1	45.0709372481913	13.0451498555523	9.04691152419128
C08T1A2	43.6495480867608	9.23559725789623	7.42999051985731
C08T1A3	42.9561377953455	11.2275117688867	7.42042117578152
C08T1B1	n.d.	n.d.	n.d.
C08T1B2	n.d.	n.d.	n.d.
C08T1B3	n.d.	n.d.	n.d.
C08T1C1	46.9549396828204	12.1653724706249	11.6894446898318
C08T1C2	48.1446569959681	10.8093037931365	11.5239723348384
C08T1C3	47.524038683803	12.1298346509929	9.655862628039
C08T2A1	43.4618211305219	11.275224630314	8.2815831599604
C08T2A2	46.7447205556373	7.62618852487953	8.62168146738128
C08T2A3	44.5891700965842	10.8843304426534	9.21549123758247
C08T2B1	n.d.	n.d.	n.d.
C08T2B2	n.d.	n.d.	n.d.
C08T2B3	n.d.	n.d.	n.d.
C08T2C1	48.5881116788099	9.78866442778244	10.5725112252354
C08T2C2	49.5888263531454	9.23391615879765	13.4292004344727
C08T2C3	51.1675977158649	11.6285013262952	12.8469926546612
C08T3A1	46.1217338609661	11.018799810188	10.1770657666901
C08T3A2	46.3982262508764	8.06771006525534	10.2073295956837
C08T3A3	44.3349200106054	9.07924662001636	8.94532653023864
C08T3B1	n.d.	n.d.	n.d.
C08T3B2	n.d.	n.d.	n.d.
C08T3B3	n.d.	n.d.	n.d.
C08T3C1	47.979682641348	9.32614848754354	10.6283116589812
C08T3C2	45.338917956876	10.2391205836107	11.0877589553415
C08T3C3	48.2129274166688	9.70704042316115	12.3957059599729
C09TB	n.d.	n.d.	n.d.
C09TD	n.d.	n.d.	n.d.
C09TE	n.d.	n.d.	n.d.
C09TG	n.d.	n.d.	n.d.
C09T0A	44.2820865923864	13.1560342733263	8.7591548109907
C09T0B	n.d.	n.d.	n.d.
C09T0C	n.d.	n.d.	n.d.
C09T1A1	45.6819213025473	12.7970269150136	11.0664558441778
C09T1A2	46.8936198668493	11.290067349867	10.4996025811703
C09T1A3	45.7414017302421	14.0918728924223	10.0324711463818
C09T1B1	n.d.	n.d.	n.d.
C09T1B2	n.d.	n.d.	n.d.
C09T1B3	n.d.	n.d.	n.d.
C09T1C1	43.5564177230924	12.5538535815827	9.62028179430119
C09T1C2	48.9780690826551	10.568209975063	10.7457341135616
C09T1C3	49.3213278220067	12.4150225409692	11.7872773169578
C09T2A1	48.7645051262603	10.4414278901591	10.7992081931183
C09T2A2	47.0178724730268	7.13491528840186	12.3430500483942
C09T2A3	49.3169536557879	10.5686270277272	10.3837398454289
C09T2B1	n.d.	n.d.	n.d.
C09T2B2	n.d.	n.d.	n.d.
C09T2B3	n.d.	n.d.	n.d.
C09T2C1	47.2294017309924	11.5582720852222	10.9515886385743
C09T2C2	47.7721491640354	7.79817815425099	13.3051778862212
C09T2C3	45.958030633525	12.9004016980425	10.8280022556478
C09T3A1	47.6856635266111	9.69434528027739	9.779079932621
C09T3A2	47.6957565757621	9.01194161234944	11.477558528853
C09T3A3	47.607907909007	9.32355475044289	9.81921561996636
C09T3B1	n.d.	n.d.	n.d.
C09T3B2	n.d.	n.d.	n.d.
C09T3B3	n.d.	n.d.	n.d.
C09T3C1	50.7548994919822	9.01734652586245	12.5808109521944
C09T3C2	48.9249382583539	10.794873249081	11.4657325268521
C09T3C3	46.6217970021245	10.6944661515584	10.4828450927129
C10TB	n.d.	n.d.	n.d.
C10TD	n.d.	n.d.	n.d.
C10TE	n.d.	n.d.	n.d.
C10TG	n.d.	n.d.	n.d.
C10T0A	49.0811389752922	14.0042555929956	11.1112166290805
C10T0B	n.d.	n.d.	n.d.
C10T0C	n.d.	n.d.	n.d.
C10T1A1	47.3831452252435	12.9464857832393	10.5682869073215
C10T1A2	49.3961446660589	8.54080710944429	9.82341602680474
C10T1A3	48.9331745439554	14.4134465151642	9.91926579749201
C10T1B1	n.d.	n.d.	n.d.
C10T1B2	n.d.	n.d.	n.d.
C10T1B3	n.d.	n.d.	n.d.
C10T1C1	50.0798777409923	12.6938329883678	11.164318294681
C10T1C2	51.8430497187239	10.4420011394251	12.5073335132848
C10T1C3	47.2375048754397	14.1218625310377	11.2194781199867
C10T2A1	50.5649080858018	10.3323012132711	12.126150538509
C10T2A2	49.9204640604496	8.76485712794027	11.9113226557272
C10T2A3	47.0490938361289	10.6940480332656	9.11721836692507
C10T2B1	n.d.	n.d.	n.d.
C10T2B2	n.d.	n.d.	n.d.
C10T2B3	n.d.	n.d.	n.d.
C10T2C1	48.0497652368649	11.1827437187117	10.6418544632556
C10T2C2	50.0508981483755	10.4400521132194	11.9922061356019
C10T2C3	49.4189109420553	10.921878815916	10.8230769374763
C10T3A1	49.8249243428483	9.27427433977355	12.2213798866641
C10T3A2	48.6633713419724	9.99601640092634	12.0266826516594
C10T3A3	49.6513192803297	9.33345974710683	10.6395768706338
C10T3B1	n.d.	n.d.	n.d.
C10T3B2	n.d.	n.d.	n.d.
C10T3B3	n.d.	n.d.	n.d.
C10T3C1	49.7410164775369	9.58432903845985	12.2573010586088
C10T3C2	49.6292852531408	12.1367714433577	11.5213692250399
C10T3C3	49.6235820296847	10.7221044037357	12.4617668762858
P01TB	n.d.	n.d.	n.d.
P01TD	n.d.	n.d.	n.d.
P01TE	n.d.	n.d.	n.d.
P01TG	n.d.	n.d.	n.d.
P01T0A	42.1642539385258	14.8590778426082	8.80870415689169
P01T0B	n.d.	n.d.	n.d.
P01T0C	n.d.	n.d.	n.d.
P01T1A1	45.5537158823905	15.4698278988957	11.3256520198231
P01T1A2	45.352147919133	13.5048545915911	9.59827689584333
P01T1A3	41.6787953559872	17.2047816922989	9.89538798726438
P01T1B1	n.d.	n.d.	n.d.
P01T1B2	n.d.	n.d.	n.d.
P01T1B3	n.d.	n.d.	n.d.
P01T1C1	41.9256637026814	13.0430476460526	7.67616372458543
P01T1C2	44.4776384232844	14.2162760509095	9.69757925114986
P01T1C3	45.8843243133506	16.8350741368112	11.8140771586809
P01T2A1	45.2026751093151	16.1769085134682	10.2448840628236
P01T2A2	41.961007559648	11.8680710488626	8.55063665800922
P01T2A3	40.923345238783	16.0337169407661	7.97857074464539
P01T2B1	n.d.	n.d.	n.d.
P01T2B2	n.d.	n.d.	n.d.
P01T2B3	n.d.	n.d.	n.d.
P01T2C1	45.108144332955	13.9575656716582	10.0063851256483
P01T2C2	47.6074387744231	10.9862069283411	8.06674503715687
P01T2C3	41.9870891341432	16.3255477302366	9.63104091556905
P01T3A1	43.5750111194714	13.1907817438071	7.40329106380234
P01T3A2	46.0510203341025	11.4415263605264	7.564178623827
P01T3A3	46.0758939499163	12.0240619774416	5.16841865399183
P01T3B1	n.d.	n.d.	n.d.
P01T3B2	n.d.	n.d.	n.d.
P01T3B3	n.d.	n.d.	n.d.
P01T3C1	45.4734225905371	13.2323837563172	8.73062630036273
P01T3C2	46.3305526025126	10.6534887116731	8.70578551842516
P01T3C3	43.9531394304815	14.6139767176571	9.11657830523942
P02TB	n.d.	n.d.	n.d.
P02TD	n.d.	n.d.	n.d.
P02TE	n.d.	n.d.	n.d.
P02TG	n.d.	n.d.	n.d.
P02T0A	45.1196892215591	15.5665826878117	11.9818648188847
P02T0B	n.d.	n.d.	n.d.
P02T0C	n.d.	n.d.	n.d.
P02T1A1	39.539306445767	17.7293517509228	9.50886881157257
P02T1A2	42.6882925415154	16.216118307204	10.3428895885195
P02T1A3	44.3046704576133	19.5513643336584	12.2367603403735
P02T1B1	n.d.	n.d.	n.d.
P02T1B2	n.d.	n.d.	n.d.
P02T1B3	n.d.	n.d.	n.d.
P02T1C1	41.9854040184216	15.9615481549748	12.147171625652
P02T1C2	41.5434471531599	15.2566813065565	8.38275052971734
P02T1C3	39.7017357120454	19.1489642319883	11.8528894750095
P02T2A1	40.2593465970511	19.9548405462695	11.6366144346711
P02T2A2	44.3806260706187	12.9663034356167	8.80738912062881
P02T2A3	42.4932811754522	19.1495546823816	11.3828548948543
P02T2B1	n.d.	n.d.	n.d.
P02T2B2	n.d.	n.d.	n.d.
P02T2B3	n.d.	n.d.	n.d.
P02T2C1	41.6955809262961	20.1220169852085	14.9080371730497
P02T2C2	41.4569392320457	13.6932878367094	9.76227674752363
P02T2C3	43.3599854064064	18.0500396144359	12.1716855783335
P02T3A1	42.954916979128	16.3292066465386	10.4624836806304
P02T3A2	42.981663108906	13.4248104139875	8.79438268740429
P02T3A3	42.3433709795105	14.8072458401865	10.8231592012249
P02T3B1	n.d.	n.d.	n.d.
P02T3B2	n.d.	n.d.	n.d.
P02T3B3	n.d.	n.d.	n.d.
P02T3C1	42.5563570457272	16.9273639034335	11.692586573474
P02T3C2	45.357309185555	12.0008910371499	10.2559916589918
P02T3C3	42.1727013320393	16.5171970469652	10.6292003956373
P03TB	n.d.	n.d.	n.d.
P03TD	n.d.	n.d.	n.d.
P03TE	n.d.	n.d.	n.d.
P03TG	n.d.	n.d.	n.d.
P03T0A	41.646806347219	16.9801629199983	10.4435954318071
P03T0B	n.d.	n.d.	n.d.
P03T0C	n.d.	n.d.	n.d.
P03T1A1	40.3561463343605	15.050913803411	8.32251548062826
P03T1A2	43.0830027905882	15.793908514963	9.82885658713534
P03T1A3	41.2682668992822	16.7859533744401	8.49929648806382
P03T1B1	n.d.	n.d.	n.d.
P03T1B2	n.d.	n.d.	n.d.
P03T1B3	n.d.	n.d.	n.d.
P03T1C1	44.398082778573	13.736716060288	8.47783953961795
P03T1C2	43.3875840836363	16.5493204834858	11.1007065630156
P03T1C3	43.418729501454	18.9643009098588	11.7191629772272
P03T2A1	41.4527390422884	15.3784184685162	8.37837793389861
P03T2A2	49.1903286141971	12.8444711276492	10.1642513417863
P03T2A3	48.4250752048601	11.9570272021268	10.2022612046672
P03T2B1	n.d.	n.d.	n.d.
P03T2B2	n.d.	n.d.	n.d.
P03T2B3	n.d.	n.d.	n.d.
P03T2C1	46.5760203911696	15.6246851103484	12.6850750832619
P03T2C2	43.6901552202335	12.5576523673914	9.02204569599646
P03T2C3	41.2756599696483	14.5964199775686	8.08446160593566
P03T3A1	40.6486984149365	17.1860101689914	10.2058661964603
P03T3A2	45.187110904752	14.575873782333	8.88587620668642
P03T3A3	47.710332674208	15.756003051547	12.7098057441194
P03T3B1	n.d.	n.d.	n.d.
P03T3B2	n.d.	n.d.	n.d.
P03T3B3	n.d.	n.d.	n.d.
P03T3C1	41.3840310232337	14.0416228592341	9.47961690835949
P03T3C2	44.9024413305288	12.9646782178703	8.53847340537279
P03T3C3	40.8141755008306	14.4656163734419	9.06895105582485
P04TB	n.d.	n.d.	n.d.
P04TD	n.d.	n.d.	n.d.
P04TE	n.d.	n.d.	n.d.
P04TG	n.d.	n.d.	n.d.
P04T0A	40.5346898449339	19.2399144195687	11.9105399727645
P04T0B	n.d.	n.d.	n.d.
P04T0C	n.d.	n.d.	n.d.
P04T1A1	43.2969148006612	17.3657679249581	13.5628856642472
P04T1A2	42.2234314637356	15.9015905808722	11.0180690765908
P04T1A3	40.8723876342532	20.5866521356917	13.0563231492029
P04T1B1	n.d.	n.d.	n.d.
P04T1B2	n.d.	n.d.	n.d.
P04T1B3	n.d.	n.d.	n.d.
P04T1C1	44.8697655248295	17.0196925486014	13.8576533674991
P04T1C2	44.1120396189954	17.8738131381953	12.3716899381283
P04T1C3	43.9367116068618	19.6171619604889	13.5619711439877
P04T2A1	42.1466249029202	17.1917674904411	11.6428123964076
P04T2A2	48.0506770105601	12.9249270874461	10.8567535177392
P04T2A3	45.0195867079015	17.0627855900076	12.2932901016416
P04T2B1	n.d.	n.d.	n.d.
P04T2B2	n.d.	n.d.	n.d.
P04T2B3	n.d.	n.d.	n.d.
P04T2C1	41.4823583811589	16.5795098040501	11.1791574433057
P04T2C2	44.9721063661688	12.7854837756851	10.301265625985
P04T2C3	47.0665835115002	16.3139222367698	11.9478970607064
P04T3A1	43.3393294468023	16.4075250018537	11.7703147391462
P04T3A2	40.977430286428	15.2804918649585	10.5150742882113
P04T3A3	43.4034045827374	15.3053726443203	10.5351247142783
P04T3B1	n.d.	n.d.	n.d.
P04T3B2	n.d.	n.d.	n.d.
P04T3B3	n.d.	n.d.	n.d.
P04T3C1	46.9889896547454	13.9699286956021	11.2333534962135
P04T3C2	45.7294248648997	13.3674880831566	10.0908613890113
P04T3C3	45.9082949480704	15.9206576939055	12.1366993741439
P05TB	n.d.	n.d.	n.d.
P05TD	n.d.	n.d.	n.d.
P05TE	n.d.	n.d.	n.d.
P05TG	n.d.	n.d.	n.d.
P05T0A	39.6767663019963	16.7768440112587	10.7131665210173
P05T0B	n.d.	n.d.	n.d.
P05T0C	n.d.	n.d.	n.d.
P05T1A1	40.301267675501	16.5811288108244	9.04517098744096
P05T1A2	42.4097710729242	13.7286327846776	9.92594044251712
P05T1A3	44.5949227814346	14.1148221091004	11.3737782388623
P05T1B1	n.d.	n.d.	n.d.
P05T1B2	n.d.	n.d.	n.d.
P05T1B3	n.d.	n.d.	n.d.
P05T1C1	39.9932659648453	16.7209370572326	9.96548057899079
P05T1C2	42.6303623221057	13.2967093033442	8.90063883673312
P05T1C3	41.0658605464217	21.0440324803382	13.18658315042
P05T2A1	41.6512910344416	17.3135552555487	11.870165171779
P05T2A2	42.9322842567045	12.7390704839194	7.85775245168944
P05T2A3	44.1610947999339	15.3152799776148	11.373409543813
P05T2B1	n.d.	n.d.	n.d.
P05T2B2	n.d.	n.d.	n.d.
P05T2B3	n.d.	n.d.	n.d.
P05T2C1	44.3986178586449	14.201113106211	9.22970606642073
P05T2C2	44.6070980836523	13.0473082925173	10.6131814221543
P05T2C3	41.1932691326444	15.9510901751551	10.2474099044692
P05T3A1	41.6935606788994	15.35509061159	9.09393886160799
P05T3A2	47.8890493505507	12.5585467131777	11.1078907632387
P05T3A3	44.6994274130133	16.6039618026511	12.1597234678403
P05T3B1	n.d.	n.d.	n.d.
P05T3B2	n.d.	n.d.	n.d.
P05T3B3	n.d.	n.d.	n.d.
P05T3C1	42.1460677059429	15.450585696665	7.77081963214734
P05T3C2	45.1701167013052	12.3645287473521	10.2079924897224
P05T3C3	42.6636635512417	15.9535244984551	10.5254554203339
P06TB	n.d.	n.d.	n.d.
P06TD	n.d.	n.d.	n.d.
P06TE	n.d.	n.d.	n.d.
P06TG	n.d.	n.d.	n.d.
P06T0A	41.8197004550493	16.9987316123391	12.1377497514345
P06T0B	n.d.	n.d.	n.d.
P06T0C	n.d.	n.d.	n.d.
P06T1A1	40.3187988867866	19.7394166467521	11.2466446744961
P06T1A2	39.5660673419512	16.8165519964515	9.82518172554271
P06T1A3	45.8113427176836	18.6608490086199	13.4261133716444
P06T1B1	n.d.	n.d.	n.d.
P06T1B2	n.d.	n.d.	n.d.
P06T1B3	n.d.	n.d.	n.d.
P06T1C1	44.4467366816914	16.3733673742044	11.7162597433308
P06T1C2	45.0984389150234	18.1091044028045	13.2877872755782
P06T1C3	41.6770020212221	21.3565123830026	12.7295065610069
P06T2A1	42.4272457861901	16.5840391628685	11.7130028712565
P06T2A2	42.4967014742382	16.0876644783367	12.0452916291745
P06T2A3	40.4567139804375	20.0215200305232	11.2715690784366
P06T2B1	n.d.	n.d.	n.d.
P06T2B2	n.d.	n.d.	n.d.
P06T2B3	n.d.	n.d.	n.d.
P06T2C1	46.9256049395475	14.6331165880696	13.0367905141568
P06T2C2	44.5492385557033	12.9746335786383	8.14078973231605
P06T2C3	42.6235220705136	19.4400243557693	11.6748664672176
P06T3A1	42.260782240267	17.7391699578011	12.9701902185978
P06T3A2	46.7613948751507	14.0200806205498	11.2381821703768
P06T3A3	43.5926044959317	16.5215095245986	11.9292523941888
P06T3B1	n.d.	n.d.	n.d.
P06T3B2	n.d.	n.d.	n.d.
P06T3B3	n.d.	n.d.	n.d.
P06T3C1	48.9767027666503	16.0063662293108	12.9236288639375
P06T3C2	43.3503919174572	14.5698703976407	9.73005609008464
P06T3C3	40.4240123718699	16.2550916213639	9.732083189586
P07TB	n.d.	n.d.	n.d.
P07TD	n.d.	n.d.	n.d.
P07TE	n.d.	n.d.	n.d.
P07TG	n.d.	n.d.	n.d.
P07T0A	43.4432297291515	16.5853709391783	10.1855881705713
P07T0B	n.d.	n.d.	n.d.
P07T0C	n.d.	n.d.	n.d.
P07T1A1	43.331771053163	18.6267700208521	9.75297540709784
P07T1A2	42.6060018262175	16.2083500778807	11.3549564241377
P07T1A3	45.9458005519633	20.780268409728	13.8191457241748
P07T1B1	n.d.	n.d.	n.d.
P07T1B2	n.d.	n.d.	n.d.
P07T1B3	n.d.	n.d.	n.d.
P07T1C1	45.9764005593839	15.3864908116894	11.1811967427982
P07T1C2	47.1468877699685	15.3944809893095	11.1545235111423
P07T1C3	46.1502899898919	17.3292133011599	12.0321852284608
P07T2A1	43.0431332437256	17.3140887422107	10.2805339697218
P07T2A2	43.0013144129931	14.0340222089627	8.91168703211259
P07T2A3	45.4445669919986	19.67735646407	11.8926822892032
P07T2B1	n.d.	n.d.	n.d.
P07T2B2	n.d.	n.d.	n.d.
P07T2B3	n.d.	n.d.	n.d.
P07T2C1	45.6630156708185	14.2849550260696	11.4706852220698
P07T2C2	50.6906518795464	12.2436066691082	11.1132223653657
P07T2C3	46.358973246216	15.0823109180349	9.67121572498578
P07T3A1	44.5294851220393	15.4083065366624	10.9455933332839
P07T3A2	45.9567955471907	15.5407389761065	11.8176669053488
P07T3A3	42.956688175981	16.3370120635215	10.4437997213223
P07T3B1	n.d.	n.d.	n.d.
P07T3B2	n.d.	n.d.	n.d.
P07T3B3	n.d.	n.d.	n.d.
P07T3C1	43.7014031171732	14.9985171494055	10.6658271757398
P07T3C2	46.1611103139966	12.9810693852089	9.54945985865035
P07T3C3	44.3719833548715	16.2172193732767	11.3293897966992
P08TB	n.d.	n.d.	n.d.
P08TD	n.d.	n.d.	n.d.
P08TE	n.d.	n.d.	n.d.
P08TG	n.d.	n.d.	n.d.
P08T0A	43.451159170324	17.9487687979534	12.8929519387942
P08T0B	n.d.	n.d.	n.d.
P08T0C	n.d.	n.d.	n.d.
P08T1A1	43.6404943266813	15.6641531526111	11.6524605850168
P08T1A2	43.7321767393188	15.8233079345295	12.4991787622311
P08T1A3	41.8601086571785	21.2903588115006	13.4053994424162
P08T1B1	n.d.	n.d.	n.d.
P08T1B2	n.d.	n.d.	n.d.
P08T1B3	n.d.	n.d.	n.d.
P08T1C1	46.36494496622	14.6400827819154	11.9010517363845
P08T1C2	43.1663415318309	16.1679251557715	12.3927708836924
P08T1C3	48.1848791800718	18.9938480895479	15.5508389907857
P08T2A1	45.1517214418303	15.5825778672813	12.5498507093631
P08T2A2	47.5273716036085	12.2599559186794	10.9372892763223
P08T2A3	48.0235054049088	15.5774175120656	11.8556939554237
P08T2B1	n.d.	n.d.	n.d.
P08T2B2	n.d.	n.d.	n.d.
P08T2B3	n.d.	n.d.	n.d.
P08T2C1	42.9950624326933	16.9470028752343	13.0691825428522
P08T2C2	46.9168963642205	15.2360937344676	12.65893071834
P08T2C3	39.0086128101108	20.0182720911773	11.7525504973014
P08T3A1	42.4295512388008	16.2443864419627	11.3157505376518
P08T3A2	45.384091360482	14.0220147353361	11.8235780699416
P08T3A3	44.5502126767662	15.0151238354886	11.0048347474463
P08T3B1	n.d.	n.d.	n.d.
P08T3B2	n.d.	n.d.	n.d.
P08T3B3	n.d.	n.d.	n.d.
P08T3C1	44.3985622881707	15.5067213711318	12.2169911274513
P08T3C2	48.654302199907	11.7438638714551	8.40845895960658
P08T3C3	44.6152001701337	17.3114539115665	13.3557968506088
P09TB	n.d.	n.d.	n.d.
P09TD	n.d.	n.d.	n.d.
P09TE	n.d.	n.d.	n.d.
P09TG	n.d.	n.d.	n.d.
P09T0A	40.7999913384588	16.5537314289741	10.5660090541935
P09T0B	n.d.	n.d.	n.d.
P09T0C	n.d.	n.d.	n.d.
P09T1A1	43.5711579273001	16.9452025834313	10.931755956898
P09T1A2	44.0156221161668	15.6397413433402	11.9867103782711
P09T1A3	43.8902782973088	19.7778904772393	12.4814465496912
P09T1B1	n.d.	n.d.	n.d.
P09T1B2	n.d.	n.d.	n.d.
P09T1B3	n.d.	n.d.	n.d.
P09T1C1	48.9479076154567	16.7882171959384	13.8758034631354
P09T1C2	47.9345701791149	15.6149055948604	11.8240756947227
P09T1C3	43.5389854990868	20.1093763913285	12.0792176891129
P09T2A1	39.9438268357297	15.1197667419082	7.31622944884762
P09T2A2	43.4419747490777	15.1877978125345	9.87352044331473
P09T2A3	44.8354649672054	17.7851227089357	10.2334085105139
P09T2B1	n.d.	n.d.	n.d.
P09T2B2	n.d.	n.d.	n.d.
P09T2B3	n.d.	n.d.	n.d.
P09T2C1	48.155382122984	14.9158210236002	12.054632214526
P09T2C2	45.6877789553367	14.6261987006084	10.8078751249923
P09T2C3	42.8965949323045	18.5651625657653	11.7014357750182
P09T3A1	44.8501572874048	13.8864868292417	8.01976723723435
P09T3A2	48.6402901503673	11.8733340207235	8.40117419210139
P09T3A3	44.9363362942496	18.2219476824996	10.9331447415817
P09T3B1	n.d.	n.d.	n.d.
P09T3B2	n.d.	n.d.	n.d.
P09T3B3	n.d.	n.d.	n.d.
P09T3C1	45.082458674667	16.6597662731663	12.1413906246598
P09T3C2	49.6512835463679	11.7375329869275	8.78905734006946
P09T3C3	45.295138248586	15.0076140957045	8.90178111517255
P10TB	n.d.	n.d.	n.d.
P10TD	n.d.	n.d.	n.d.
P10TE	n.d.	n.d.	n.d.
P10TG	n.d.	n.d.	n.d.
P10T0A	38.3946043320363	13.6627752313822	8.47215908767495
P10T0B	n.d.	n.d.	n.d.
P10T0C	n.d.	n.d.	n.d.
P10T1A1	43.543749719886	14.6891191185293	12.2458266754428
P10T1A2	43.8309347744621	16.749502291794	12.7113008596314
P10T1A3	42.8424619099797	20.3215135874664	12.3165733793438
P10T1B1	n.d.	n.d.	n.d.
P10T1B2	n.d.	n.d.	n.d.
P10T1B3	n.d.	n.d.	n.d.
P10T1C1	44.8830562288579	16.5322676217476	13.4034223102873
P10T1C2	47.8665563497482	18.2190107612931	12.9607843304977
P10T1C3	44.9059318105193	18.7759489877874	12.7029966891597
P10T2A1	44.4404949970274	16.232570302891	13.6237030528954
P10T2A2	43.9391597614236	12.3138101267678	6.94537071258031
P10T2A3	46.8931219509505	19.1689632205848	13.1223670509031
P10T2B1	n.d.	n.d.	n.d.
P10T2B2	n.d.	n.d.	n.d.
P10T2B3	n.d.	n.d.	n.d.
P10T2C1	42.8350193106821	14.5107241367908	10.1887723865696
P10T2C2	41.238903908972	15.69906512659	9.60030968037917
P10T2C3	45.8068308276754	18.2910139256382	14.0241133826358
P10T3A1	43.8483525809369	15.5150109212184	11.7608625163532
P10T3A2	43.5695984554389	12.978832987828	8.93919556948025
P10T3A3	43.5991376994849	15.4308277782332	10.2242712695786
P10T3B1	n.d.	n.d.	n.d.
P10T3B2	n.d.	n.d.	n.d.
P10T3B3	n.d.	n.d.	n.d.
P10T3C1	42.1948667199547	15.7104980129946	11.1829082842659
P10T3C2	45.3287466889614	12.9155954518222	9.890367218827
P10T3C3	43.6159204744661	17.4677343672935	11.7744068834789
P11TB	n.d.	n.d.	n.d.
P11TD	n.d.	n.d.	n.d.
P11TE	n.d.	n.d.	n.d.
P11TG	n.d.	n.d.	n.d.
P11T0A	n.d.	n.d.	n.d.
P11T0B	n.d.	n.d.	n.d.
P11T0C	n.d.	n.d.	n.d.
P11T1A1	n.d.	n.d.	n.d.
P11T1A2	n.d.	n.d.	n.d.
P11T1A3	n.d.	n.d.	n.d.
P11T1B1	n.d.	n.d.	n.d.
P11T1B2	n.d.	n.d.	n.d.
P11T1B3	n.d.	n.d.	n.d.
P11T1C1	n.d.	n.d.	n.d.
P11T1C2	n.d.	n.d.	n.d.
P11T1C3	n.d.	n.d.	n.d.
P11T2A1	n.d.	n.d.	n.d.
P11T2A2	n.d.	n.d.	n.d.
P11T2A3	n.d.	n.d.	n.d.
P11T2B1	n.d.	n.d.	n.d.
P11T2B2	n.d.	n.d.	n.d.
P11T2B3	n.d.	n.d.	n.d.
P11T2C1	n.d.	n.d.	n.d.
P11T2C2	n.d.	n.d.	n.d.
P11T2C3	n.d.	n.d.	n.d.
P11T3A1	n.d.	n.d.	n.d.
P11T3A2	n.d.	n.d.	n.d.
P11T3A3	n.d.	n.d.	n.d.
P11T3B1	n.d.	n.d.	n.d.
P11T3B2	n.d.	n.d.	n.d.
P11T3B3	n.d.	n.d.	n.d.
P11T3C1	n.d.	n.d.	n.d.
P11T3C2	n.d.	n.d.	n.d.
P11T3C3	n.d.	n.d.	n.d.
