# Supplementary material for: Large-scale multivariate dataset on the characterization of microbiota diversity, microbial growth dynamics, metabolic spoilage volatilome and sensorial profiles of two industrially produced meat products subjected to changes in lactate concentration and packaging atmosphere
Source: Data Brief. 2020 Mar 20;30:105453. doi: 10.1016/j.dib.2020.105453 (PMC7152715; doi:10.1016/j.dib.2020.105453)
Supplement: Supplementary file 4 [file mmc4.xlsx]

## Sheet: Packaging_Gas_Composition_Data
Sample_Name	O2 (%)	CO2 (%)
C01TB	n.d.	n.d.
C01TD	n.d.	n.d.
C01TE	n.d.	n.d.
C01TG	n.d.	n.d.
C01T0A	20.8	0.93
C01T0B	21.2	0
C01T0C	21.27	0
C01T1A1	0.27	24.3
C01T1A2	30.93	61.43
C01T1A3	0.27	36.2
C01T1B1	0.27	28
C01T1B2	49.2	48.63
C01T1B3	0.3	31.2
C01T1C1	0.13	21.3
C01T1C2	44.3	49.57
C01T1C3	1.53	32.73
C01T2A1	0.27	40.27
C01T2A2	0.37	96.2
C01T2A3	0.23	52.8
C01T2B1	0.13	37.77
C01T2B2	0.37	96.2
C01T2B3	0.1	50.67
C01T2C1	0.1	34.27
C01T2C2	5.1	92.37
C01T2C3	0.07	54.27
C01T3A1	0.23	39.57
C01T3A2	0.3	96.97
C01T3A3	0.03	52.93
C01T3B1	0.13	37.07
C01T3B2	0.23	98.7
C01T3B3	0.13	50.57
C01T3C1	0.1	35.33
C01T3C2	0.3	97.77
C01T3C3	0	55.03
C02TB	n.d.	n.d.
C02TD	n.d.	n.d.
C02TE	n.d.	n.d.
C02TG	n.d.	n.d.
C02T0A	21.13	0
C02T0B	21.03	0
C02T0C	21.04	0
C02T1A1	0.13	17.43
C02T1A2	39.67	51.23
C02T1A3	4.87	26.43
C02T1B1	0.07	25.5
C02T1B2	40.67	50.7
C02T1B3	0.63	27.73
C02T1C1	0.27	20.23
C02T1C2	38.53	50.5
C02T1C3	1.73	26.07
C02T2A1	0.23	31.6
C02T2A2	0.23	94.9
C02T2A3	0	45.5
C02T2B1	0.07	34.97
C02T2B2	4.03	91.8
C02T2B3	0.1	49
C02T2C1	0.07	34.43
C02T2C2	2.33	93.23
C02T2C3	0.2	52.87
C02T3A1	0.07	35.77
C02T3A2	0.37	95.77
C02T3A3	0.07	47.23
C02T3B1	0.23	36.93
C02T3B2	0.17	96.5
C02T3B3	0.1	50.6
C02T3C1	0.17	35.03
C02T3C2	0.23	96.13
C02T3C3	0.07	54.3
C03TB	n.d.	n.d.
C03TD	n.d.	n.d.
C03TE	n.d.	n.d.
C03TG	n.d.	n.d.
C03T0A	21.27	0
C03T0B	21.27	0
C03T0C	21.2	0
C03T1A1	4.83	14.77
C03T1A2	75.9	21.6
C03T1A3	0.4	27.07
C03T1B1	2.87	17.6
C03T1B2	70.57	27.1
C03T1B3	0.27	27.93
C03T1C1	0.17	22.2
C03T1C2	60.27	36.27
C03T1C3	6.7	26.37
C03T2A1	0.27	37.83
C03T2A2	16.33	81.2
C03T2A3	0.17	44.13
C03T2B1	0.13	36.87
C03T2B2	15.2	82.27
C03T2B3	0.13	49.97
C03T2C1	0.13	33.83
C03T2C2	9.9	87.7
C03T2C3	0.13	53.87
C03T3A1	0.27	39.17
C03T3A2	4.33	93.93
C03T3A3	0.07	47.93
C03T3B1	0.17	38.1
C03T3B2	1.63	96.27
C03T3B3	0.2	50.97
C03T3C1	0.07	35
C03T3C2	0.33	97.13
C03T3C3	0.1	54
C04TB	n.d.	n.d.
C04TD	n.d.	n.d.
C04TE	n.d.	n.d.
C04TG	n.d.	n.d.
C04T0A	21.13	0
C04T0B	21.27	0
C04T0C	21.2	0
C04T1A1	1.83	18.13
C04T1A2	68.57	29.6
C04T1A3	0.5	27.1
C04T1B1	0.23	18.17
C04T1B2	0.2	18.8
C04T1B3	0.13	27.5
C04T1C1	0.17	22.5
C04T1C2	50.23	46.23
C04T1C3	0.13	29.1
C04T2A1	0.17	39.13
C04T2A2	9.67	88.33
C04T2A3	0.07	45.07
C04T2B1	0.17	35.77
C04T2B2	4.17	93.47
C04T2B3	0.13	49.97
C04T2C1	0.07	34.3
C04T2C2	5.83	91.13
C04T2C3	0.03	51.27
C04T3A1	0.2	41.07
C04T3A2	1.13	96.47
C04T3A3	0.07	49.87
C04T3B1	0.07	38.1
C04T3B2	0.37	97.17
C04T3B3	0.1	53.5
C04T3C1	0.13	35.97
C04T3C2	0.23	96.33
C04T3C3	0.13	53.67
C05TB	n.d.	n.d.
C05TD	n.d.	n.d.
C05TE	n.d.	n.d.
C05TG	n.d.	n.d.
C05T0A	20.8	0.03
C05T0B	20.73	0.27
C05T0C	20.77	0.1
C05T1A1	5.9	23.17
C05T1A2	4.37	68.07
C05T1A3	0.07	28.63
C05T1B1	0.23	25.53
C05T1B2	6.1	31.9
C05T1B3	0.1	32.33
C05T1C1	0.07	24.03
C05T1C2	9.9	80.67
C05T1C3	0.03	38.97
C05T2A1	0.23	33
C05T2A2	0.3	95.27
C05T2A3	0.03	49.23
C05T2B1	0.1	34.07
C05T2B2	0.37	94.47
C05T2B3	0.13	50.73
C05T2C1	0.1	33.43
C05T2C2	0.13	93.2
C05T2C3	0.27	50.07
C05T3A1	0.27	33.03
C05T3A2	0.33	90.23
C05T3A3	0.07	47.93
C05T3B1	0.1	34.33
C05T3B2	0.1	89.73
C05T3B3	0.17	42.27
C05T3C1	0.17	33.6
C05T3C2	0.13	87.8
C05T3C3	0.07	49.23
C06TB	n.d.	n.d.
C06TD	n.d.	n.d.
C06TE	n.d.	n.d.
C06TG	n.d.	n.d.
C06T0A	20.73	0
C06T0B	20.73	0
C06T0C	20.73	0
C06T1A1	0.27	25.33
C06T1A2	39.03	53.07
C06T1A3	0.3	33.9
C06T1B1	0.17	29.63
C06T1B2	34.23	58.03
C06T1B3	0.23	38.97
C06T1C1	0.23	29.53
C06T1C2	35.57	55.37
C06T1C3	0.07	40.6
C06T2A1	0.27	28.8
C06T2A2	0.5	86.07
C06T2A3	0.03	39.2
C06T2B1	0.17	32.2
C06T2B2	1.67	83.73
C06T2B3	0.1	44.13
C06T2C1	0.1	32.27
C06T2C2	0.2	84.7
C06T2C3	0.1	45.83
C06T3A1	0.27	29.33
C06T3A2	0.33	52.27
C06T3A3	0.07	39.2
C06T3B1	0.03	32.07
C06T3B2	0.1	82.33
C06T3B3	0.03	43.67
C06T3C1	0	32.63
C06T3C2	0.17	81.47
C06T3C3	0.1	44.97
C07TB	n.d.	n.d.
C07TD	n.d.	n.d.
C07TE	n.d.	n.d.
C07TG	n.d.	n.d.
C07T0A	20.43	0
C07T0B	20.3	0
C07T0C	20.4	0
C07T1A1	2.5	21.97
C07T1A2	68.87	28.6
C07T1A3	0.3	27.73
C07T1B1	0.17	26.27
C07T1B2	42.67	52.9
C07T1B3	0.23	29.17
C07T1C1	n.d.	n.d.
C07T1C2	8.4	28.73
C07T1C3	0.2	32.6
C07T2A1	0.33	35.17
C07T2A2	9.73	80.47
C07T2A3	0.13	47.6
C07T2B1	0.13	32.47
C07T2B2	3.2	86.67
C07T2B3	0.1	50
C07T2C1	0.1	33.97
C07T2C2	3.93	84.57
C07T2C3	0.17	50.47
C07T3A1	0.4	36.07
C07T3A2	1.17	61.27
C07T3A3	0.03	48.87
C07T3B1	0.2	34.47
C07T3B2	0.23	90.1
C07T3B3	0.13	51.8
C07T3C1	0.23	36.37
C07T3C2	0.2	88.93
C07T3C3	0.07	52.77
C08TB	n.d.	n.d.
C08TD	n.d.	n.d.
C08TE	n.d.	n.d.
C08TG	n.d.	n.d.
C08T0A	20.5	0.03
C08T0B	20.5	0
C08T0C	20.43	0.03
C08T1A1	0.6	11.77
C08T1A2	60.37	27.47
C08T1A3	n.d.	n.d.
C08T1B1	0.17	14.5
C08T1B2	41.2	28.57
C08T1B3	2.03	24.37
C08T1C1	0.13	14.2
C08T1C2	55.07	32.23
C08T1C3	0.2	25.6
C08T2A1	0.3	26.67
C08T2A2	1.43	81.8
C08T2A3	0.13	42
C08T2B1	0.17	26.37
C08T2B2	0.47	57.43
C08T2B3	0.13	40.17
C08T2C1	0.2	27.2
C08T2C2	1.67	80.87
C08T2C3	0.1	52.67
C08T3A1	0.27	29.4
C08T3A2	0.37	81.77
C08T3A3	0.3	34.6
C08T3B1	0.13	27.6
C08T3B2	3.17	17.77
C08T3B3	0.1	43.27
C08T3C1	0.07	29
C08T3C2	0.2	80.83
C08T3C3	0	45.23
C09TB	n.d.	n.d.
C09TD	n.d.	n.d.
C09TE	n.d.	n.d.
C09TG	n.d.	n.d.
C09T0A	20.17	0.03
C09T0B	19.97	0
C09T0C	20.13	0.07
C09T1A1	2.47	19.4
C09T1A2	70.4	25.07
C09T1A3	0.63	29.43
C09T1B1	0.83	19.93
C09T1B2	65.9	29
C09T1B3	0.3	29.37
C09T1C1	0.17	22.5
C09T1C2	50.87	41.2
C09T1C3	0.73	32.27
C09T2A1	0.3	34.5
C09T2A2	11.1	79.87
C09T2A3	0.23	44.8
C09T2B1	0.1	35.67
C09T2B2	8.37	82
C09T2B3	0.1	47.23
C09T2C1	0.13	36.87
C09T2C2	1.83	79.57
C09T2C3	0.1	48.87
C09T3A1	0.17	39.67
C09T3A2	0.27	100
C09T3A3	0.07	55.1
C09T3B1	0.17	42.2
C09T3B2	0.13	100
C09T3B3	0.07	57.6
C09T3C1	0.1	44.77
C09T3C2	0.07	89.3
C09T3C3	0.07	59.2
C10TB	n.d.	n.d.
C10TD	n.d.	n.d.
C10TE	n.d.	n.d.
C10TG	n.d.	n.d.
C10T0A	20.83	0.33
C10T0B	20.57	0.5
C10T0C	20.7	0.17
C10T1A1	0.3	21.13
C10T1A2	61.37	30.33
C10T1A3	0.5	25.97
C10T1B1	0.1	23.33
C10T1B2	50.37	39.97
C10T1B3	0.23	26.63
C10T1C1	0.23	25.17
C10T1C2	32.03	56.2
C10T1C3	0.13	31.17
C10T2A1	0.33	33.2
C10T2A2	1.37	88.17
C10T2A3	0.2	44.1
C10T2B1	0.1	33.5
C10T2B2	0.23	66.53
C10T2B3	0.03	44.63
C10T2C1	0.13	33.2
C10T2C2	0.5	87.17
C10T2C3	0.1	45.87
C10T3A1	0.5	33.07
C10T3A2	0.27	84.07
C10T3A3	0.03	44.03
C10T3B1	0.3	32.63
C10T3B2	0.3	83.77
C10T3B3	0.13	45.5
C10T3C1	0.23	32.83
C10T3C2	0.3	83.5
C10T3C3	0.07	45.87
P01TB	n.d.	n.d.
P01TD	n.d.	n.d.
P01TE	n.d.	n.d.
P01TG	n.d.	n.d.
P01T0A	n.d.	n.d.
P01T0B	n.d.	n.d.
P01T0C	n.d.	n.d.
P01T1A1	n.d.	n.d.
P01T1A2	43.9	17.5
P01T1A3	1.56	23.1
P01T1B1	n.d.	n.d.
P01T1B2	38	16.3
P01T1B3	7.51	19.3
P01T1C1	n.d.	n.d.
P01T1C2	39	14.8
P01T1C3	7.66	17.7
P01T2A1	n.d.	n.d.
P01T2A2	52.9	36.7
P01T2A3	0.01	27.9
P01T2B1	n.d.	n.d.
P01T2B2	25	66.3
P01T2B3	0.01	31.4
P01T2C1	n.d.	n.d.
P01T2C2	37.4	52
P01T2C3	0.01	33.2
P01T3A1	n.d.	n.d.
P01T3A2	3.73	89.8
P01T3A3	0.01	37.5
P01T3B1	n.d.	n.d.
P01T3B2	3.42	91
P01T3B3	0.01	50.5
P01T3C1	n.d.	n.d.
P01T3C2	2.7	92.6
P01T3C3	0	50
P02TB	n.d.	n.d.
P02TD	n.d.	n.d.
P02TE	n.d.	n.d.
P02TG	n.d.	n.d.
P02T0A	n.d.	n.d.
P02T0B	n.d.	n.d.
P02T0C	n.d.	n.d.
P02T1A1	n.d.	n.d.
P02T1A2	38.8	16.8
P02T1A3	8.13	18.6
P02T1B1	n.d.	n.d.
P02T1B2	31.8	15.4
P02T1B3	5.27	20.4
P02T1C1	n.d.	n.d.
P02T1C2	32.5	16.7
P02T1C3	1.72	23.2
P02T2A1	n.d.	n.d.
P02T2A2	23.7	57
P02T2A3	0	28.3
P02T2B1	n.d.	n.d.
P02T2B2	46.3	40.7
P02T2B3	0.01	26.2
P02T2C1	n.d.	n.d.
P02T2C2	39.4	46.7
P02T2C3	0.01	28.5
P02T3A1	n.d.	n.d.
P02T3A2	2.49	91.1
P02T3A3	0	39.7
P02T3B1	n.d.	n.d.
P02T3B2	1.58	90.8
P02T3B3	0	42.9
P02T3C1	n.d.	n.d.
P02T3C2	0.43	92.8
P02T3C3	0	48
P03TB	n.d.	n.d.
P03TD	n.d.	n.d.
P03TE	n.d.	n.d.
P03TG	n.d.	n.d.
P03T0A	n.d.	n.d.
P03T0B	n.d.	n.d.
P03T0C	n.d.	n.d.
P03T1A1	n.d.	n.d.
P03T1A2	61.2	21
P03T1A3	0.02	23.9
P03T1B1	n.d.	n.d.
P03T1B2	58.6	24.1
P03T1B3	0.01	23.9
P03T1C1	n.d.	n.d.
P03T1C2	62.6	24.4
P03T1C3	0.02	24.7
P03T2A1	n.d.	n.d.
P03T2A2	0.33	93
P03T2A3	0	60.7
P03T2B1	n.d.	n.d.
P03T2B2	0.31	92.5
P03T2B3	0	66
P03T2C1	n.d.	n.d.
P03T2C2	0	93
P03T2C3	0	64.6
P03T3A1	n.d.	n.d.
P03T3A2	0	90.5
P03T3A3	0	66.1
P03T3B1	n.d.	n.d.
P03T3B2	0	91.5
P03T3B3	0	65.9
P03T3C1	n.d.	n.d.
P03T3C2	0	92
P03T3C3	0	65.1
P04TB	n.d.	n.d.
P04TD	n.d.	n.d.
P04TE	n.d.	n.d.
P04TG	n.d.	n.d.
P04T0A	n.d.	n.d.
P04T0B	n.d.	n.d.
P04T0C	n.d.	n.d.
P04T1A1	n.d.	n.d.
P04T1A2	64.1	21.7
P04T1A3	0.05	23.5
P04T1B1	n.d.	n.d.
P04T1B2	20.1	1
P04T1B3	0.02	22.7
P04T1C1	n.d.	n.d.
P04T1C2	68.7	17.9
P04T1C3	0.03	24
P04T2A1	n.d.	n.d.
P04T2A2	19.6	70
P04T2A3	0	34.7
P04T2B1	n.d.	n.d.
P04T2B2	17.5	74.3
P04T2B3	0	35.5
P04T2C1	n.d.	n.d.
P04T2C2	20	1.3
P04T2C3	0	36.6
P04T3A1	0	44.5
P04T3A2	0.96	91.9
P04T3A3	0	43.8
P04T3B1	0	51.3
P04T3B2	1.07	64.3
P04T3B3	0	51.7
P04T3C1	0	52.8
P04T3C2	3.67	90.01
P04T3C3	0	53.5
P05TB	n.d.	n.d.
P05TD	n.d.	n.d.
P05TE	n.d.	n.d.
P05TG	n.d.	n.d.
P05T0A	n.d.	n.d.
P05T0B	n.d.	n.d.
P05T0C	n.d.	n.d.
P05T1A1	n.d.	n.d.
P05T1A2	53.8	30.1
P05T1A3	0.01	24.8
P05T1B1	n.d.	n.d.
P05T1B2	40	22.6
P05T1B3	0.01	49.3
P05T1C1	n.d.	n.d.
P05T1C2	50.2	28.8
P05T1C3	0.03	27
P05T2A1	n.d.	n.d.
P05T2A2	0.04	82.7
P05T2A3	0	44.2
P05T2B1	n.d.	n.d.
P05T2B2	10.4	79.8
P05T2B3	0	46.9
P05T2C1	n.d.	n.d.
P05T2C2	5.17	65.9
P05T2C3	0	50.9
P05T3A1	n.d.	n.d.
P05T3A2	0	86.4
P05T3A3	0	52.8
P05T3B1	n.d.	n.d.
P05T3B2	12.9	8.2
P05T3B3	0	58
P05T3C1	n.d.	n.d.
P05T3C2	0	91.4
P05T3C3	0	53.8
P06TB	n.d.	n.d.
P06TD	n.d.	n.d.
P06TE	n.d.	n.d.
P06TG	n.d.	n.d.
P06T0A	n.d.	n.d.
P06T0B	n.d.	n.d.
P06T0C	n.d.	n.d.
P06T1A1	n.d.	n.d.
P06T1A2	67	22.3
P06T1A3	0.01	23.2
P06T1B1	n.d.	n.d.
P06T1B2	63.1	20.7
P06T1B3	0.01	24.1
P06T1C1	n.d.	n.d.
P06T1C2	68.5	19.3
P06T1C3	0.01	23.7
P06T2A1	n.d.	n.d.
P06T2A2	11.4	79.8
P06T2A3	0	43.4
P06T2B1	n.d.	n.d.
P06T2B2	22.8	66.9
P06T2B3	0	36.3
P06T2C1	n.d.	n.d.
P06T2C2	23.6	64.6
P06T2C3	0	37.2
P06T3A1	n.d.	n.d.
P06T3A2	0.67	91.5
P06T3A3	0	65.6
P06T3B1	n.d.	n.d.
P06T3B2	1.67	92.2
P06T3B3	0	60.7
P06T3C1	n.d.	n.d.
P06T3C2	2.23	91.5
P06T3C3	0	57.8
P07TB	n.d.	n.d.
P07TD	n.d.	n.d.
P07TE	n.d.	n.d.
P07TG	n.d.	n.d.
P07T0A	n.d.	n.d.
P07T0B	n.d.	n.d.
P07T0C	n.d.	n.d.
P07T1A1	n.d.	n.d.
P07T1A2	65	22.6
P07T1A3	0.95	23
P07T1B1	n.d.	n.d.
P07T1B2	66.8	21.7
P07T1B3	6.43	20.5
P07T1C1	n.d.	n.d.
P07T1C2	65.6	22
P07T1C3	0.03	24.5
P07T2A1	n.d.	n.d.
P07T2A2	31.3	48.9
P07T2A3	0.01	29.2
P07T2B1	n.d.	n.d.
P07T2B2	26.1	64.8
P07T2B3	0	37.9
P07T2C1	n.d.	n.d.
P07T2C2	16.7	73.7
P07T2C3	0	49.7
P07T3A1	n.d.	n.d.
P07T3A2	1.33	91.9
P07T3A3	0.08	64.6
P07T3B1	n.d.	n.d.
P07T3B2	3.13	91.7
P07T3B3	0	68.5
P07T3C1	n.d.	n.d.
P07T3C2	1.12	92.1
P07T3C3	0	68.1
P08TB	n.d.	n.d.
P08TD	n.d.	n.d.
P08TE	n.d.	n.d.
P08TG	n.d.	n.d.
P08T0A	n.d.	n.d.
P08T0B	n.d.	n.d.
P08T0C	n.d.	n.d.
P08T1A1	n.d.	n.d.
P08T1A2	69.4	19.7
P08T1A3	0.46	22.1
P08T1B1	n.d.	n.d.
P08T1B2	67	19.9
P08T1B3	0.01	23.5
P08T1C1	n.d.	n.d.
P08T1C2	67.9	20.1
P08T1C3	0.08	23.5
P08T2A1	n.d.	n.d.
P08T2A2	39.9	47.6
P08T2A3	0	32.1
P08T2B1	n.d.	n.d.
P08T2B2	44.1	44.3
P08T2B3	0	31
P08T2C1	n.d.	n.d.
P08T2C2	35.5	51.2
P08T2C3	0.01	31.4
P08T3A1	n.d.	n.d.
P08T3A2	4.31	88.8
P08T3A3	0	38.2
P08T3B1	n.d.	n.d.
P08T3B2	8.67	75.6
P08T3B3	0	34.4
P08T3C1	n.d.	n.d.
P08T3C2	5.88	85.7
P08T3C3	0	57.3
P09TB	n.d.	n.d.
P09TD	n.d.	n.d.
P09TE	n.d.	n.d.
P09TG	n.d.	n.d.
P09T0A	n.d.	n.d.
P09T0B	n.d.	n.d.
P09T0C	n.d.	n.d.
P09T1A1	n.d.	n.d.
P09T1A2	64.4	19.8
P09T1A3	0.01	24.1
P09T1B1	n.d.	n.d.
P09T1B2	67.2	19
P09T1B3	0.01	24.1
P09T1C1	n.d.	n.d.
P09T1C2	68.3	20
P09T1C3	0.01	23.9
P09T2A1	n.d.	n.d.
P09T2A2	45	42.4
P09T2A3	0.01	26.8
P09T2B1	n.d.	n.d.
P09T2B2	41.3	44.7
P09T2B3	0.01	26.2
P09T2C1	n.d.	n.d.
P09T2C2	42.9	44.4
P09T2C3	0.01	27.4
P09T3A1	n.d.	n.d.
P09T3A2	7.63	85.8
P09T3A3	0.01	43.9
P09T3B1	n.d.	n.d.
P09T3B2	7.26	87.2
P09T3B3	0	42.2
P09T3C1	n.d.	n.d.
P09T3C2	4.14	90.2
P09T3C3	0	45.8
P10TB	n.d.	n.d.
P10TD	n.d.	n.d.
P10TE	n.d.	n.d.
P10TG	n.d.	n.d.
P10T0A	n.d.	n.d.
P10T0B	n.d.	n.d.
P10T0C	n.d.	n.d.
P10T1A1	n.d.	n.d.
P10T1A2	67.5	21.3
P10T1A3	0.14	23.1
P10T1B1	n.d.	n.d.
P10T1B2	66.6	21.3
P10T1B3	0.01	21.6
P10T1C1	n.d.	n.d.
P10T1C2	71	18.4
P10T1C3	0.02	22.4
P10T2A1	n.d.	n.d.
P10T2A2	33.3	51.2
P10T2A3	0.01	30.6
P10T2B1	n.d.	n.d.
P10T2B2	30.8	59.7
P10T2B3	0	37.5
P10T2C1	n.d.	n.d.
P10T2C2	32.7	56.7
P10T2C3	0	37.5
P10T3A1	n.d.	n.d.
P10T3A2	8.16	76.4
P10T3A3	0	55.7
P10T3B1	n.d.	n.d.
P10T3B2	2.77	90.4
P10T3B3	0	60.2
P10T3C1	n.d.	n.d.
P10T3C2	1.13	89.5
P10T3C3	0	65.2
P11TB	n.d.	n.d.
P11TD	n.d.	n.d.
P11TE	n.d.	n.d.
P11TG	n.d.	n.d.
P11T0A	n.d.	n.d.
P11T0B	n.d.	n.d.
P11T0C	n.d.	n.d.
P11T1A1	n.d.	n.d.
P11T1A2	70.2	18.5
P11T1A3	0.09	22.3
P11T1B1	n.d.	n.d.
P11T1B2	67.4	21
P11T1B3	0.03	21.8
P11T1C1	n.d.	n.d.
P11T1C2	70.4	19.7
P11T1C3	0.02	21.5
P11T2A1	n.d.	n.d.
P11T2A2	23.7	67.9
P11T2A3	0	38
P11T2B1	n.d.	n.d.
P11T2B2	19.2	71
P11T2B3	0	42
P11T2C1	n.d.	n.d.
P11T2C2	18.1	72.1
P11T2C3	0	43.8
P11T3A1	n.d.	n.d.
P11T3A2	3.04	90.7
P11T3A3	0	62.2
P11T3B1	n.d.	n.d.
P11T3B2	1.86	90.5
P11T3B3	0	65.2
P11T3C1	n.d.	n.d.
P11T3C2	4	90.5
P11T3C3	0	65.1
