# Supplementary material for: Large-scale multivariate dataset on the characterization of microbiota diversity, microbial growth dynamics, metabolic spoilage volatilome and sensorial profiles of two industrially produced meat products subjected to changes in lactate concentration and packaging atmosphere
Source: Data Brief. 2020 Mar 20;30:105453. doi: 10.1016/j.dib.2020.105453 (PMC7152715; doi:10.1016/j.dib.2020.105453)
Supplement: Supplementary file 5 [file mmc5.xlsx]

## Sheet: Preliminary_analyses
Sample_Name	Total mesophilic aerobic flora (log10 CFU.g-1)
C01TB	5.08
C01TD	5.41
C01TE	3.98
C01TG	6.54
C01T0A	6
C01T0B	5.9
C01T0C	6.11
C01T1A1	8.44
C01T1A2	8.44
C01T1A3	8.38
C01T1B1	8.58
C01T1B2	8.72
C01T1B3	8.54
C01T1C1	8.76
C01T1C2	8.76
C01T1C3	8.55
C01T2A1	8.67
C01T2A2	8.85
C01T2A3	8.76
C01T2B1	8.65
C01T2B2	8.75
C01T2B3	8.6
C01T2C1	8.62
C01T2C2	8.73
C01T2C3	10.02
C01T3A1	8.77
C01T3A2	8.65
C01T3A3	9.32
C01T3B1	8.9
C01T3B2	8.69
C01T3B3	9.19
C01T3C1	8.5
C01T3C2	8.72
C01T3C3	8.7
C02TB	n.d.
C02TD	6.29
C02TE	n.d.
C02TG	6.99
C02T0A	6.5
C02T0B	6.34
C02T0C	6.47
C02T1A1	8.42
C02T1A2	8.28
C02T1A3	8.48
C02T1B1	7.69
C02T1B2	8.76
C02T1B3	8.06
C02T1C1	8.74
C02T1C2	8.89
C02T1C3	8.32
C02T2A1	8.4
C02T2A2	8.71
C02T2A3	8.14
C02T2B1	8.56
C02T2B2	8.82
C02T2B3	8.8
C02T2C1	8.97
C02T2C2	8.89
C02T2C3	8.7
C02T3A1	8.31
C02T3A2	8.69
C02T3A3	9.75
C02T3B1	9.39
C02T3B2	8.63
C02T3B3	10.32
C02T3C1	8.75
C02T3C2	8.4
C02T3C3	10.29
C03TB	6.78
C03TD	4.36
C03TE	3.26
C03TG	4.96
C03T0A	4.19
C03T0B	4.2
C03T0C	4.96
C03T1A1	8.24
C03T1A2	7.7
C03T1A3	7.64
C03T1B1	8.47
C03T1B2	8.01
C03T1B3	7.42
C03T1C1	8.85
C03T1C2	8.27
C03T1C3	8.3
C03T2A1	9.08
C03T2A2	9.47
C03T2A3	8.6
C03T2B1	9.53
C03T2B2	8.9
C03T2B3	8.53
C03T2C1	9.44
C03T2C2	9.02
C03T2C3	8.63
C03T3A1	8.29
C03T3A2	9.03
C03T3A3	8.55
C03T3B1	8.88
C03T3B2	8.8
C03T3B3	8.56
C03T3C1	9.12
C03T3C2	9.02
C03T3C3	8.42
C04TB	6.26
C04TD	4.17
C04TE	4.3
C04TG	5.12
C04T0A	5.37
C04T0B	5.91
C04T0C	5.47
C04T1A1	8.45
C04T1A2	8.43
C04T1A3	9.75
C04T1B1	8.53
C04T1B2	8.62
C04T1B3	7.42
C04T1C1	8.73
C04T1C2	8.89
C04T1C3	8.04
C04T2A1	10.03
C04T2A2	9.8
C04T2A3	9.91
C04T2B1	9.97
C04T2B2	9.7
C04T2B3	9.72
C04T2C1	9.82
C04T2C2	9.89
C04T2C3	8.78
C04T3A1	9
C04T3A2	8.59
C04T3A3	8.58
C04T3B1	8.7
C04T3B2	8.78
C04T3B3	8.87
C04T3C1	8.55
C04T3C2	8.73
C04T3C3	9
C05TB	6.03
C05TD	4.84
C05TE	n.d.
C05TG	5.46
C05T0A	6.15
C05T0B	5.54
C05T0C	6.65
C05T1A1	8.79
C05T1A2	8.95
C05T1A3	7.86
C05T1B1	8.56
C05T1B2	8.97
C05T1B3	8.2
C05T1C1	8.57
C05T1C2	9.04
C05T1C3	8.41
C05T2A1	9.03
C05T2A2	9.15
C05T2A3	8.57
C05T2B1	9
C05T2B2	9.1
C05T2B3	8.81
C05T2C1	9.09
C05T2C2	8.77
C05T2C3	9.02
C05T3A1	9.15
C05T3A2	9.3
C05T3A3	9.15
C05T3B1	9
C05T3B2	9.03
C05T3B3	8.9
C05T3C1	8.78
C05T3C2	8.93
C05T3C3	8.64
C06TB	6.26
C06TD	6.86
C06TE	n.d.
C06TG	6.74
C06T0A	5.93
C06T0B	6.13
C06T0C	5.93
C06T1A1	8.7
C06T1A2	9.22
C06T1A3	9.07
C06T1B1	9.09
C06T1B2	9.11
C06T1B3	9.37
C06T1C1	9.02
C06T1C2	9.17
C06T1C3	9.29
C06T2A1	8.81
C06T2A2	8.91
C06T2A3	9.1
C06T2B1	8.8
C06T2B2	8.87
C06T2B3	9.07
C06T2C1	8.81
C06T2C2	9.03
C06T2C3	9.03
C06T3A1	9.36
C06T3A2	9.56
C06T3A3	9.05
C06T3B1	9.29
C06T3B2	9.78
C06T3B3	9.13
C06T3C1	9.11
C06T3C2	9.18
C06T3C3	10.25
C07TB	5.29
C07TD	5.23
C07TE	n.d.
C07TG	3.9
C07T0A	4.85
C07T0B	5.78
C07T0C	5.64
C07T1A1	8.87
C07T1A2	8.76
C07T1A3	7.88
C07T1B1	9.03
C07T1B2	9.11
C07T1B3	8.22
C07T1C1	9.49
C07T1C2	9.16
C07T1C3	8.5
C07T2A1	9.38
C07T2A2	9.59
C07T2A3	9.42
C07T2B1	9.44
C07T2B2	9.52
C07T2B3	9.56
C07T2C1	9.41
C07T2C2	9.44
C07T2C3	9.52
C07T3A1	8.7
C07T3A2	8.95
C07T3A3	8.79
C07T3B1	8.65
C07T3B2	8.97
C07T3B3	8.67
C07T3C1	8.86
C07T3C2	9.07
C07T3C3	8.87
C08TB	6.31
C08TD	5.86
C08TE	n.d.
C08TG	6.14
C08T0A	5.89
C08T0B	5.75
C08T0C	5.61
C08T1A1	8.58
C08T1A2	8.72
C08T1A3	7.69
C08T1B1	8.76
C08T1B2	8.8
C08T1B3	8.52
C08T1C1	8.88
C08T1C2	8.98
C08T1C3	8.08
C08T2A1	9.82
C08T2A2	9.65
C08T2A3	9.48
C08T2B1	9.38
C08T2B2	9.45
C08T2B3	9.33
C08T2C1	9.44
C08T2C2	9.48
C08T2C3	8.95
C08T3A1	8.93
C08T3A2	8.89
C08T3A3	8.99
C08T3B1	8.76
C08T3B2	9.2
C08T3B3	8.74
C08T3C1	8.63
C08T3C2	8.66
C08T3C3	8.76
C09TB	5.93
C09TD	5.16
C09TE	n.d.
C09TG	5.45
C09T0A	4.95
C09T0B	4.98
C09T0C	5.79
C09T1A1	8.64
C09T1A2	8.21
C09T1A3	7.34
C09T1B1	8.6
C09T1B2	8.45
C09T1B3	7.25
C09T1C1	8.24
C09T1C2	8.44
C09T1C3	7.84
C09T2A1	8.64
C09T2A2	8.98
C09T2A3	8.69
C09T2B1	8.88
C09T2B2	8.93
C09T2B3	8.79
C09T2C1	8.66
C09T2C2	8.79
C09T2C3	8.68
C09T3A1	8.7
C09T3A2	9.06
C09T3A3	8.81
C09T3B1	8.78
C09T3B2	8.8
C09T3B3	8.72
C09T3C1	8.65
C09T3C2	8.88
C09T3C3	8.81
C10TB	6.18
C10TD	5.1
C10TE	n.d.
C10TG	5.53
C10T0A	5.48
C10T0B	5.46
C10T0C	5.95
C10T1A1	8.72
C10T1A2	8.56
C10T1A3	7.7
C10T1B1	8.84
C10T1B2	8.71
C10T1B3	7.97
C10T1C1	8.84
C10T1C2	8.9
C10T1C3	8.36
C10T2A1	8.71
C10T2A2	8.82
C10T2A3	8.69
C10T2B1	8.64
C10T2B2	8.79
C10T2B3	8.41
C10T2C1	8.52
C10T2C2	8.82
C10T2C3	8.53
C10T3A1	8.66
C10T3A2	8.59
C10T3A3	8.45
C10T3B1	8.34
C10T3B2	8.68
C10T3B3	8.47
C10T3C1	8.25
C10T3C2	8.59
C10T3C3	8.3
P01TB	6.36
P01TD	3.34
P01TE	3.64
P01TG	4.26
P01T0A	3.72
P01T0B	3.6
P01T0C	3.6
P01T1A1	5.11
P01T1A2	5.6
P01T1A3	4.46
P01T1B1	6.23
P01T1B2	5.99
P01T1B3	5.9
P01T1C1	5.49
P01T1C2	5.67
P01T1C3	5.6
P01T2A1	8.11
P01T2A2	7.73
P01T2A3	7.9
P01T2B1	8.62
P01T2B2	8.48
P01T2B3	7.82
P01T2C1	8.3
P01T2C2	8.58
P01T2C3	8.28
P01T3A1	8.04
P01T3A2	8.15
P01T3A3	8.15
P01T3B1	8.53
P01T3B2	8.23
P01T3B3	8.56
P01T3C1	8.54
P01T3C2	8.43
P01T3C3	8.3
P02TB	6.59
P02TD	4.8
P02TE	5.11
P02TG	6.76
P02T0A	6
P02T0B	6.23
P02T0C	6.18
P02T1A1	6.15
P02T1A2	6.18
P02T1A3	6.15
P02T1B1	6.3
P02T1B2	6.08
P02T1B3	6.11
P02T1C1	6.38
P02T1C2	6.2
P02T1C3	6.04
P02T2A1	8.28
P02T2A2	7.97
P02T2A3	8.04
P02T2B1	8.08
P02T2B2	7.78
P02T2B3	7.53
P02T2C1	8.2
P02T2C2	8.08
P02T2C3	8.28
P02T3A1	8.48
P02T3A2	8.18
P02T3A3	8.43
P02T3B1	8.38
P02T3B2	8.32
P02T3B3	8.41
P02T3C1	8.67
P02T3C2	8.58
P02T3C3	8.51
P03TB	5.49
P03TD	4.61
P03TE	3.83
P03TG	4.11
P03T0A	4.15
P03T0B	4.34
P03T0C	4.11
P03T1A1	6.94
P03T1A2	6.78
P03T1A3	6.46
P03T1B1	7.43
P03T1B2	7.42
P03T1B3	6.69
P03T1C1	7.01
P03T1C2	7.18
P03T1C3	6.26
P03T2A1	8.49
P03T2A2	8.28
P03T2A3	8.88
P03T2B1	8.7
P03T2B2	8.48
P03T2B3	8.88
P03T2C1	8.43
P03T2C2	8.61
P03T2C3	8.76
P03T3A1	8.74
P03T3A2	8.36
P03T3A3	8.8
P03T3B1	8.54
P03T3B2	8.51
P03T3B3	8.86
P03T3C1	8.75
P03T3C2	8.67
P03T3C3	8.9
P04TB	5.18
P04TD	4.26
P04TE	5.04
P04TG	5.69
P04T0A	4.36
P04T0B	4.26
P04T0C	4.26
P04T1A1	6.08
P04T1A2	5.91
P04T1A3	5.74
P04T1B1	5.61
P04T1B2	6.57
P04T1B3	6.2
P04T1C1	6
P04T1C2	5.87
P04T1C3	5.52
P04T2A1	8.26
P04T2A2	8.18
P04T2A3	8.38
P04T2B1	8.32
P04T2B2	8.36
P04T2B3	8.36
P04T2C1	8.23
P04T2C2	8.26
P04T2C3	8.32
P04T3A1	7.92
P04T3A2	7.74
P04T3A3	8.15
P04T3B1	8.54
P04T3B2	8.67
P04T3B3	8.76
P04T3C1	8.34
P04T3C2	8.3
P04T3C3	8.48
P05TB	7.41
P05TD	5.23
P05TE	4.79
P05TG	3.88
P05T0A	4.67
P05T0B	4.57
P05T0C	4.87
P05T1A1	7.2
P05T1A2	7.15
P05T1A3	6.91
P05T1B1	7.52
P05T1B2	7.28
P05T1B3	7.51
P05T1C1	8.11
P05T1C2	8.11
P05T1C3	7.63
P05T2A1	7.92
P05T2A2	7.61
P05T2A3	7.58
P05T2B1	8.56
P05T2B2	8.45
P05T2B3	8.57
P05T2C1	8.57
P05T2C2	8.6
P05T2C3	8.53
P05T3A1	7.63
P05T3A2	7.45
P05T3A3	7.65
P05T3B1	8.34
P05T3B2	8.52
P05T3B3	8.38
P05T3C1	8.32
P05T3C2	8.2
P05T3C3	8.23
P06TB	6.23
P06TD	5.08
P06TE	5.04
P06TG	4.04
P06T0A	4.53
P06T0B	4.49
P06T0C	4.34
P06T1A1	7
P06T1A2	7.04
P06T1A3	6.08
P06T1B1	6.83
P06T1B2	6.38
P06T1B3	5.46
P06T1C1	6.69
P06T1C2	6.2
P06T1C3	5.78
P06T2A1	8.65
P06T2A2	8.54
P06T2A3	8.59
P06T2B1	8.51
P06T2B2	8.58
P06T2B3	8.49
P06T2C1	8.58
P06T2C2	8.51
P06T2C3	8.46
P06T3A1	7.98
P06T3A2	7.96
P06T3A3	7.99
P06T3B1	8.2
P06T3B2	7.98
P06T3B3	8.38
P06T3C1	8.15
P06T3C2	8.18
P06T3C3	8.38
P07TB	4.3
P07TD	5.08
P07TE	5.15
P07TG	4.23
P07T0A	5.28
P07T0B	4.64
P07T0C	4.48
P07T1A1	5.74
P07T1A2	5.04
P07T1A3	5.18
P07T1B1	5.94
P07T1B2	5.67
P07T1B3	5.51
P07T1C1	6.79
P07T1C2	6.26
P07T1C3	5.4
P07T2A1	8
P07T2A2	8.28
P07T2A3	7.78
P07T2B1	8.48
P07T2B2	8.32
P07T2B3	8.28
P07T2C1	8.46
P07T2C2	8.34
P07T2C3	8.49
P07T3A1	8.85
P07T3A2	8.88
P07T3A3	9.08
P07T3B1	9
P07T3B2	8.26
P07T3B3	9.08
P07T3C1	9.08
P07T3C2	8.89
P07T3C3	9.15
P08TB	3.98
P08TD	4.04
P08TE	4.92
P08TG	3.76
P08T0A	3.93
P08T0B	5
P08T0C	3.81
P08T1A1	7.45
P08T1A2	5.97
P08T1A3	7.58
P08T1B1	8.04
P08T1B2	7.86
P08T1B3	8.08
P08T1C1	5.73
P08T1C2	6.26
P08T1C3	5.53
P08T2A1	7.67
P08T2A2	7.34
P08T2A3	7.62
P08T2B1	7.74
P08T2B2	7.49
P08T2B3	7.45
P08T2C1	7.58
P08T2C2	7.34
P08T2C3	7.68
P08T3A1	8.62
P08T3A2	8.6
P08T3A3	8.69
P08T3B1	8.93
P08T3B2	8.3
P08T3B3	8.32
P08T3C1	8.6
P08T3C2	8.11
P08T3C3	8.79
P09TB	4.18
P09TD	3.58
P09TE	4.92
P09TG	4.68
P09T0A	3.82
P09T0B	3.77
P09T0C	3.95
P09T1A1	5.57
P09T1A2	5.45
P09T1A3	5.18
P09T1B1	5.79
P09T1B2	5.79
P09T1B3	5
P09T1C1	6.04
P09T1C2	5.89
P09T1C3	5.36
P09T2A1	8.08
P09T2A2	8.38
P09T2A3	8.18
P09T2B1	8.38
P09T2B2	8.41
P09T2B3	8.08
P09T2C1	8.6
P09T2C2	8.32
P09T2C3	8.23
P09T3A1	8.65
P09T3A2	8.4
P09T3A3	8.43
P09T3B1	8.57
P09T3B2	8.61
P09T3B3	8.54
P09T3C1	8.38
P09T3C2	8.4
P09T3C3	8.63
P10TB	5.91
P10TD	3.92
P10TE	4.79
P10TG	4.51
P10T0A	4.45
P10T0B	4.74
P10T0C	4.2
P10T1A1	5.54
P10T1A2	5.28
P10T1A3	4.91
P10T1B1	6.3
P10T1B2	6.04
P10T1B3	5.2
P10T1C1	6.04
P10T1C2	5.76
P10T1C3	5.68
P10T2A1	8.62
P10T2A2	8.36
P10T2A3	8.36
P10T2B1	8.53
P10T2B2	8.38
P10T2B3	8.43
P10T2C1	8.53
P10T2C2	8.41
P10T2C3	8.28
P10T3A1	8.65
P10T3A2	8.2
P10T3A3	8.67
P10T3B1	8.32
P10T3B2	8.23
P10T3B3	8.15
P10T3C1	8.26
P10T3C2	8
P10T3C3	8.2
P11TB	3.89
P11TD	3.65
P11TE	4.71
P11TG	3.4
P11T0A	3.88
P11T0B	3.65
P11T0C	5.04
P11T1A1	6.36
P11T1A2	6.23
P11T1A3	5.57
P11T1B1	5.79
P11T1B2	5.85
P11T1B3	5.61
P11T1C1	5.72
P11T1C2	5.69
P11T1C3	5.41
P11T2A1	8.04
P11T2A2	7.75
P11T2A3	8.2
P11T2B1	8.34
P11T2B2	8.04
P11T2B3	8.43
P11T2C1	8.3
P11T2C2	7.97
P11T2C3	8.36
P11T3A1	8.23
P11T3A2	8.11
P11T3A3	8.32
P11T3B1	8.43
P11T3B2	8.81
P11T3B3	8.64
P11T3C1	8.54
P11T3C2	8.15
P11T3C3	8.75
