# Supplementary material for: Large-scale multivariate dataset on the characterization of microbiota diversity, microbial growth dynamics, metabolic spoilage volatilome and sensorial profiles of two industrially produced meat products subjected to changes in lactate concentration and packaging atmosphere
Source: Data Brief. 2020 Mar 20;30:105453. doi: 10.1016/j.dib.2020.105453 (PMC7152715; doi:10.1016/j.dib.2020.105453)
Supplement: Supplementary file 7 [file mmc7.xlsx]

## Sheet: Data_volatilome
Sample_Name	Methanethiol	Ethanol	Acetone	Dimethyl_sulfide	Isopropanol	Isobutyraldehyde	1-propanol	Diacetyl	2-butanone	Ethyl_acetate	2-butanol	non_identifie	3-methylbutyraldehyde	2-methylbutyraldehyde	Allyl_methyl_sulfide	2-pentanone	1-penten-3-ol	Acetoin	3-methyl-1-butanol	2-methyl-1-butanol	Hexanal	Styrene	alpha-thujene	alpha-pinene	Sabinene	alpha-phellandrene	alpha-terpinene
C01T0A	0	0	221.6	37.6	0	0	0	0	0	0	0	0	0	0	80.3	0	0	0	0	0	0	0	117.5	341.6	1099.9	184.4	265.6
C01T0C	0	0	193.8	0	0	0	0	169.7	0	0	0	0	43.9	0	49.1	0	0	1770.5	0	0	0	0	166.6	441.1	1560.2	230.2	349.9
C01T1A1	0	5207.7	349.1	83.5	0	0	34.1	353	42.9	237.9	0	0	38.6	0	86.5	0	0	3481.8	65.6	0	0	0	118.6	302.8	1044.6	134.3	235.1
C01T1A2	0	3146.3	307.8	56.7	0	0	37.5	432.4	54.1	288.3	0	0	9.6	0	56.5	0	0	4263.6	58.7	0	41.6	0	143.9	373.8	1326.4	166.3	294.7
C01T1A3	0	4615.5	138.6	85	0	0	64.8	243.7	100.5	364.1	0	0	0	0	71	0	0	1312.4	0	0	115.4	0	110.5	313.5	991.9	121.9	224.7
C01T1C1	0	1120.1	251	37.6	0	0	0	885.8	0	0	0	0	34.8	0	85.9	0	0	9374.7	116.7	0	0	0	107.8	303.7	1035.9	164.3	248
C01T1C2	0	1851.7	169.4	19.9	0	0	0	595.3	0	112.6	0	0	93.8	0	57.7	0	0	4860.9	166.5	0	0	0	157	411.8	1495.3	185.2	327.4
C01T1C3	0	7234.5	0	24.6	0	0	0	144.8	0	317.7	0	0	40.8	0	121	0	0	617.5	0	0	0	0	136.4	342.4	1245	145.6	264.7
C01T2A1	0	3401.4	664.3	74.5	0	0	58.3	1175.5	2259.4	227.7	134.1	0	36.7	0	101.1	0	0	9311.4	132.9	0	0	0	150.3	400.4	1396.9	170.6	316.3
C01T2A2	0	5045.9	244.5	71.6	0	0	76.8	545.7	369.7	576.2	93.4	0	55.5	0	61.7	0	0	2842	72.5	0	0	0	153.7	408.9	1401.9	184	314.6
C01T2A3	20	7688.4	247.9	89.6	0	0	99.5	0	376.9	608.2	393.6	0	0	0	80.9	0	0	110.6	0	0	59.6	0	118.5	331.6	1118.5	181.9	270.7
C01T2C1	30	7012.5	537	76.9	0	0	69.2	335.2	36.4	710.7	0	0	45	0	94.4	0	0	1418.4	76.2	0	0	0	209.3	526.5	1887.5	254.1	410.9
C01T2C2	0	2370.8	332.1	28.4	0	0	0	861.9	0	269.3	0	0	133.2	0	52	0	0	5710.7	209.4	0	0	0	125.8	331.1	1163.6	139.3	252.4
C01T2C3	41	15242.3	426.4	88	0	0	108.9	0	36.7	1208	0	0	0	0	139.4	0	0	0	0	0	0	0	135.6	375.4	1277.9	165	284.6
C01T3A1	19.6	9681.8	184.4	97.9	0	0	104.7	0	2099.8	820.2	4014	0	0	0	81.7	0	0	111.1	0	0	18.3	0	125.6	340.3	1137.9	145.5	262.2
C01T3A2	0	3876.3	212.6	58.7	0	0	80.1	567.4	511.9	458.5	177.9	0	95	0	60.2	0	0	2525.2	141.2	0	11.6	0	149.6	387.8	1343.2	163.4	302.4
C01T3A3	34	9556	309.7	68.7	0	0	105.9	0	822.7	838.8	1420.7	0	0	0	60.2	0	0	0	0	0	161.1	0	153.2	415.1	1399.2	176.3	302.7
C01T3C1	35	5012.5	418	82.5	0	0	120.3	209	70.3	724.9	0	0	31.5	0	96.7	0	0	801.8	68.1	0	0	0	180.3	466.6	1719.1	225.3	374.2
C01T3C2	0	1862.3	332.3	33	0	0	64.5	977.8	71.9	225.1	0	0	113.3	0	59.8	0	0	5394.1	235.7	0	0	0	143.1	401.1	1376.9	192.3	312
C01T3C3	54.4	15412.1	460	109.7	0	0	117	0	82.4	1204.7	134.7	0	0	0	136.5	0	0	0	0	0	0	0	154	421.7	1458.5	170.6	316.9
C02T0A	0	0	300.5	36.6	0	0	0	0	0	0	0	0	0	0	0	0	0	0	0	0	175.3	0	138.1	385.2	1261.9	156.1	256.1
C02T0C	0	0	248.3	15.1	0	0	0	0	0	0	0	0	0	0	72.4	0	0	0	0	0	0	0	221.1	556.9	1912.7	252.8	397.1
C02T1A1	0	2697.7	126.9	118.6	0	0	0	429.1	0	150.3	0	0	87.1	50.7	0	0	0	2001.7	74	0	31.3	0	154.1	454.4	1476.3	181.3	314
C02T1A2	0	82.2	454.8	25.1	0	0	0	1064.5	0	0	0	0	0	0	0	0	0	9805.7	168.5	0	73	0	196.5	490	1643.4	181.8	314.5
C02T1A3	11.8	3055.9	0	76.1	0	0	0	89.4	0	0	0	0	45.6	27.4	0	0	0	230.3	0	0	85.8	0	136.3	348	1165	131.4	222.6
C02T1C1	0	1378.3	143.1	39.6	0	0	0	1099.4	0	0	0	0	146.8	57.3	89.5	0	0	6944.7	119.6	0	0	0	146.6	408.4	1382.8	186.8	294.1
C02T1C2	0	466.4	351.9	24.9	0	0	0	1132.5	0	0	0	0	30	0	62.5	0	0	11038.9	197.4	0	0	0	167.5	494.5	1617.4	256	377.1
C02T1C3	0	2735	0	28.5	0	0	0	0	0	0	0	0	0	0	170.8	0	0	0	0	0	0	0	191.7	526.1	1732.7	229.6	365.5
C02T2A1	0	5545.6	124.7	116.8	0	0	120.9	281	641	872.1	532.5	0	80.6	46.2	0	0	0	417.8	60.9	0	0	0	152.1	407.2	1423.4	166.5	277.2
C02T2A2	0	121.3	425.1	24.7	0	0	56.7	867	93.9	0	0	0	0	0	0	0	0	6854.1	174.2	0	44.7	0	170.5	451	1516.8	167.3	311.6
C02T2A3	12.4	3755.8	172.9	96.4	0	0	106.1	0	205	265.1	158.6	0	38.9	32.9	0	0	0	0	0	0	86.4	0	150	393.9	1374.2	172.9	275.1
C02T2C1	28.7	7133.1	358.8	91	0	0	56	212.1	0	1121.5	0	0	74.9	0	123.3	0	0	336	78.1	0	0	0	196.6	522.4	1824.3	225	378.7
C02T2C2	12.4	1354.4	500.8	44.8	0	0	0	1373.7	31.8	231.2	0	0	197.7	39.2	77.5	0	0	7356	271	0	0	0	182.1	475.4	1616.8	201.9	331.3
C02T2C3	41.5	19681.7	158.1	74.2	0	0	113.8	0	0	2766	0	10.3	0	0	152.1	0	0	0	0	0	0	0	206.8	556.7	1891.8	249.9	399.5
C02T3A1	22.4	5462.4	124.8	113.4	0	0	130.2	125.4	1867.2	793.3	2529.5	0	78.5	51.3	0	0	0	0	62.6	0	0	0	167.5	488.2	1468.4	165.1	258.7
C02T3A2	18.3	181.2	156.9	37.1	0	0	95.3	798.5	451.6	0	273.1	0	67.5	58.3	0	0	0	4765	191.8	0	40.4	0	145.3	400.6	1313.4	168.5	275.5
C02T3A3	16.8	4549.6	165.3	107.5	0	0	121.1	0	1332.2	413.4	1755.7	0	39.9	32.7	0	0	0	0	0	0	42.6	0	187.7	477.6	1720.7	201	342.8
C02T3C1	55.6	6834.4	342.1	91.8	0	0	146.2	0	61.3	1183.7	0	0	0	0	108.7	0	0	0	63.6	0	0	0	189.1	531.3	1763.9	305.5	396.9
C02T3C2	15.1	1358	112	36.2	0	0	87.9	188.5	44	560.8	166.9	0	0	0	57.3	0	0	218.6	182	0	0	0	167.2	420	1474.8	178.5	297.9
C02T3C3	73.2	20727.3	246.7	110.6	0	0	140.3	0	79.1	2889	258.7	0	0	0	170.3	0	0	0	0	0	0	0	205.9	583.9	1951.7	282.6	422.7
C03T0A	0	0	675.7	42.8	0	0	0	0	0	0	0	0	0	0	111.4	0	0	0	0	0	0	0	536.1	1320	4059.3	507.5	655.4
C03T0C	0	0	954.9	48.3	0	0	0	0	0	0	0	0	0	0	116	0	0	0	0	0	0	0	590.5	1525.9	4633.1	556	750.6
C03T1A1	0	1496.1	335.4	62.1	0	0	0	429.3	0	0	0	0	58.8	0	192.1	0	0	1651.1	0	0	0	0	599.3	1449.3	4775.7	553.2	779.1
C03T1A2	0	5314.9	0	35	0	0	0	1096.6	0	0	0	0	199.7	112.4	89.3	0	0	2310.7	144.6	0	157.1	0	539.1	1452.3	4432.3	492.5	752.5
C03T1A3	0	2518.6	0	44.6	0	0	0	0	0	0	0	0	0	0	185.7	0	0	0	0	0	0	0	347.4	915.2	2799.3	359.5	450.4
C03T1C1	0	19568.1	490.7	145.2	561.8	0	0	709	0	1078.6	0	181.9	451	178.4	240.5	0	0	2766.1	260.6	0	0	0	686	1769.7	5257.7	631.5	853.3
C03T1C2	0	15365.7	494.3	41.2	0	0	0	1541.4	0	1320.1	0	0	848.3	208.4	103.8	0	0	6807.8	382.8	0	200.8	0	636.3	1711	5096.2	636.1	857.8
C03T1C3	39.2	26602.9	642.3	81.6	0	0	147.9	872.8	0	1459.2	0	0	319	29.6	220.3	0	0	6283.4	168.5	0	0	0	648.5	1727.4	5193.1	587.5	843.6
C03T2A1	0	50725.8	0	82.3	0	0	187.5	0	0	3878.3	0	0	90.7	0	182.5	0	0	0	169.6	0	0	0	633.6	1517.5	4944.5	608.7	796.1
C03T2A2	0	23210.5	619.9	42.8	0	0	125.2	986.5	0	2786.8	0	0	399	104.2	82.8	0	0	2922.7	397.9	0	115.4	0	521.1	1382.7	4194.2	543.1	726.7
C03T2A3	56.8	27469.9	0	83.2	437.4	0	254.3	0	0	1564.1	0	0	0	0	310.4	0	0	0	0	0	0	0	571.9	1484.1	4458.4	558.1	745.5
C03T2C1	45	28146.3	628.8	261.5	517.8	0	366	0	107.1	2979.4	0	0	228	0	277.5	0	0	0	246.4	0	0	0	873.5	2166.2	6715.8	773.5	1058.9
C03T2C2	0	10577.7	1205	39.2	0	0	132.7	2725.8	0	1401.6	0	0	614	149.3	0	0	0	13706.9	746.5	120.9	383.2	0	663	1817.4	5532.9	622.2	916.7
C03T2C3	132	68537.1	1124	276.4	594.3	0	375.2	0	196.7	4130.8	0	0	0	0	298.2	0	0	0	0	0	0	0	801.4	2046.1	6200.3	739	992.7
C03T3A1	0	44433.3	0	96.7	0	0	340.6	0	78.9	3356.2	0	0	108.6	0	172	0	0	184.8	157.9	0	0	0	462.3	1170.7	3703	471.5	601.8
C03T3A2	0	20335.7	441.7	0	0	0	251.4	617.7	91.1	3165.1	0	0	237.5	0	0	0	0	1089.5	436.2	0	394.1	0	600.7	1599.2	4836.4	501.9	820
C03T3A3	100.9	33859.1	594.7	102.6	530.2	0	263.9	0	193.7	2662.3	628.8	0	0	0	305.1	0	0	0	0	0	0	0	569	1535.8	4498	636.6	762
C03T3C1	45.5	32217.4	510.3	260.8	0	0	420.8	0	297.3	3941.2	403.4	0	177.1	0	205.6	0	0	0	171.2	0	0	0	837.4	2013	6315.7	716	983.8
C03T3C2	0	7588.9	885.7	0	0	0	204.4	2073.3	291.5	1317.8	0	0	403.3	112	0	0	0	7219.2	659.3	112.5	310	0	743.7	1814.1	5511.2	575.9	866.5
C03T3C3	123.7	63249.3	1196.7	292.5	747.7	0	339.2	0	434	4409.4	749.3	0	0	0	276.3	0	0	0	0	0	0	0	743.7	1961.6	5702.1	690.5	895.3
C04T0A	0	0	648.5	50.2	0	0	0	0	0	0	0	0	0	0	198.7	0	0	0	0	0	0	0	470.5	1443.4	3799.6	563.4	578.6
C04T0C	0	0	652.8	52.3	0	0	0	0	0	0	0	0	0	0	242.5	0	0	0	0	0	72.8	0	549.8	1667.3	4157.6	628.8	592.2
C04T1A1	0	79.1	870.3	83	0	0	0	2001.6	0	0	0	0	145.3	33.2	532.9	0	0	12679.7	132.6	0	0	0	593.2	1817.9	4844	718.3	722.4
C04T1A2	0	647.1	679.2	38.7	0	0	0	3016.4	0	0	0	0	348.2	199.1	217.5	0	0	16925.3	210.7	0	172.2	0	690.5	1861.7	5152.3	635	728
C04T1A3	0	1394.3	0	63.8	0	0	0	636.2	0	0	0	0	117.3	81.1	591.6	0	0	2637.3	0	0	0	0	534.3	1750	4515.7	684.3	695.6
C04T1C1	0	1069.9	627.3	94.7	0	40.9	0	1867.7	0	0	0	0	423.6	215.5	472	0	0	9438.1	215.6	0	0	0	645.7	1937.2	5013.6	802.5	766.6
C04T1C2	0	571	1022.1	62.1	0	0	0	4264	0	0	0	0	86.6	0	194.3	0	0	42090.8	589.6	0	0	0	461.1	1356.4	3490.1	469.4	490.5
C04T1C3	46.6	2936.9	0	69.2	0	0	0	1411.5	0	0	0	0	263.4	120.3	367.5	0	0	5902.2	194.7	0	0	0	447.2	1291.9	3360.3	496.8	502
C04T2A1	26.7	49939.4	0	127.3	0	0	0	367.5	0	4136.9	0	0	172.4	25.8	547.1	0	0	0	222.6	0	0	0	722.6	2020.3	5639.4	732	814.3
C04T2A2	0	11203.7	673.5	48.5	0	11.6	0	2010.1	0	1549.9	0	0	709.5	186.7	189.5	0	0	5631.1	586.4	0	176.3	0	617.7	1760.7	4912.7	664.5	712.3
C04T2A3	189.9	36718.3	873.9	177.9	523.8	0	187.8	0	0	3077.8	0	0	0	0	725.3	0	0	0	0	0	49.3	0	624.1	1863.7	4904.2	687.7	728.2
C04T2C1	125.4	20096.2	606.4	175.1	418.9	0	205.4	0	0	2803.3	0	0	67.9	0	452.1	0	0	0	175.4	0	0	0	548.6	1714.4	4268.7	649.1	612
C04T2C2	0	2957.1	1165.9	68.4	0	0	0	3181.7	0	667.5	0	0	606.9	129.5	174.6	0	0	12798.3	789.6	0	0	0	571.6	1763.3	4545.2	692.9	685.5
C04T2C3	139	62763.7	447.8	157.6	461.6	0	386.2	0	0	5488.2	0	0	0	0	579.1	0	0	0	0	0	0	0	519.7	1609.4	4033.6	628	591.3
C04T3A1	9005.7	0	2586	1032.6	0	0	0	1057.1	3375.1	0	701.1	0	129.8	50.1	353.5	0	0	11251.8	157.7	0	0	112.5	574.9	1756.5	4615.6	657.7	673.2
C04T3A2	0	12380.5	578.6	54.8	0	0	227.8	1280.6	90.2	2177.4	0	0	451.3	118.6	209.5	0	0	3055.5	585	0	40.3	0	653	1921.9	5229.6	705.3	762.2
C04T3A3	167.1	37814.2	718.9	192.6	607.6	0	331.3	0	236.4	3387.1	562.4	0	0	0	545.8	0	0	0	0	0	51.8	0	503.5	1570.5	4007.8	602.7	619.4
C04T3C1	181.1	21529.3	681.1	130.4	453.6	0	515.1	0	242.5	4093.7	553.3	0	76.9	0	383.2	0	0	0	198.7	0	0	0	638.2	1833.7	4734.4	659.7	698.3
C04T3C2	0	2072.2	1206	86.6	0	0	236	2957.5	448	595.4	0	0	396.3	109.3	223.4	0	0	13235.3	814.9	0	0	0	494.6	1500.9	3844	540.5	553
C04T3C3	233.4	60935.2	626.5	183.5	445.6	0	440.3	0	106	6605.1	344.3	0	0	0	597.4	0	0	0	0	0	32.1	0	655.6	1900.6	5026.1	666.8	714.1
C05T0A	0	0	1652.9	45.5	0	0	0	0	0	0	0	0	0	0	193.2	0	0	0	0	0	0	0	461	1382	3986.4	596	610.6
C05T0C	0	0	1294.2	47.5	0	0	0	0	0	0	0	0	0	0	179.1	0	0	0	0	0	0	0	595	1569.3	4600.3	513.5	624.6
C05T1A1	0	7819.4	720.3	135.4	704.6	45.6	0	1419	0	0	0	0	526.3	213.8	237.1	0	0	8480.3	307.9	0	0	0	492.3	1445.4	4203.6	648.3	633.8
C05T1A2	0	87.1	2586.2	62.2	0	0	0	4459	0	0	0	0	60.6	0	160.7	0	0	52941.2	621.4	0	0	0	515.5	1412.6	4157.1	483.3	584.8
C05T1A3	0	12256	416.9	86.5	749.3	0	0	703.4	0	0	0	0	287.4	161.6	293.8	0	0	6149.8	164.7	0	0	0	519.1	1479.1	4484.8	593.1	633.7
C05T1C1	39.3	9845.3	670.8	171	402.7	0	0	472.7	0	1119.1	0	0	212.9	97.5	307.6	0	0	579	139.2	0	0	0	553.3	1592.9	4803.9	636.3	711.2
C05T1C2	0	807.4	3005	164	0	0	0	2118.3	0	0	0	0	87.4	0	234.5	0	0	27048.4	299.1	0	0	0	537.1	1512.1	4601.4	643.7	695.9
C05T1C3	0	11294.1	0	154	703.1	0	0	0	0	488.1	0	0	73.6	21.3	266.4	0	0	0	0	0	0	0	417	1163.1	3509.3	488.3	529.3
C05T2A1	0	23394.1	1262.3	161.5	688.7	68.2	231.4	1183.1	144.5	1139.2	0	0	1746.2	597.9	303.5	0	0	2538.5	389.9	0	0	0	620.9	1516.1	5135.2	579.6	677.2
C05T2A2	0	597.9	2494.2	93.5	0	0	0	3026.4	0	0	0	0	84.4	0	184.4	0	0	27855	620.7	0	0	0	619.3	1782.8	5421	770.8	808.8
C05T2A3	54.7	39171.3	979.6	180.9	681.6	0	342.8	0	182.4	1569.5	0	0	434.2	314.7	316.5	0	0	0	119	0	0	0	559.9	1514.8	4799.5	577	673.1
C05T2C1	41.6	14986.1	607.8	161.4	784.4	0	437.6	0	746.7	2380.8	1111.1	90	193.3	55.3	314.8	0	0	0	128.1	0	0	0	543.5	1511.9	4796.2	637.7	716.4
C05T2C2	0	1689.2	1320.8	156	812.8	0	292	1266.4	733	0	0	0	139.2	19.9	209.9	0	0	8335.3	207	0	0	0	594.1	1620.8	5082.6	601	758.8
C05T2C3	69.8	42215.3	485.5	155.7	717.3	0	479.3	0	511.7	4256.3	876.9	0	43.6	0	268.2	0	0	0	0	0	0	0	655.4	1873.2	5801.8	656	824.6
C05T3A1	0	22684.3	938.9	151.4	686.2	0	520.5	389.5	804.6	1610.6	615.9	0	1398.5	432.8	296.3	0	0	0	405	0	0	0	509.1	1409.7	4521	510.4	613.4
C05T3A2	0	389.6	1652.8	111.9	644.3	0	204.3	2406.8	778.5	0	0	0	74.4	0	161.1	0	0	19637.5	462.6	0	0	0	479	1393.2	4119.9	574.5	593
C05T3A3	97.1	37523.6	952.1	185.4	736.8	0	465.9	0	838.9	2016.6	1266.1	0	296.8	186.8	325	0	0	0	0	0	0	0	666.1	1779.6	5827.6	673.1	776.2
C05T3C1	50.1	15709.5	728.1	187.1	730.5	0	564.5	0	5994.7	2941.9	8319.4	0	271.1	66.7	343.6	0	0	0	125.6	0	0	0	516.6	1484.6	4424	570.7	659.6
C05T3C2	56.2	2963.1	1585.9	166.6	860.1	0	446.3	582.8	3206.4	0	1312.9	0	444.3	179.2	213.7	0	0	2304.1	216	0	0	0	687.3	1749.6	5898.5	719.8	843.5
C05T3C3	44.9	37084.5	360.1	148.1	583.5	0	489.6	0	1950.7	4180.7	4392.3	0	0	0	250.5	0	0	0	0	0	0	0	493.1	1332	4212.2	503.8	605.6
C06T0A	0	0	1597.2	0	396.5	0	0	0	0	0	0	0	0	0	108.6	0	0	0	0	0	109.2	0	372.7	1113.7	3387.8	445	483.2
C06T0C	0	0	2012.9	47.2	402.6	0	0	0	0	0	0	58	0	0	131.6	0	0	0	0	0	85.9	0	511.6	1512.9	4733.8	599.4	642.1
C06T1A1	0	9686.6	526.2	108.6	939	0	0	874.8	0	752.5	0	0	411.6	166.5	200.6	0	0	2463.5	197.8	0	0	0	438.6	1252.9	4071.8	559.5	610.8
C06T1A2	0	694.9	1831.4	76.7	497.6	0	0	2345.1	0	0	0	0	100.8	0	124.9	0	0	18219.1	330.5	0	194.7	0	486.9	1325.4	4341.5	523.1	632.3
C06T1A3	39.7	2784.4	372.8	111.5	1090.4	0	0	330.6	0	0	0	0	87	110.5	233.4	0	0	0	0	0	215.7	0	456.9	1325.2	4306.1	594.9	639.9
C06T1C1	0	30441.6	782.7	143.7	1048	0	0	540.1	0	3119.8	0	0	355.5	121.4	134	0	0	470.4	176.1	0	116	0	573.4	1535.9	5106.2	686.5	722.4
C06T1C2	0	4887.1	1671.7	123.9	566	0	0	1670.1	0	560.3	0	0	176.5	0	93.5	0	0	14620.4	242.7	0	223.6	0	502.2	1410.3	4747	565.6	673.8
C06T1C3	85.6	23723.2	631	179.1	1078.5	0	0	736.1	0	1878.8	0	0	150.5	82.3	165.5	0	86.1	885.5	0	0	733.5	0	472.8	1347	4593	555.3	637.2
C06T2A1	0	13993.5	506.8	112.9	1057.2	17	338.8	350.6	254.8	1362	0	0	1494.5	433.3	216.4	0	0	0	249	0	0	0	502.6	1449.8	4858.7	605	713.5
C06T2A2	0	652.8	2193.1	47.9	521.9	0	0	2976.1	255	0	0	0	508.2	233.8	65.2	0	0	13171.1	448.1	0	435.1	0	582.1	1496	5097.6	492.7	682
C06T2A3	67.9	3380.6	568.8	115.5	1032.7	0	331	0	177.9	355.5	0	0	85.1	99.4	248	0	0	0	0	0	160.1	0	452.1	1258.2	4147.3	488.1	584.7
C06T2C1	56.2	28922.2	512.1	111.6	1109.5	0	476.3	0	1207.9	3961.7	1103.2	0	545	152.9	128.8	0	0	0	142.1	0	136.7	0	449.1	1407.2	4569	610.5	659.5
C06T2C2	42.1	5189.6	2298.7	89.5	519.5	0	223.4	1201.3	749	1025.2	0	0	164.4	84.2	74	0	0	9101.6	215	0	470.4	0	578.3	1565.2	5304.3	563.3	698.9
C06T2C3	77.8	4584	2142.1	131	636	0	141.4	408.6	2011	665.1	418.7	0	56	0	135.9	0	0	3052.1	377.1	0	235	0	513	1584.6	5199.7	591.4	743
C06T3A1	49.5	11328.8	516.5	109.1	1138	0	563.6	0	3635.3	1484	6104.2	0	961.1	320.9	205.1	0	0	0	213.2	0	0	0	433.9	1265.2	4246.3	666.8	649.7
C06T3A2	54.9	579.8	1498.2	81.9	802.9	0	425.9	1903.5	2666.2	0	1485.3	0	559.2	366.4	96.6	0	0	4774.3	446.3	0	341.7	0	627.2	1671.7	5331.3	596.5	727.2
C06T3A3	44.4	3114.6	462.7	114.9	1024.9	0	364.7	0	895.2	0	1286.1	0	57.9	0	269.9	0	0	0	0	0	171.1	0	438.7	1273	4245.5	499.1	629.9
C06T3C1	108.4	30737.9	651.9	123.9	1203.9	0	588.4	0	7016.2	5314.2	10518.8	42.6	554.7	170	139.9	0	0	0	165.9	0	127.7	0	681.7	1841.4	6793	710.8	947.6
C06T3C2	72.4	4907.5	750.1	143.9	1142.3	0	332.8	862.6	6480.2	1545.5	4779.7	0	167.8	154.4	92.1	0	0	4671.8	212.3	0	286.2	0	670.6	1942.9	6572.8	678.4	939
C06T3C3	103.5	27022.4	673	132.6	966.7	0	455.2	0	4735.5	3010.8	5476.4	0	147.4	0	154.5	0	34	0	0	0	466.2	0	448.5	1310	4419.2	516.4	625.9
C07T0A	0	0	945.5	40.5	0	0	0	0	0	0	0	0	0	0	138	0	0	0	0	0	0	0	563.1	1471.6	4552.3	613.1	660
C07T0C	0	0	748.4	0	0	0	0	0	0	0	0	0	0	0	110.9	0	0	0	0	0	0	0	362	1126.6	3147.1	479.9	493.2
C07T1A1	0	9161.8	0	130.8	461.5	0	0	614.7	0	0	0	0	205.4	94	254.1	0	0	3386	237	0	0	0	399	1288.1	3716.7	533.6	586.9
C07T1A2	0	6896.2	419.2	34.9	430.2	0	0	1128.8	0	0	0	0	366.5	137.1	109.1	0	0	11247.7	462	99.5	0	0	402.5	1245.5	3680.8	460.6	579.6
C07T1A3	0	255.2	0	48.6	500.6	0	0	0	0	0	0	0	0	0	330.6	0	0	0	0	0	0	0	388	1270.3	3540.9	481	573.2
C07T1C1	0	19499.1	1058.6	204.3	0	0	0	584.8	0	1123.4	0	0	571.1	234.4	153.7	0	0	6446	208.5	0	0	0	362.6	1146.6	3383.3	467.6	527.3
C07T1C2	0	6227.9	1322.7	77.1	0	0	0	1213.2	0	434.7	0	0	167.5	69.9	88.7	0	0	18563.2	473.1	89.4	0	0	429.1	1237	3649.9	444.7	542.2
C07T1C3	0	15639.2	498.2	153.1	487	0	0	399.6	0	954	0	48.4	254.5	117.6	152	0	0	1369	196.7	0	0	0	478	1365.8	4070.3	607.5	636.2
C07T2A1	0	32665.3	686.6	161.1	404.1	38.7	107.5	412.8	0	2324.9	0	0	635.3	277.7	232.4	0	0	1278.7	295.4	0	0	0	477.9	1362.7	4356.1	511	659.4
C07T2A2	0	7479.5	2394.9	128.7	0	0	0	1482.6	0	677.4	0	0	118.2	60.5	153.2	0	0	20879.3	713.5	108.8	0	0	537.9	1500.3	4795	516.4	704.5
C07T2A3	47.7	42842.7	301.9	123	451.3	0	91	0	0	2552.8	0	0	0	0	321.4	0	0	0	0	0	0	0	356.2	1111.5	3337.5	446.2	528.2
C07T2C1	52.2	26989.7	898.1	183.7	0	0	244.6	0	262.7	1946.8	0	0	410.4	189.1	163.7	0	0	847.6	189.8	0	0	0	410.4	1306.9	3812.7	598.3	605.1
C07T2C2	44.7	2446.4	2154.9	68.1	0	0	0	1973.1	0	533.7	0	0	98.3	0	48.3	0	0	19359.7	513.5	92.8	267	0	425.6	1373.7	3955.5	477.2	612.8
C07T2C3	0	50601.8	445.7	166.7	0	0	116.1	0	0	2766.7	0	0	178.9	71.8	162.6	0	0	0	0	0	0	0	436.2	1297.6	3741	504.4	575
C07T3A1	49.5	31686.6	635.3	174.7	397.4	0	332.1	0	369.8	2357.2	341.5	0	478.2	214.5	264.5	0	0	0	282	0	0	0	384.5	1224.7	3788.1	517.5	598.8
C07T3A2	59.2	7809.7	1410.5	0	0	0	99.8	1585.3	127.1	1202	0	0	538.9	179.7	0	0	0	8595.7	895.8	175.6	526.7	0	592.9	1806.7	5486.2	651.5	855.1
C07T3A3	75.1	46694.6	431.1	143.5	497.2	0	333.4	0	137.5	2951.3	0	0	0	0	314.3	0	0	0	0	0	0	0	362.8	1148.8	3333.2	534.2	537
C07T3C1	99.1	26821.4	780.7	203.9	0	0	407.3	0	1899.2	2172.3	1344.5	0	297.8	132.3	164.4	0	0	0	167.3	0	0	0	538	1451.4	4601.4	557.3	668
C07T3C2	65.8	5209.9	1615.4	78.3	0	0	170.4	781.4	711.9	876.8	0	0	152.7	76	62.5	0	0	5852.7	473.5	84.5	288.1	0	416.4	1223.9	3601.3	487.8	536.8
C07T3C3	51.4	57366.5	333	181	0	0	420.5	0	342.5	3103.5	584.1	0	207	67.8	164.2	0	0	0	0	0	0	0	444.8	1247.6	3883.5	481.5	576.2
C08T0A	0	0	566.9	47.5	0	0	0	0	0	0	0	0	0	0	104.2	0	0	0	0	0	0	0	398.7	1210.8	3804.1	440.6	618.6
C08T0C	0	0	711.2	0	0	0	0	0	0	0	0	0	0	0	86.3	0	0	0	0	0	102.6	0	296.2	909.2	2578.8	331.3	398.3
C08T1A1	0	1771.3	486.8	196.7	0	0	0	399.8	0	0	0	0	171.9	108.5	176.2	0	0	1787.5	115.2	0	0	0	329.3	967	2915.4	315	455.9
C08T1A2	0	411.3	874.8	0	0	0	0	2803.7	0	0	0	0	191	71.5	59	0	0	20782.8	313.5	0	58.6	0	232.4	730.1	2030.3	271.1	320.7
C08T1A3	0	17675.2	372.6	62.3	0	0	0	542.9	0	419.6	0	0	339	161.4	147.4	0	0	3649.7	278.8	0	0	0	264.9	969.1	2422.1	296.7	375.2
C08T1C1	0	5385.8	1191.5	181.1	0	0	0	913.7	0	0	0	0	267.3	162	120.4	0	0	10917.6	428.1	0	0	0	208.6	634.3	1722.9	341.1	289.3
C08T1C2	0	139.2	1652.2	114.9	0	0	0	2488.4	0	0	0	0	0	0	88.1	0	0	30589.1	538.1	93.6	0	0	303.5	979.1	2714.7	320.3	436.6
C08T1C3	0	15096.6	341.7	227.2	455.4	0	0	361.5	0	412.1	0	0	171.8	115.4	193.7	0	0	3066.2	139.8	0	42	0	400.2	1199.2	3332.1	492.2	507.6
C08T2A1	0	32293.8	472	195.5	0	0	156.7	0	0	5261.9	0	0	327.3	176.7	154.2	0	0	445.8	208.6	0	0	0	338.4	1041.8	2978.2	343.3	444.6
C08T2A2	0	4298.4	1191.3	52.5	0	0	0	1525.5	0	511.5	0	0	329	111.6	73.5	0	0	8936.8	615.2	105.6	102.9	0	261.9	912.6	2604.5	397.5	423.1
C08T2A3	0	51728.6	360.1	214.5	0	0	116.4	0	0	2297.4	0	0	336.6	223.9	199.4	0	0	0	409.5	121.2	0	0	317.4	869.2	2643.6	249.8	371.7
C08T2C1	73.7	22292	773.1	99.4	0	0	401.3	0	787.6	2400.8	760.1	0	286.7	81.4	112.9	0	0	947.5	188.6	0	159.4	0	337.8	1012.6	2852.8	348.6	437.5
C08T2C2	56.6	172.1	2326.7	197.6	0	0	0	2286.2	220	0	0	0	0	0	92.3	157	0	23133.9	578.5	86.9	0	0	229.4	653	1964.9	222.1	308.9
C08T2C3	73.9	44770.8	791.6	168.4	0	0	364.6	0	347.4	4303.7	401	0	191.9	105.9	149.7	0	0	484.4	0	0	213.6	0	366.1	1066.8	3140.6	333.4	470
C08T3A1	0	30080.4	429.7	181.6	0	0	378.8	0	302.2	3243.1	505.1	0	217.7	107.8	156.5	0	0	0	200.3	0	0	0	310.2	976.6	2848.6	458.8	466.1
C08T3A2	0	2436.6	907.5	112.4	0	0	143.7	1119.8	225	296.5	0	0	346.5	127.8	92	0	0	6372.5	495.2	77.5	54.8	0	364.3	1080.2	2974.9	332.4	445.3
C08T3A3	53.8	53811.1	357.3	192.6	0	0	449.3	0	138.3	2973.6	384.2	0	223.1	151	188.8	0	0	0	410.5	119.8	0	0	428.8	1314.7	3906.7	428.6	587.3
C08T3C1	143.8	18235.8	841.5	197.6	0	0	447.2	0	3821.6	1859.2	2685.4	0	256.1	159.2	146.1	0	0	1190.6	244.4	0	0	0	302.4	952.8	2677.9	334.5	435.5
C08T3C2	49	458.1	1462	173.5	509	0	209	1304.9	2497.4	0	673.4	0	111.8	0	98	164.4	0	10967.4	436.8	0	0	0	386.1	1121.9	3128.1	402.1	512.2
C08T3C3	89.4	4133.2	1795.1	113.9	0	0	183.2	2090.4	1323.2	0	0	0	70.8	0	119.9	0	0	13182.4	391.5	0	159.7	0	234.7	785.9	2195.7	280.4	342.8
C09T0A	0	0	863.6	44	0	0	0	0	135	0	0	0	0	0	218.6	0	0	0	0	0	193.4	0	336.1	1165	2773	361.2	424.6
C09T0C	0	0	1031.2	0	372.8	0	0	0	143.3	0	0	0	0	0	171.6	0	0	0	0	0	682.6	0	371.4	1339.9	3007.4	380.6	446.5
C09T1A1	0	5458.9	419	166.5	511	46.4	0	1249.2	0	0	0	0	455.2	241.8	361.7	0	0	6794.6	304	0	0	0	404.1	1336.3	3377.3	446.7	488.5
C09T1A2	0	5278.1	431.9	0	511	0	0	2085.4	0	0	0	0	448	212.9	94.5	0	0	10347.9	320.7	0	702	0	690.9	1882.5	5065.9	426.4	663.5
C09T1A3	0	13548.5	0	175.1	692.8	0	0	320.7	0	321	231.1	0	339.1	225.8	555.9	0	0	1490.2	226.2	0	137.2	0	651.2	2030.9	5141.8	583.6	687.9
C09T1C1	0	21694.7	589.2	226.7	614.4	0	0	668.1	69.1	1848.4	0	0	272.8	126.4	349.2	0	0	3106.5	0	0	48.4	0	468.3	1395.2	3585.5	480.5	505.4
C09T1C2	0	1473.9	1858.1	143	0	0	0	3798.4	129.6	0	0	0	382.7	161.2	183.4	0	0	40196.3	612.8	0	217.5	0	409.8	1411.9	3444.4	514.8	530.2
C09T1C3	0	22179.8	0	196.2	664.8	0	0	597.3	0	876	0	126.4	535.4	237.1	356.4	0	0	4658.2	206.8	0	301.7	0	393.1	1340.9	3188.8	401.4	473.4
C09T2A1	0	40542.8	701.5	181.4	563.2	0	205.2	312.4	201.1	3297.1	0	0	782.7	304.8	341.2	0	0	1112.7	408.5	77.7	0	0	361.1	1251.7	3065.1	392.8	465.2
C09T2A2	0	6952.6	1750.9	48.2	0	0	0	3292	189.7	1121	0	0	405.5	140.2	98.4	0	0	19483.3	653.6	130.5	651.3	0	499.7	1630.9	4280	456.5	623
C09T2A3	65.8	46633.7	1339.3	278.3	526	39.7	217.6	593.5	265.2	2682.4	0	0	595.7	360.2	570	0	0	2138.3	165.5	0	69.9	0	534.4	1608.4	4265.6	535.3	613
C09T2C1	0	42163.8	637.6	227.2	682.3	0	381.2	100.5	402.2	4828.9	456.2	0	417.1	89.6	364.4	0	0	783.4	144.3	0	0	0	346.6	1262	2905.2	382.2	438.4
C09T2C2	0	12471.8	2124	158.7	0	0	102.8	3531.9	260.3	1384.6	0	0	354.2	86.9	182.2	0	0	23801.2	329.3	0	411.3	0	335.8	1152.7	2842.7	344	446.1
C09T2C3	32.5	27403.5	1597.4	173.9	0	0	255.5	1942.9	567.8	2228.4	0	0	175.3	0	303.2	0	0	11983.8	291.8	0	430.9	0	457.4	1454.3	3672.4	381.7	495
C09T3A1	0	33960.1	644.8	194.1	514.6	0	460.4	298	711.2	3639.8	868.7	0	926.4	315.3	317.3	0	0	1074.7	411.6	109	0	0	393.9	1238.2	3218.2	383.6	456.6
C09T3A2	0	5029.2	1366.5	0	0	0	176.6	2107.6	287.8	1021.8	0	0	787.7	236.6	41.1	0	0	9934.3	721.1	128.3	848.7	0	631.9	1767.7	4789.5	506.2	634.2
C09T3A3	113.2	58554.6	1036	246.6	769.6	0	456.9	0	669.4	3803.7	1335.3	0	313.4	180.6	493.9	0	0	0	159.2	0	125.9	0	564.4	1759.2	4723.3	485.8	681.6
C09T3C1	71.4	50779.5	603	156.3	652.8	0	537.5	0	1559.1	6952.9	2578.1	296.6	399.7	84	272.6	0	0	782.6	117.7	0	274.7	0	387.6	1240	3093.2	381.2	458.9
C09T3C2	40.6	3091.4	2510.7	186.8	0	0	190.4	2720.9	740.3	671.7	0	0	174	0	162.7	0	0	23936.6	346.2	0	239.4	0	572.5	1677.6	4501.1	440.3	615.4
C09T3C3	95.8	51366.1	595.6	207.4	647.6	0	453.1	0	767.7	4060.8	1974.1	0	181.1	0	397.5	0	0	437.2	0	0	433.4	0	427.6	1399.6	3489.4	470.8	508.8
C10T0A	0	0	824.3	84.2	0	0	0	0	111.6	0	0	0	0	0	126.1	0	0	0	0	0	0	0	368.4	970.8	2511.9	258	347.1
C10T0C	0	0	839.2	65.1	0	0	0	0	107.5	0	0	0	0	0	122.3	0	0	0	0	0	137.6	0	244.4	866.9	1972.5	438.4	338.7
C10T1A1	0	5345.2	670.4	380.9	0	51.8	0	1284.4	84.4	0	0	0	571.4	297.1	157	0	0	11470.2	429.5	91.1	0	0	268.3	849.2	2081.2	303.5	316.3
C10T1A2	0	589.2	1519.9	80.9	0	0	0	4079.3	96.6	0	0	258.6	155.9	0	77.5	0	0	38004.4	570.5	122.4	126.3	0	291.4	861.1	2240.4	235.3	318.2
C10T1A3	0	3326.9	1028.5	290.9	0	0	0	1466.4	89.8	0	0	208.8	190.5	0	146.6	0	0	17785.3	421.5	80.6	0	0	378.1	1033.1	2855.9	297.2	393.4
C10T1C1	37.6	6526.7	815.3	340.6	0	13.7	0	918	107.2	1189.9	0	0	342.1	173.8	170.7	0	0	7070.8	229.2	0	59.6	0	318.3	948.2	2444.3	307.7	356.8
C10T1C2	0	93.5	2008.9	270.2	0	0	0	3423.6	128.7	0	0	0	33.1	0	113.3	192.4	0	40179.9	585.7	114.5	0	0	312.2	1117.9	2853.4	339.4	459.4
C10T1C3	39.5	7631.7	939.8	335.5	0	0	154.1	1183.1	371.2	623.2	0	0	137	71.9	168.2	0	0	18912.6	336.1	0	54.5	0	328.4	978.5	2557.8	309	370.7
C10T2A1	58.3	9755	7760.9	200.9	588.5	53	257.5	612.2	301	1636.3	442.2	364.6	1294.3	504.8	118.2	0	0	2652	340	82.6	0	0	270.6	897.4	2314.1	283.5	343.9
C10T2A2	0	1068.3	1924.7	303.8	0	0	77.3	3614.5	261.1	0	0	0	169.2	0	111	226	0	27610.7	764.3	134.8	0	0	376.4	1080.2	2907.5	346.1	404
C10T2A3	93.4	14480.2	878.6	437.7	0	52.9	283.4	286.5	395.3	943.4	0	0	502.8	415.7	220.5	0	0	896.8	122.1	0	72.4	0	469.5	1263.8	3584.1	370.5	504
C10T2C1	102.6	8829.2	458.9	356.5	517.8	0	389.8	412.2	797.7	2469.5	1212.4	0	295.4	127.6	159.5	0	0	1645.3	176.5	0	0	0	311.8	953.7	2500.7	312.1	371.8
C10T2C2	103.5	45.7	2910.3	388.9	0	0	97.2	4019.4	492.6	0	0	0	33.4	0	137.4	277.4	0	40838.9	577	89.6	0	0	386.8	1244.5	3096.8	487.1	467.7
C10T2C3	101.4	19549.7	746.2	348.6	0	0	374	322.4	1033.4	2026.2	648.4	0	231.6	163.3	174.7	0	0	1089.7	105.6	0	159.7	0	303.3	972.2	2508.7	323.2	384.5
C10T3A1	185.9	15625.5	542.4	423.4	478	56.3	542.5	434.4	2979.3	2424.1	3404.7	0	1338.7	546.7	160.3	0	0	1831.8	398.9	96.3	0	0	359.4	1130.4	2987.7	388	436.6
C10T3A2	84.6	1303.4	1123.6	433	628.5	0	323.1	2074	1427.3	0	646.6	0	448.8	209.1	125.7	201	0	13004	758.3	149	0	0	331.1	1111	2738.9	549.3	430.7
C10T3A3	156.5	15178.7	880.4	427.1	435.3	40.2	445.2	0	1709.4	1398.6	1433.5	0	425.1	327.3	190.9	0	0	428.8	116.1	0	102.6	0	430.7	1289.1	3543.5	418.7	528.2
C10T3C1	243	9057.6	529.9	451.6	557.8	0	588.4	368.4	4483.8	2559.5	5773.4	0	264.1	136.2	185.5	0	0	1836.6	199.1	0	0	0	293.9	898.2	2382.5	265.1	358.6
C10T3C2	287.4	88.2	1751.8	379.3	0	0	188	2033.2	2473.5	0	1134	214.6	68.8	0	124.7	168	0	23505	483	75.9	22.4	0	368.2	1134.2	2945.2	358	450.7
C10T3C3	137.3	23066.9	619.3	284.6	0	0	606.3	0	3587.4	3315.5	3717.4	657.6	190.1	143.8	160.2	0	0	557.6	108.7	0	263.4	0	422.4	1264.6	3513.6	359.9	514.3
P01T0A	0	0	150.5	0	0	0	0	0	0	0	0	0	0	0	0	199.5	0	0	0	0	0	0	0	259.9	450	350.3	159.2
P01T0C	0	0	118.4	0	0	0	0	0	0	0	0	0	0	0	0	163.5	0	0	0	0	39.9	0	0	201.7	349.3	259.3	124.7
P01T1A1	0	0	166.3	0	0	0	0	0	0	0	0	0	0	0	0	231.6	0	0	0	0	0	0	0	298.6	520.2	395.8	189.8
P01T1A2	0	0	327.1	0	0	0	0	0	33.2	0	0	0	0	0	0	99.7	0	0	0	0	127.6	0	0	255.8	420.4	297.5	149.6
P01T1A3	0	0	231.5	42	0	0	0	0	33.8	0	0	0	0	0	0	276.8	0	0	0	0	25	0	0	271.1	473.4	362.5	167.9
P01T1C1	0	0	123.6	0	0	0	0	0	0	0	0	0	0	0	0	202.7	0	0	0	0	0	0	0	241.5	391.5	303.9	138.5
P01T1C2	0	11.8	268.8	0	0	0	0	0	0	0	0	0	0	0	0	96.5	0	0	0	0	144.4	0	0	245.9	396.7	279.5	140.5
P01T1C3	0	53	195.3	43	0	0	0	0	0	0	0	0	0	0	0	281.4	0	0	0	0	47.5	0	0	247.5	415.6	310.4	150.1
P01T2A1	0	3093.3	134.6	0	0	0	0	0	0	294	0	0	0	0	0	246.6	0	0	0	0	0	0	0	282.9	464.3	354.8	167.3
P01T2A2	0	7008.7	0	0	0	0	0	45	0	673	0	0	0	0	0	90.4	32.5	0	0	0	151.5	0	0	265.9	424.9	294.6	147.9
P01T2A3	0	3761.2	93.7	50.5	0	0	0	64.1	0	556	0	0	0	0	0	291.2	0	182.7	0	0	47.3	0	0	269.3	461.9	360.1	166.3
P01T2C1	0	11031.6	93.3	0	0	0	0	0	0	1308.3	0	0	0	0	0	254.6	0	0	58.2	0	0	0	0	295.1	501.6	383.2	176
P01T2C2	0	20446.8	0	0	0	0	0	0	0	2700.5	0	0	0	0	0	94.1	38.6	0	107.2	0	153.4	0	0	260.2	423.4	283	144.8
P01T2C3	0	10278.3	0	44.4	0	0	0	0	0	2089.3	0	0	0	0	0	286.5	0	52.4	0	0	59.9	0	0	230.9	396.3	292.7	140.8
P01T3A1	19.1	15936.2	243.2	16.6	0	0	0	0	0	3429.5	0	0	0	0	0	256	0	0	0	0	0	0	0	320.9	516.3	399.6	189.1
P01T3A2	0	44718	0	0	0	0	0	110.8	0	4849.4	0	0	0	0	0	25.7	63.7	147.7	193.7	0	247.5	69.3	0	304.8	531	343.3	186.8
P01T3A3	14.7	6205.1	236.7	47.7	0	0	0	26.7	0	1580.9	80	0	0	0	0	281.1	0	0	0	0	81.2	0	0	288	462.2	353.8	170.5
P01T3C1	0	38389.6	220.3	0	0	0	0	0	0	7344.9	0	0	0	0	0	222.2	0	0	76.6	0	12.6	0	0	251.4	408.6	306.4	136.3
P01T3C2	0	49389.9	121.6	0	0	0	0	0	0	7828.6	0	0	0	0	0	34.7	49.2	0	187.7	0	217.3	0	0	271.5	452.7	301.6	162.3
P01T3C3	16.6	21809	228	44.8	0	0	0	0	0	5589.2	0	0	0	0	0	294.8	10.5	0	0	0	128	0	0	272.4	461.3	342.9	165.9
P02T0A	0	0	127.1	0	0	0	0	0	0	0	0	0	0	0	0	279.8	0	0	0	0	10.7	0	0	238.3	294.1	84	72.1
P02T0C	0	0	157.1	0	0	0	0	0	0	0	0	0	0	0	0	291.7	0	0	0	0	35.6	0	0	216.5	255.4	91.8	66.6
P02T1A1	0	0	173.7	0	0	0	0	0	0	0	0	0	0	0	0	401.2	0	0	0	0	0	0	0	263.9	347.7	101.8	85.9
P02T1A2	0	0	360.4	0	0	0	0	0	30.6	0	0	0	0	0	0	226.5	0	0	0	0	166.2	0	0	318.6	402.8	110.6	102.2
P02T1A3	0	0	207	22.9	0	0	0	0	0	0	0	0	0	0	0	406.5	0	0	0	0	41.3	0	0	255.1	317.9	90.2	79.2
P02T1C1	0	0	211.1	0	0	0	0	0	0	0	0	0	0	0	0	294.8	0	0	0	0	35.5	0	0	221.9	260.3	95	68
P02T1C2	0	61.6	344.8	0	0	0	0	0	0	0	0	0	0	0	0	124.7	45.1	0	0	0	289.2	0	0	221.9	241.4	72.2	64.6
P02T1C3	0	13	301.2	13.1	0	0	0	0	0	0	0	0	0	0	0	359.4	0	0	0	0	62.1	0	0	246	284.3	101.5	79.5
P02T2A1	0	4217.8	119.8	0	0	0	0	0	0	912.7	0	0	0	0	0	380.7	0	0	0	0	0	0	0	255.5	324.7	98.9	82.8
P02T2A2	0	7688.9	132.1	0	0	0	0	0	0	793.6	0	0	0	0	0	179.2	0	0	73	0	141.2	0	0	258.8	316.9	91.6	80.2
P02T2A3	0	1856.7	181.6	26.5	0	0	0	0	0	189	0	0	0	0	0	413.5	0	0	0	0	65	0	0	287.8	354.3	102	91.7
P02T2C1	0	4913.8	172	0	0	0	0	0	0	532.3	0	0	0	0	0	339.3	0	0	0	0	53.6	0	0	256.8	292.6	108.2	77.7
P02T2C2	0	11685.4	147.7	0	183	0	0	109.4	0	1612.3	0	0	0	0	0	107	49.8	201.1	136.2	0	280.4	0	0	246.6	258.4	78.5	65.9
P02T2C3	0	2979.2	253.1	14.9	0	0	0	146.2	0	635.8	0	0	0	0	0	306.3	0	132.3	0	0	87.8	0	0	203.9	239.5	81.5	61.4
P02T3A1	0	14866.4	141	0	0	0	0	0	0	2923.4	0	0	0	0	0	359.8	0	0	0	0	8.3	0	0	249.8	311.2	94.2	81.7
P02T3A2	0	40241.5	83.2	0	165.8	0	0	0	0	4930.8	0	0	0	0	0	93.7	44.5	0	159	0	180.3	0	0	238.3	280.1	74.8	70.9
P02T3A3	0	7270	190.8	31.4	0	0	0	0	0	1422.9	0	0	0	0	0	348.3	0	0	0	0	103.2	0	0	200.9	235.2	67.5	58.3
P02T3C1	0	17572	225.4	0	0	0	0	0	0	4440.5	0	0	0	0	0	325.9	0	0	0	0	77.3	0	0	241.3	285.5	105.4	75.1
P02T3C2	0	42825.2	132.8	0	226.9	0	0	0	0	7746	0	0	0	0	0	92.1	40.2	0	260.9	0	167.2	0	0	237.4	258	80.7	70.5
P02T3C3	20.7	18829.1	323.3	16.4	240.6	0	0	0	0	5323.3	0	0	0	0	0	308.9	38	0	0	0	239	0	0	228.9	265.2	92.7	72.3
P03T0A	0	0	341.4	0	0	0	0	0	0	0	0	0	0	0	0	716.6	0	0	0	0	0	0	0	479.6	819.6	582.4	227.4
P03T0C	0	0	0	0	0	0	0	0	0	0	0	0	0	0	0	871.2	0	0	0	0	0	0	0	528.3	871.5	646.6	260.9
P03T1A1	0	170.9	0	0	0	0	0	0	0	0	0	48.3	0	0	0	790.3	0	0	0	0	0	0	0	503.1	807.4	610.6	239.5
P03T1A2	0	4315.8	0	0	0	0	0	0	0	0	0	0	0	0	0	602.8	0	0	0	0	0	0	0	492.4	773.1	562.2	228.5
P03T1A3	0	33647.2	0	0	0	0	0	0	0	2447.2	0	0	0	0	0	763.6	0	0	0	0	0	0	0	435.7	739	530.5	214.8
P03T1C1	0	93.5	0	0	0	0	0	0	0	0	0	0	0	0	0	963.2	0	0	0	0	0	0	0	569.5	976.4	702.8	280.7
P03T1C2	0	1411.1	346.8	0	0	0	0	0	0	0	0	0	0	0	0	648.7	0	0	0	0	0	0	0	578.8	981.3	693	277.5
P03T1C3	0	4744.4	329.1	35.7	0	0	0	0	0	0	0	0	0	0	0	1128.1	0	0	0	0	0	0	0	658.5	1085.2	805.3	311.7
P03T2A1	0	151962	612.6	0	0	0	0	0	0	15198.9	0	0	0	0	0	866.7	0	0	0	0	0	0	0	577.8	898.9	652.2	257.9
P03T2A2	0	115116.6	1484.7	0	0	0	0	0	0	14887.5	0	0	0	0	0	597.5	0	0	0	0	0	0	0	615.6	989	686.2	273.4
P03T2A3	0	129221.4	2180.8	56.1	0	0	0	552.7	156	15110.6	0	0	0	0	0	881.3	0	936.9	0	0	294.3	0	0	573.4	875.5	612.2	248.5
P03T2C1	0	106748.2	1127.6	0	0	0	0	0	94.9	14433.6	0	0	56.7	0	0	879.4	0	1665.9	117.6	0	43.8	0	0	643.5	1026.8	769.8	301.9
P03T2C2	0	127112.8	779	0	0	0	0	0	0	16178	0	0	0	0	0	765.4	0	0	0	0	0	0	0	626	1018	718.5	290
P03T2C3	31.5	132665.6	1842.7	61.6	0	62.5	0	0	131.1	16861.9	0	0	0	0	0	1058.8	0	0	0	0	143.7	0	0	722.7	1114.3	811.1	318.6
P03T3A1	0	177844.7	837.8	0	0	0	0	0	0	18548.4	0	0	0	0	0	845.8	0	0	0	0	81.3	0	0	684.2	1043	776.3	303.5
P03T3A2	0	112012.9	1992.2	0	0	0	0	0	98.9	16099.5	0	0	0	0	0	569.3	0	0	0	0	0	0	0	542.2	872.3	624.6	254.9
P03T3A3	66.9	154202.8	1620.5	52.5	0	59.5	0	0	135	18325.8	0	0	0	0	0	909.7	0	0	0	0	195.2	0	0	611.9	975.5	697	279.8
P03T3C1	0	164478.5	751.6	0	0	0	0	0	0	19206	0	0	0	0	0	898.2	0	0	0	0	130	0	0	692.2	1083.5	779.3	309.8
P03T3C2	0	133923.9	891.6	0	0	0	0	0	90.4	18656.1	0	0	0	0	0	800.2	0	0	0	0	0	0	0	677.7	1087.6	821.3	323.1
P03T3C3	53.4	138805.4	2080.3	66.5	0	79.8	202.5	0	156.5	18470.2	0	0	0	0	0	1052.7	0	0	0	0	203.2	0	0	683.4	1088.5	777.2	316.7
P04T0A	0	0	315.2	0	0	0	0	0	0	0	0	0	0	0	0	1062.7	0	0	0	0	203.1	0	0	721.6	790.5	220.5	134.9
P04T0C	0	0	378.6	0	0	0	0	0	0	0	0	0	0	0	0	821.3	0	0	0	0	257.7	0	0	632.9	634.7	195	104.2
P04T1A1	0	0	303.8	30.3	0	0	0	0	0	0	0	0	0	0	0	1132.4	0	0	0	0	0	0	0	687.8	732.9	220.3	126.3
P04T1A2	0	0	816.1	0	0	0	0	0	0	0	0	0	0	0	0	754.5	0	0	0	0	361.8	0	0	762	797.1	229.1	136.6
P04T1A3	0	0	541.3	38.3	0	0	0	0	0	0	0	0	0	0	0	1328.6	0	0	0	0	93	0	0	823.4	876.5	258.4	139.8
P04T1C1	0	0	532.2	0	0	0	0	0	0	0	0	0	0	0	0	941.2	0	0	0	0	225	0	0	790.5	835	260.4	148.9
P04T1C2	0	137.8	710.8	0	0	0	0	0	0	0	0	0	0	0	0	444.6	0	0	0	0	364.1	0	0	793.7	932.5	386.7	182.5
P04T1C3	0	917.1	568	38.3	0	0	0	0	0	0	0	0	0	0	0	905.7	0	0	0	0	389.4	0	0	799.6	795.5	253.2	138.5
P04T2A1	0	32477.3	367.4	36.5	0	0	0	0	0	4824.7	0	0	0	0	0	1302.3	0	0	0	0	160.3	0	0	849.7	893.4	255.5	152.2
P04T2A2	0	129531.5	403.4	0	0	0	0	0	0	11488.5	0	0	0	0	0	824	127	0	569.2	0	611.3	0	0	830.3	866.6	231.3	145
P04T2A3	0	11512.8	610.8	50.4	0	0	0	0	0	2322.9	0	0	0	0	0	1338.9	0	0	0	0	240.4	0	0	988.5	1034.8	297.4	166.2
P04T2C1	0	84891.3	401	0	0	0	0	0	0	8423.1	0	0	0	0	0	1004.4	0	0	222.3	0	289	0	0	812.5	810.3	254.7	139.6
P04T2C2	0	120212	82.8	0	0	0	0	441.8	0	11424.8	0	0	0	0	0	558	0	480.9	523.7	0	260.5	0	0	914.3	1045.6	462.1	200.6
P04T2C3	0	48015.6	0	40.3	0	0	0	0	0	7301.3	0	0	0	60.8	0	896.3	147	208.8	0	0	786.2	0	0	750.5	741.8	210.8	123.6
P04T3A1	0	93475.3	608.6	38	0	0	0	0	0	14151.6	0	0	0	0	0	1331.6	0	0	173.5	0	254.2	0	0	851.3	894	257.1	148.4
P04T3A2	0	140805.3	366.5	0	0	0	0	0	0	15373	0	0	0	0	0	411.2	126.5	0	346.8	0	597.9	0	0	870.5	911.6	236.8	152.6
P04T3A3	102.1	25183.7	1333.4	59.1	558.6	63.9	0	0	0	6266	0	0	0	0	0	1217.4	108.2	0	0	0	748.6	0	0	1012.9	1043.8	300.6	172.4
P04T3C1	0	170858.6	607.7	0	0	0	0	0	0	20572.4	0	0	0	0	0	904.1	116.8	0	231.5	0	458	0	0	740.6	740.5	222	130.4
P04T3C2	0	236646.3	450.1	0	618.6	0	0	409.8	0	21846.8	0	0	0	48.8	0	214.2	190.3	0	517.2	0	749.3	0	0	1033.4	1048.4	303.6	177.4
P04T3C3	75.4	86358	719.8	40.1	794.4	38.1	0	358.5	0	15388.6	0	0	0	107.8	0	846.6	232.1	366.4	0	0	1320.4	0	0	885.2	861.7	241.5	144.9
P05T0A	0	0	418.9	0	0	0	0	0	0	0	0	0	0	0	0	775.8	0	0	0	0	327	0	0	727.2	812.4	240.8	136.5
P05T0C	0	0	324.7	0	0	0	0	0	0	0	0	0	0	0	0	894.8	0	0	0	0	179.8	0	0	812.4	927.3	293.1	171.6
P05T1A1	0	1501.3	350.8	0	0	0	0	0	0	0	0	0	0	0	0	796.2	0	0	0	0	165.1	0	0	644.7	718.2	228.5	126.2
P05T1A2	0	4901.1	494.2	0	0	0	0	0	0	577.1	0	0	0	0	0	601.5	0	1111.1	0	0	382.5	0	0	756.1	842.1	249.8	148
P05T1A3	0	7123.6	629.2	49.9	0	0	0	0	0	860.1	0	0	0	0	0	1020.3	0	0	0	0	328.2	0	0	905.9	999	312.5	177.6
P05T1C1	0	3483.8	351.4	35.6	0	0	0	0	0	376.9	0	0	0	0	0	1094.5	0	0	0	0	201.2	0	0	1068.9	1279.2	384.8	226.9
P05T1C2	0	9324.3	0	0	0	0	0	0	0	717.1	0	0	0	0	0	592.4	0	0	0	0	417	0	0	903	1035.7	290.1	177.6
P05T1C3	0	32665	0	45.8	0	0	0	0	0	3100.3	0	0	0	0	0	992.6	102.8	0	0	0	565.2	0	0	911.7	1012.4	302.5	181.7
P05T2A1	34.2	71161.7	814.9	45.8	0	0	0	0	0	9861.1	0	0	0	0	0	919.8	0	0	0	0	253.2	0	0	836.7	912.2	280.4	165.7
P05T2A2	45.6	50321.1	825.7	0	0	0	0	0	0	8569	0	0	0	0	0	468.9	132.8	0	0	0	553.9	0	0	895.2	990.7	272.9	180
P05T2A3	57.4	47544.8	1223.5	60.5	0	49.7	0	0	0	7212.4	0	0	0	0	0	952.1	113.3	0	0	0	705	0	0	913.1	1017.4	299.7	181.4
P05T2C1	48.9	116389.1	651.4	50.8	0	0	0	0	0	16133.2	0	34.9	0	0	0	1386.6	93.1	0	0	0	407.8	0	0	1180.1	1402.4	436	247.9
P05T2C2	43.4	124847.2	860.1	0	0	0	0	0	0	17629.7	0	0	0	0	0	487.6	136.4	0	0	0	737.9	0	0	938.3	1076.5	297.2	193.6
P05T2C3	59.4	100463.9	668.1	57.8	0	0	0	0	0	16200.5	0	0	0	82.2	0	1053.1	172.5	0	0	0	1155	0	0	1132.9	1251.1	359.1	221.8
P05T3A1	66.6	95983.7	1482.7	55.3	0	62.3	0	0	93.3	14509.3	0	0	0	0	0	964.8	87.4	0	0	0	447.7	0	0	846.3	927.5	275.7	153.3
P05T3A2	43.1	86728.3	1294.7	0	0	0	0	0	0	15109.9	0	0	0	55.9	0	598.6	111.1	0	0	0	513.6	0	0	860.3	945	266.4	156.6
P05T3A3	88.7	72796.5	2917.6	65.7	0	109.7	0	0	163.5	12121.2	0	0	55.4	55.1	0	879	166.8	0	0	0	1041.7	0	0	816.4	896	260.3	154.1
P05T3C1	78	169557.1	1355.6	42.9	0	52.4	0	0	0	23481.1	0	136.7	0	24.6	0	1053.7	152.7	0	0	0	831.7	0	0	1115.4	1246.9	368	212.3
P05T3C2	44.6	137765.2	1118.2	0	0	0	0	0	0	21535.3	0	0	0	95.8	0	430.8	119.1	0	0	0	636.7	0	0	1048.1	1160.1	328	205.9
P05T3C3	139.3	86649.8	2834.6	74.9	0	126.3	0	0	162.3	17407.1	0	0	75.8	91.3	0	948.7	191.2	0	0	0	1250	0	0	1074.3	1280.5	361.9	228.7
P06T0A	0	0	286.4	0	0	0	0	0	98.3	0	0	0	0	0	0	1138.6	0	0	0	0	0	0	0	692.4	820.5	247.9	141.4
P06T0C	0	0	344.3	0	0	0	0	0	99.3	0	0	0	0	0	0	1017	0	0	0	0	0	0	0	710.4	903.9	335.5	158.8
P06T1A1	0	0	332.9	0	0	0	0	0	0	0	0	0	0	0	0	1311	0	0	0	0	0	0	0	681.5	828.4	241.4	142.4
P06T1A2	0	234.3	662.9	0	0	0	0	0	0	0	0	0	0	0	0	892.8	0	0	0	0	160.1	0	0	708	835.9	239.9	146.6
P06T1A3	0	842.6	353.9	43.2	0	0	0	0	0	0	0	0	0	0	0	1209.6	0	0	0	0	30.3	0	0	592.5	695.7	211.3	115.8
P06T1C1	0	41.8	384	0	0	0	0	0	0	0	0	0	0	0	0	1161.3	0	0	0	0	0	0	0	739.3	910.6	265.9	154.9
P06T1C2	0	118.3	719.2	0	0	0	0	0	80.5	0	0	0	0	0	0	562	0	0	0	0	503.9	0	0	621	751.1	217.9	130.5
P06T1C3	0	558.3	436.9	40.7	0	0	0	0	0	0	0	0	0	0	0	969.2	0	0	0	0	127.3	0	0	716.4	901.5	312.8	160.9
P06T2A1	0	120323.3	307.6	0	0	0	0	0	0	9291	0	0	0	0	0	1298	0	0	0	0	48.6	0	0	735.6	891.5	256.3	170.1
P06T2A2	0	116249.1	279.6	0	0	0	0	0	0	10466.7	0	0	0	0	0	877.3	0	0	0	0	161	0	0	699.6	839.5	236.4	144.5
P06T2A3	0	106908	240.2	46.7	0	0	0	0	0	7430.9	0	0	0	0	0	1174.3	0	0	0	0	307.7	0	0	685.5	799.4	233.5	137.2
P06T2C1	0	69279.7	346.4	0	0	0	0	354.6	0	5081.8	0	72.2	56.1	0	0	1084.3	0	468.2	0	0	124	0	0	694.6	811.7	245.6	136.9
P06T2C2	0	71593.2	185.7	0	0	0	0	272.1	0	5862	0	0	80.8	0	0	707.7	0	893.4	121.6	0	255.5	0	0	744.9	901.8	255	150.2
P06T2C3	0	64100.6	213.4	42.7	0	0	0	0	0	4840.2	0	0	0	0	0	1033.3	0	0	0	0	281.9	0	0	688.3	803.6	249.6	135.7
P06T3A1	0	206397.8	676.4	0	0	0	0	0	0	17329.4	0	0	0	0	0	1183.6	0	0	0	0	350.9	0	0	726	848.4	239.8	161.4
P06T3A2	0	170694.1	354	0	0	0	0	0	0	17560	0	0	0	0	0	800.3	0	0	0	0	246.5	0	0	593.7	705	203.6	121.4
P06T3A3	42	184323.9	1040	64.7	0	42.2	0	0	104.7	16454.8	0	0	0	0	0	1183.3	27.8	0	0	0	538.9	0	0	770	909.5	249.5	147.6
P06T3C1	0	146385.2	563.9	0	0	0	0	0	0	15759.3	0	0	0	0	0	930.2	101.3	0	0	0	650.8	0	0	689.5	812	242.1	134.6
P06T3C2	0	144116.4	246.8	0	0	0	0	0	0	15969.6	0	0	0	0	0	571.6	0	0	117.6	0	258.1	0	0	677	797.3	223.1	129.9
P06T3C3	29.6	139152.7	558.7	49.9	0	0	0	0	0	14988	0	0	0	0	0	1100.4	91.5	0	0	0	594.5	0	0	861.4	1007.7	316.8	173.6
P07T0A	0	0	205.6	0	0	0	0	0	0	0	0	0	0	0	0	685.9	0	0	0	0	0	0	0	304.5	371.7	321.1	118.5
P07T0C	0	0	0	0	0	0	0	0	0	0	0	0	0	0	0	829.1	0	0	0	0	0	0	0	329	413.2	309.3	110.1
P07T1A1	0	0	272.2	0	0	0	0	0	0	0	0	0	0	0	0	828.3	0	0	0	0	0	0	0	368.1	429.5	377.4	141.9
P07T1A2	0	0	944.3	0	0	0	0	0	0	0	0	0	0	0	0	888.6	0	0	0	0	0	0	0	450.6	535.7	445.2	165.6
P07T1A3	0	34.6	441	0	0	0	0	0	0	0	0	0	0	0	0	1043.6	0	0	0	0	0	0	0	473.7	605.7	505.3	181.6
P07T1C1	0	0	0	0	0	0	0	0	0	0	0	0	0	0	0	906.9	0	0	0	0	0	0	0	346.1	438.3	362.5	118.7
P07T1C2	0	120.7	385	0	0	0	0	0	0	0	0	0	0	0	0	797	0	0	0	0	0	0	0	380.3	508.5	375.7	131.5
P07T1C3	0	1135.9	249.3	0	0	0	0	0	0	0	0	0	0	0	0	942.1	0	0	0	0	0	0	0	371.7	497.8	379.5	126.4
P07T2A1	0	41600.2	235.9	0	0	0	0	0	0	2458	0	0	0	0	0	833.9	0	0	0	0	0	0	0	405.1	482.5	428.5	158.1
P07T2A2	0	40596	0	0	0	0	0	0	0	2682.2	0	0	0	0	0	779.3	0	0	0	0	0	0	0	412.2	515.5	433.8	157
P07T2A3	0	62443.6	273.2	0	0	0	0	0	0	4905.9	0	0	0	0	0	907.4	0	0	0	0	47.3	0	0	437.8	555.5	431.2	156.6
P07T2C1	0	107940	228.6	0	0	0	0	0	0	9672.1	0	0	0	0	0	968.8	0	0	0	0	0	0	0	373.7	460.6	365.1	122.2
P07T2C2	0	87148.2	0	0	0	0	0	0	0	8669.7	0	0	0	0	0	637	0	0	0	0	127.1	0	0	330.4	428.2	305.6	111.8
P07T2C3	0	72330.9	669.9	0	0	0	0	1131	0	6866.1	0	0	53.7	0	0	697.9	0	7908.6	518.1	0	0	0	0	408.6	515	393.1	138.2
P07T3A1	0	216691.9	494.6	0	0	0	0	0	0	17797.5	0	0	0	0	0	917	0	0	0	0	0	0	0	459	528	468.5	164.8
P07T3A2	0	212307	0	0	0	0	0	0	0	19541.8	0	0	0	0	0	731.8	0	0	0	0	105.2	0	0	514.6	617.3	486.5	185.5
P07T3A3	31.4	169444.9	575.9	0	0	0	0	0	0	17357.2	0	0	0	0	0	1026.8	0	0	0	0	164.1	0	0	584.4	776.9	555.5	210.5
P07T3C1	0	144168.8	537.5	0	0	0	0	0	0	15284	0	0	0	0	0	1013.8	0	0	0	0	31	0	0	427.2	537.1	412.9	134.6
P07T3C2	0	121334.4	251	0	0	0	0	0	0	14558.9	0	0	0	0	0	554.4	0	0	0	0	131	0	0	384.5	502.3	359.2	122.8
P07T3C3	27.6	171253.3	1404.2	0	0	43.3	0	0	106.9	16988.5	0	0	0	0	0	1041.1	0	0	0	0	164.3	0	0	380	488.5	356.2	125.2
P08T0A	0	0	693.6	0	0	0	0	0	138.8	0	0	0	0	0	0	657.1	0	0	0	0	186	0	89.4	658	735	223.7	117.9
P08T0C	0	0	454	0	0	0	0	0	209.9	0	0	0	0	0	0	975	0	0	0	0	134.4	0	92.3	695.7	798	239	134.9
P08T1A1	0	0	535.4	35.4	0	0	0	0	131.9	0	0	0	0	0	0	1087.6	0	0	0	0	0	0	104	796.5	903.1	280.7	142.8
P08T1A2	0	59.3	1099.5	0	0	0	0	0	225.2	0	0	0	0	0	0	594.1	28.9	0	0	0	707.9	0	88.7	651.7	722.1	218.2	118.3
P08T1A3	0	256.7	765.6	46.2	0	0	0	0	142.7	0	223.9	0	0	0	0	1030	0	596.1	0	0	155.4	0	100.7	716.2	810.5	240.2	129.1
P08T1C1	0	0	498.2	0	0	0	0	0	157	0	0	0	0	0	0	1021.9	0	0	0	0	0	0	107.1	735.8	807.1	251.3	135.3
P08T1C2	0	145.4	1146	0	0	0	0	0	211.5	0	0	0	0	0	0	674.7	0	0	0	0	474.5	0	93.1	678	777.5	230.4	127.7
P08T1C3	0	423.6	553.6	41.4	0	0	0	0	133.8	0	189.1	0	0	0	0	999.3	0	0	0	0	309	0	92.9	659.6	750.5	221.5	120.3
P08T2A1	0	14004.5	593	39.4	0	0	0	0	0	2543.2	389.6	0	0	0	0	1123	0	0	0	0	102.5	0	115.8	869.4	956.8	285.7	149.5
P08T2A2	0	47721.8	466.8	0	578.8	0	0	305.6	0	4550.2	398.4	0	0	0	0	598.6	116.2	666.2	0	0	493.9	0	100.9	780	858.5	233.8	139.3
P08T2A3	40.7	2940.2	1178.9	48.6	0	0	0	0	0	1149.5	474.1	0	0	0	0	1100.6	0	199.7	0	0	244.4	0	105.8	798.5	904.6	270.4	140.7
P08T2C1	0	32172.9	379.8	31.2	0	0	0	0	0	2221.5	302.3	0	0	0	0	1120.6	0	0	0	0	142.9	0	103.8	770.2	853.4	268.1	145.7
P08T2C2	0	11457.5	739.1	0	544.3	0	0	401.2	0	2476.3	447.9	0	0	0	0	726.8	104.5	680.8	0	0	478.7	0	111.8	854	934.2	252.2	144.1
P08T2C3	0	47598.7	431.8	46.8	0	0	0	0	0	5075.5	288	0	0	0	0	1116	28.8	722.6	0	0	413.7	0	106.8	756.5	878.4	262.5	146.2
P08T3A1	46.5	24262.1	903.8	35.4	0	0	0	0	0	6436.3	364.1	0	0	0	997.6	895.5	90.4	0	0	0	571.4	0	108.4	812.3	905.7	256.3	143.9
P08T3A2	0	178247.8	500.1	0	590.2	0	0	699.1	69.6	18837	283.7	0	0	0	574.4	418.1	117	1732.2	172.1	0	390.5	0	100.5	766.7	832.6	238.6	139.5
P08T3A3	106.7	5679.4	2317.2	54.4	0	92.1	0	0	133.1	2711.9	391	0	74	0	1175.1	930.3	143.3	106.4	0	0	747.7	0	114.9	874.5	937.9	268.1	152.9
P08T3C1	40.6	179540.9	856.6	40.7	0	0	0	0	0	18824.2	336.8	0	0	0	236.1	1214.1	0	0	0	0	157.9	0	141.9	1015.4	1108.9	299.8	161.8
P08T3C2	0	80109.3	652.2	0	618.7	0	0	91.5	106.1	15408.2	407.8	0	0	0	1302.4	619.1	34	255.2	138.1	0	375.3	0	102.9	766	856.7	234.2	129.8
P08T3C3	48.2	95222.1	1597.6	66.6	560.3	51.8	0	952.1	135.6	14255.2	403.4	0	0	0	891.9	1126.7	80.6	2767.8	0	0	460.4	0	119.6	838.1	936.7	276.6	152.6
P09T0A	0	0	493.3	0	0	0	0	0	136.2	0	0	0	0	0	0	537.7	0	0	0	0	353.5	0	69.8	534.6	575.6	163.3	92.3
P09T0C	0	0	568.8	38.7	0	0	0	0	104.6	0	0	0	0	0	0	1157	0	0	0	0	0	0	90.5	707.8	768.5	234.9	118.8
P09T1A1	0	0	553.8	0	0	0	0	0	128.7	0	0	0	0	0	0	737.5	0	0	0	0	77.2	0	71.5	582.4	637.8	177	96.1
P09T1A2	0	0	910	0	0	0	0	0	126.5	0	0	0	0	0	0	439.9	0	0	0	0	445.1	0	59.5	463.9	524.8	141.2	78.8
P09T1A3	0	46.1	841.7	48.3	0	0	0	0	128.2	0	0	0	0	0	0	1067.3	0	0	0	0	145.6	0	93	683.2	761.7	216.3	119.1
P09T1C1	0	0	678.8	39.1	0	0	0	0	159.6	0	0	0	0	0	0	1095.8	0	0	0	0	0	0	103.3	726.2	794.2	242.9	121.8
P09T1C2	0	111.1	1112.1	0	0	0	0	0	150.2	0	0	0	0	0	0	726	0	0	0	0	439.2	0	95.5	692.5	729.5	216.9	114.5
P09T1C3	0	610	717.7	40.2	0	0	0	0	0	0	194.1	0	0	0	0	1042.6	0	0	0	0	106.3	0	88.1	663.5	707.5	213.2	108.8
P09T2A1	0	10411.8	357.4	0	0	0	0	0	0	730.2	167.8	0	0	0	0	841.3	0	0	0	0	100.8	0	81.7	592	657.3	191.7	99.6
P09T2A2	0	21553.2	471.2	0	453.5	0	0	0	0	1442.5	254.6	0	0	0	0	445.7	82.5	0	133.7	0	546.3	0	80.1	605.6	661.4	175.9	100.2
P09T2A3	0	8903.4	658.8	44.4	0	0	0	0	0	1037	267.6	0	0	0	0	922.3	0	817.5	0	0	246.1	0	91.6	680.5	746.4	213	111.2
P09T2C1	0	28124.5	492	39.4	0	0	0	0	0	2048.7	212.8	0	0	0	0	1221.9	0	682.2	0	0	0	0	98.7	718.8	771.9	224.7	113.4
P09T2C2	0	44806.1	531.3	0	0	0	0	403.7	0	2952.7	260.1	0	51.1	0	0	538.7	0	1283.4	333.8	0	425.9	0	98.3	694.6	716.2	211	117.5
P09T2C3	0	18702.8	748.9	51	0	0	0	318.9	0	2568.8	303.9	0	0	0	0	1099.2	0	834.9	0	0	238.8	0	96.6	746.6	806.8	236.7	120.5
P09T3A1	0	87518.9	412.7	0	0	0	0	0	0	7450.4	240.4	0	0	0	0	636.1	65.7	0	108.4	0	455.8	0	84.7	640.8	719.2	192	110.2
P09T3A2	0	187388.4	268.8	0	655.8	0	0	215.2	0	15096.1	257	0	0	0	241.3	387.4	62.8	717.8	307.7	0	351.6	0	83	658.8	705.5	189.8	106.3
P09T3A3	51.7	62086.4	970.3	47.9	583.1	0	0	988.7	0	8332.2	352.1	0	0	0	335.5	852.7	116.5	2839.6	0	0	613	52.9	95.2	722	794.8	212.5	123.6
P09T3C1	37.7	146085.9	759.5	38.5	0	0	0	0	0	14861.6	251.1	0	0	0	797.6	1091.2	0	0	0	0	44.8	0	94.6	694.4	708.8	221	107.6
P09T3C2	33.6	187732	369.9	0	609.9	0	0	575.4	0	15170	220.3	0	0	0	617.8	247.3	0	1068.6	513.3	0	551.4	0	77.5	619.1	650.1	170.2	97.9
P09T3C3	104.9	82592.3	1242.4	0	664.1	0	229.4	547	0	12265.7	439	0	0	0	1373.5	538.2	313.4	724.9	0	312.5	1514.6	483.2	96.3	743.2	784	199.7	122
P10T0A	0	0	324.8	39.8	0	0	81.7	0	113.9	0	0	0	0	0	0	1007.9	0	0	0	0	0	0	57.1	520	538.6	143	92.1
P10T0C	0	0	505.9	43.4	0	0	39.4	0	152.1	0	0	0	0	0	0	1032.3	0	0	0	0	0	0	73.4	618.5	634.2	176.4	98.8
P10T1A1	0	0	462.4	62.8	0	0	57.7	0	135.9	0	0	0	0	0	0	1284.1	0	0	0	0	0	0	77	716.4	718.3	192.2	108.2
P10T1A2	0	0	1104.2	0	0	0	31.1	0	188.4	0	0	0	0	0	0	985.6	0	0	0	0	422	0	80.1	650.4	678.5	165.2	109.4
P10T1A3	31.9	55.9	708.5	56.9	0	0	39.8	0	92.1	0	288.3	0	0	0	0	1174.1	0	0	0	0	145.9	0	75.2	644.1	643	161.8	103.3
P10T1C1	0	0	625	46.8	0	0	37.6	0	126.5	0	0	0	0	0	0	972.3	0	0	0	0	0	0	75.6	616.2	652.5	198.3	107.2
P10T1C2	0	257.7	1036.6	0	0	0	0	0	144.4	0	0	0	0	0	0	700.4	82.2	0	0	0	573.3	0	86.6	714.1	745.5	211.8	119.8
P10T1C3	0	6622.6	372.5	37.2	0	0	0	0	0	544.8	409.9	0	0	0	0	1065.5	0	0	0	0	143.6	0	67.1	505.9	514.2	139.3	83.9
P10T2A1	0	46073.3	335.6	58.6	0	0	30.8	0	0	3153.3	231.7	0	0	0	0	1140.8	0	0	0	0	82.6	0	84.4	710.3	691.7	177.9	112.2
P10T2A2	0	50300.3	0	0	528.2	0	0	0	0	3606.7	371.1	0	0	0	0	764.7	93.9	0	0	0	506.7	0	79.7	733	715.4	164.6	118.7
P10T2A3	74.1	5370.1	279.9	54.7	0	0	224.2	0	0	907.2	336	0	0	0	0	1093.4	0	0	0	0	35.6	0	76	674	675.3	183.3	106.5
P10T2C1	0	79964.4	367.7	46.1	0	0	0	0	0	5758	224.7	0	0	0	0	1051.9	0	0	0	0	105	0	81.1	697.6	717.8	193.2	111.7
P10T2C2	0	88658.1	0	0	491.1	0	0	0	0	7997.1	351.3	0	0	0	801.9	565.2	148.9	294	0	0	643.1	0	73.1	616	618.7	147.3	98.5
P10T2C3	39.9	93504.7	382.6	48.7	0	0	0	0	0	9916.1	361.2	0	0	0	1530	1084.9	0	180.3	0	0	298.1	0	62.5	601.7	596.4	147.8	94.3
P10T3A1	65.1	161678.4	518.8	60.6	0	0	47.5	0	0	15353.2	231.7	0	0	0	275.6	1244.6	0	0	0	0	136.1	0	81.2	705.8	691.5	173.9	106.2
P10T3A2	0	140919.7	0	0	536.7	0	0	0	0	13745.3	336.9	0	0	0	713.7	517.6	111.3	0	0	0	477.3	0	80.8	700.6	683.9	156.7	103
P10T3A3	60.5	122291.2	455	0	0	0	82.9	0	0	12336.9	151.6	0	0	0	0	763.9	220.5	0	0	0	1227.7	0	82.7	742.6	741.6	177.9	107.2
P10T3C1	49.3	197749.8	828.5	55.9	0	0	0	0	0	18534.2	263.5	0	0	0	861.2	1075.6	0	0	0	0	241	0	86.2	758.3	771.5	205.6	115.5
P10T3C2	0	147704.3	309.6	0	456.4	0	0	0	0	16517.4	252.9	0	0	0	1094.4	296.7	158.7	152	0	0	550.8	0	62.7	542.1	533.9	112.6	81.5
P10T3C3	124.6	172654	1695.6	39.8	748.5	54.1	139.5	0	172.9	17308	427.3	0	47.5	0	1186.1	539	267.3	0	0	0	1675.7	172.3	81	710.3	686.5	160.2	103.1
