# Supplementary material for: Large-scale multivariate dataset on the characterization of microbiota diversity, microbial growth dynamics, metabolic spoilage volatilome and sensorial profiles of two industrially produced meat products subjected to changes in lactate concentration and packaging atmosphere
Source: Data Brief. 2020 Mar 20;30:105453. doi: 10.1016/j.dib.2020.105453 (PMC7152715; doi:10.1016/j.dib.2020.105453)
Supplement: Supplementary file 8 [file mmc8.xlsx]

## Sheet: Sensory_profile_values
Sample_Name	Spoilage_Level	Etheral	Fermented	Prickly	Rancid	Sulfurous	Old_cheese
C02T0A	1.00833333333333	0.158333333333333	0.183333333333333	0.275	0.658333333333333	0.233333333333333	0.025
C02T1A1	3.29166666666667	1.11666666666667	1.65	1.99166666666667	1.86666666666667	0.0166666666666667	1.275
C02T1A2	3.39166666666667	0.7	1.4	0.966666666666666	1.775	0.0583333333333333	1.23333333333333
C02T1A3	1.45	0.775	0.891666666666667	0.475	0.65	0.0333333333333333	0.358333333333333
C02T1C1	2.24166666666667	0.958333333333333	1.40833333333333	1.10833333333333	1.06666666666667	0.25	0.641666666666667
C02T1C2	2.95	0.975	1.625	1.58333333333333	1.35	0.025	0.966666666666667
C02T1C3	1.21666666666667	0.708333333333333	1.15833333333333	1.04166666666667	0.566666666666667	0.0833333333333333	0.5
C02T2A1	3.86666666666667	1.89166666666667	2.75	2.36666666666667	1.14166666666667	0.316666666666667	0.625
C02T2A2	3.74166666666667	1.75	2.25	2.00833333333333	1.4	0.0166666666666667	1.1
C02T2A3	3.90833333333333	1.55833333333333	2.275	1.5	1.88333333333333	0.0333333333333333	0.691666666666667
C02T2C1	3.2	1.375	2.08333333333333	1.38333333333333	1.64166666666667	0.425	0.325
C02T2C2	4.275	2.675	1.15833333333333	3.15	1.71666666666667	0.0333333333333333	0.616666666666667
C02T2C3	4.05833333333333	1.94166666666667	2.54166666666667	2.18333333333333	1.06666666666667	0.0166666666666667	1.05
C03T0A	0.369230769230769	0.1	0.323076923076923	0.338461538461538	0.0615384615384615	0.0230769230769231	0.0538461538461538
C03T1A1	1.475	0.608333333333333	1.1	0.7	0.833333333333333	0.275	0.566666666666667
C03T1A2	2.7	1.35384615384615	1.44615384615385	0.815384615384615	1.83076923076923	0.546153846153846	0.669230769230769
C03T1A3	1.57692307692308	0.984615384615385	1.21538461538462	1.4	0.9	0.230769230769231	0.407692307692308
C03T1C1	2.375	1.31666666666667	1.80833333333333	1.15833333333333	1.025	0.333333333333333	0.825
C03T1C2	2.5	2.40769230769231	1.43076923076923	1.62307692307692	1.37692307692308	0.0461538461538462	0.407692307692308
C03T1C3	2.13846153846154	1.14615384615385	0.961538461538462	1.43846153846154	1.22307692307692	0.1	0.561538461538462
C03T2A1	3.11666666666667	1.38333333333333	2.5	0.866666666666667	1.16666666666667	0.35	1.25833333333333
C03T2A2	4.73076923076923	2.60769230769231	1.66923076923077	2.24615384615385	2.60769230769231	0.476923076923077	0.830769230769231
C03T2A3	3.33846153846154	1.86153846153846	2.76153846153846	1.45384615384615	2.20769230769231	0.276923076923077	0.4
C03T2C1	2.18333333333333	0.941666666666667	1.55	1.43333333333333	0.958333333333333	0.366666666666667	1.25
C03T2C2	5.47692307692308	3.84615384615385	1.53076923076923	2.64615384615385	3.12307692307692	1.04615384615385	1.77692307692308
C03T2C3	4.84615384615385	2.62307692307692	2.82307692307692	2.78461538461538	2.50769230769231	0.830769230769231	1.07692307692308
C05T0A	0.730769230769231	0.615384615384615	0.553846153846154	0.476923076923077	0.369230769230769	0.0615384615384615	0.253846153846154
C05T0C	0.325	0.0333333333333333	0.316666666666667	0.0666666666666667	0.116666666666667	0.0333333333333333	0.0333333333333333
C05T1A1	3.20833333333333	1.275	2.54166666666667	1.98333333333333	0.933333333333333	0.483333333333333	1.23333333333333
C05T1A2	3.20769230769231	1.14615384615385	1.73076923076923	1.21538461538462	1.60769230769231	0.1	1.08461538461538
C05T1A3	1.53076923076923	0.7	1.21538461538462	1.00769230769231	0.930769230769231	0.0769230769230769	0.384615384615385
C05T1C1	3.09166666666667	1.5	2.29166666666667	1.9	1.30833333333333	0.6	1.55833333333333
C05T1C2	3.24615384615385	1.43846153846154	1.68461538461538	0.784615384615385	1.50769230769231	0.0384615384615385	0.984615384615385
C05T1C3	2.25384615384615	0.638461538461538	1.45384615384615	0.661538461538462	1.21538461538462	0.1	0.361538461538462
C05T2A1	3.74166666666667	1.35	2.70833333333333	1.9	1.6	1.19166666666667	1.38333333333333
C05T2A2	2.86153846153846	1.15384615384615	1.83846153846154	1.06153846153846	0.938461538461538	0.0538461538461538	1.3
C05T2A3	2.43076923076923	0.984615384615385	2.43846153846154	1.06923076923077	0.784615384615384	0.0461538461538461	0.369230769230769
C05T2C1	4.23333333333333	2.15833333333333	3.03333333333333	1.575	1.81666666666667	2.38333333333333	1.86666666666667
C05T2C2	3.37692307692308	1.6	2.22307692307692	1.53846153846154	1.00769230769231	0.130769230769231	0.776923076923077
C05T2C3	4.84615384615385	2	2.10769230769231	2.20769230769231	2.18461538461538	1.08461538461538	0.792307692307692
C06T0A	1.125	0.491666666666667	0.325	0.0666666666666667	0.575	0.00833333333333333	0.116666666666667
C06T0C	0.808333333333333	0.3	0.791666666666667	0.375	0.516666666666667	0.1	0.0666666666666667
C06T1A1	2.925	0.775	3.25833333333333	1.19166666666667	1.375	0.183333333333333	1.06666666666667
C06T1A2	2.01666666666667	1.24166666666667	1.21666666666667	0.766666666666667	0.966666666666667	0.0166666666666667	0.5
C06T1A3	0.758333333333333	0.208333333333333	1.2	0.241666666666667	0.2	0.0333333333333333	0.291666666666667
C06T1C1	3.2	2.24166666666667	1.70833333333333	1.90833333333333	1.65	0.375	1.05833333333333
C06T1C2	3.49166666666667	1.75	1.78333333333333	1.45	1.91666666666667	0.116666666666667	0.7
C06T1C3	2.34166666666667	1.15	1.81666666666667	0.841666666666667	0.816666666666667	0.0916666666666667	0.1
C06T2A1	2.3	0.958333333333333	1.95	0.875	1	0.3	1.575
C06T2A2	2.88333333333333	1.88333333333333	2.175	1.21666666666667	1	0.175	0.883333333333333
C06T2A3	3.26666666666667	1.125	2.70833333333333	0.966666666666666	1.75833333333333	0.2	0.85
C06T2C1	5.26666666666667	1.65833333333333	1.98333333333333	1.88333333333333	1.68333333333333	0.975	2.2
C06T2C2	5.1	2.625	1.73333333333333	1.875	2.03333333333333	0.308333333333333	2.6
C06T2C3	5.31666666666667	1.76666666666667	2.525	1.94166666666667	2.89166666666667	1.13333333333333	2.28333333333333
C08T0A	2.35384615384615	1.24615384615385	1.83846153846154	1.04615384615385	1.83846153846154	0.123076923076923	0.815384615384615
C08T1A1	3.22307692307692	1.7	2.49230769230769	0.961538461538462	1.98461538461538	0.0615384615384615	1.29230769230769
C08T1A2	3.26153846153846	0.646153846153846	1.73846153846154	0.530769230769231	2.56153846153846	0.592307692307692	1.37692307692308
C08T1A3	2.58461538461538	1.35384615384615	1.83846153846154	0.730769230769231	2.04615384615385	0.192307692307692	0.738461538461538
C08T1C1	1.39230769230769	0.5	1.28461538461538	1	0.469230769230769	0.0307692307692308	0.0923076923076923
C08T1C2	1.38461538461538	0.876923076923077	0.976923076923077	0.507692307692308	0.892307692307692	0.0538461538461538	0.0538461538461538
C08T1C3	0.892307692307692	0.584615384615385	0.746153846153846	0.623076923076923	0.115384615384615	0.0230769230769231	0.130769230769231
C08T2A1	5.04615384615385	1.67692307692308	3.5	1.49230769230769	2.47692307692308	0.392307692307692	2.46153846153846
C08T2A2	4.79230769230769	1.59230769230769	3.33846153846154	2.36153846153846	1.86923076923077	0.123076923076923	2.36153846153846
C08T2A3	4.12307692307692	1.83846153846154	2.56153846153846	1.49230769230769	2.00769230769231	0.853846153846154	1.6
C08T2C1	1.97692307692308	0.792307692307692	0.653846153846154	1.48461538461538	0.315384615384615	0.0615384615384615	0.453846153846154
C08T2C2	2.65384615384615	1.15384615384615	1.13076923076923	1.53846153846154	1.49230769230769	0.346153846153846	0.3
C08T2C3	1.59230769230769	0.7	1.24615384615385	1.48461538461538	0.546153846153846	0.0461538461538461	0.246153846153846
C10T0A	0.676923076923077	0.192307692307692	0.792307692307692	0.0692307692307692	0.115384615384615	0.0384615384615385	0.338461538461538
C10T1A1	3.74166666666667	1.075	3.36666666666667	0.808333333333333	1.98333333333333	0.991666666666667	1.50833333333333
C10T1A2	3.7	1.09230769230769	1.10769230769231	0.653846153846154	2.48461538461539	0.2	0.615384615384615
C10T1A3	3.27692307692308	0.784615384615385	2.35384615384615	1.23076923076923	0.792307692307692	0.407692307692308	2.01538461538462
C10T1C1	2.96666666666667	1.61666666666667	2.44166666666667	1.08333333333333	1.7	0.925	2.425
C10T1C2	3.23846153846154	1.44615384615385	1.78461538461538	0.553846153846154	1.30769230769231	0.130769230769231	1.31538461538462
C10T1C3	3.62307692307692	1.37692307692308	1.92307692307692	0.9	1.71538461538462	0.0384615384615385	2
C10T2A1	4.34166666666667	2.4	2.51666666666667	2.05833333333333	2.43333333333333	1.25	2.54166666666667
C10T2A2	4.3	2.00769230769231	1.57692307692308	1.23076923076923	1.5	0.1	1.66153846153846
C10T2A3	2.96153846153846	1.18461538461538	2.13076923076923	1.55384615384615	0.907692307692308	0.246153846153846	1.26153846153846
C10T2C1	5.61666666666667	2.05	2.33333333333333	2.34166666666667	2.70833333333333	2.68333333333333	2.01666666666667
C10T2C2	5.33076923076923	1.93076923076923	2.65384615384615	2.00769230769231	1.92307692307692	0.330769230769231	2.26153846153846
C10T2C3	5.26153846153846	2.26923076923077	3.17692307692308	3.19230769230769	2.72307692307692	1.33076923076923	2.71538461538462
P01T0A	0.692857142857143	0.357142857142857	0.664285714285714	1.08571428571429	0.328571428571429	0.114285714285714	0.135714285714286
P01T1A1	0.8	0.307142857142857	0.7	0.671428571428571	0.314285714285714	0.142857142857143	0.135714285714286
P01T1A2	1.7	0.942857142857143	1.02142857142857	0.5	1.4	0.0285714285714286	0.407142857142857
P01T1A3	1.02142857142857	0.6	1.01428571428571	0.407142857142857	0.15	0.157142857142857	0.142857142857143
P01T2A1	2	1.02857142857143	1.07857142857143	1	0.292857142857143	0.121428571428571	0.271428571428571
P01T2A2	2.78571428571429	1.15714285714286	1.19285714285714	0.971428571428571	2.17142857142857	0.3	0.771428571428571
P01T2A3	3.37142857142857	0.964285714285714	1.65	1.06428571428571	1.63571428571429	0.414285714285714	0.264285714285714
P01T3A1	5.60714285714286	1.47142857142857	3.07857142857143	2.97857142857143	1.30714285714286	0.535714285714286	1.42857142857143
P01T3A2	4.7	3.05714285714286	1.12857142857143	2.20714285714286	1.38571428571429	0.121428571428571	0.564285714285714
P01T3A3	4.59285714285714	1.65	2.58571428571429	2.61428571428571	1.75	0.471428571428571	1.04285714285714
P03T0A	0.908333333333333	0.258333333333333	0.641666666666667	0.541666666666667	0.35	0.283333333333333	0.291666666666667
P03T1A1	0.916666666666667	0.375	0.691666666666667	0.658333333333333	0.166666666666667	0.1	0.2
P03T1A2	1.75	0.566666666666667	0.858333333333333	0.125	0.983333333333333	0.291666666666667	0.516666666666667
P03T1A3	1.84166666666667	0.708333333333333	0.766666666666666	0.583333333333333	1.21666666666667	0.358333333333333	0.491666666666667
P03T2A1	2.25833333333333	1.63333333333333	1.56666666666667	1.4	0.725	0.116666666666667	0.616666666666667
P03T2A2	2.5	1.39166666666667	2.025	1.45	0.925	0.1	0.766666666666667
P03T2A3	3.975	1.85	2.1	1.93333333333333	1.16666666666667	0.9	0.783333333333333
P03T3A1	5.7	2.65	3.10833333333333	2.11666666666667	2.11666666666667	0.4	2.725
P03T3A2	3.71666666666667	2.24166666666667	1.675	2.475	1.00833333333333	0.15	1.03333333333333
P03T3A3	4.59166666666667	1.36666666666667	2.125	1.79166666666667	1.18333333333333	1.81666666666667	1.13333333333333
P04T0A	0.115384615384615	0.169230769230769	0.415384615384615	0.392307692307692	0.0384615384615385	0.0461538461538461	0.0692307692307692
P04T1A1	0.746153846153846	0.284615384615385	0.738461538461538	0.4	0.338461538461538	0.0461538461538462	0.176923076923077
P04T1A2	2.09230769230769	0.538461538461539	0.9	0.269230769230769	1.76923076923077	0.0461538461538461	0.346153846153846
P04T1A3	1.93076923076923	1.10769230769231	1.06153846153846	1.02307692307692	0.976923076923077	0.876923076923077	0.2
P04T2A1	3.28461538461538	1.43076923076923	2.71538461538462	2.43076923076923	1.13846153846154	0.146153846153846	1.24615384615385
P04T2A2	3.16153846153846	1.71538461538462	1.77692307692308	1.30769230769231	1.46153846153846	0.0615384615384615	0.546153846153846
P04T2A3	5	2.26153846153846	2.05384615384615	2.69230769230769	2.78461538461538	1.51538461538462	1.80769230769231
P04T3A1	4.83846153846154	2.70769230769231	2.33846153846154	3.1	1.68461538461538	0.523076923076923	1.33846153846154
P04T3A2	4.09230769230769	3.08461538461538	2.56923076923077	1.92307692307692	1.6	0.2	1.29230769230769
P04T3A3	5.72307692307692	2.99230769230769	2.43076923076923	2.86923076923077	2.81538461538462	2.25384615384615	1.83076923076923
P05T0A	0.942857142857143	0.357142857142857	0.607142857142857	0.335714285714286	0.55	0.0642857142857143	0.278571428571429
P05T1A1	1.36428571428571	0.378571428571429	0.764285714285714	0.835714285714286	0.321428571428571	0.0642857142857143	0.4
P05T1A2	2.33571428571429	0.771428571428571	1.17857142857143	0.4	1.96428571428571	0.2	0.4
P05T1A3	1.21428571428571	0.157142857142857	0.628571428571428	0.385714285714286	0.485714285714286	0.1	0.271428571428571
P05T2A1	3.72857142857143	1.22857142857143	2.30714285714286	2.62142857142857	1.57142857142857	0.128571428571429	1.28571428571429
P05T2A2	2.99285714285714	1.23571428571429	2.32857142857143	2.02142857142857	1.39285714285714	0.157142857142857	1.04285714285714
P05T2A3	4.03571428571429	1.08571428571429	3.00714285714286	2.24285714285714	1.66428571428571	0.35	1.44285714285714
P05T3A1	4.72857142857143	1.7	3.22857142857143	2.71428571428571	1.89285714285714	0.192857142857143	1.74285714285714
P05T3A2	5.25714285714286	1.8	2.66428571428571	2.95	1.95714285714286	0.414285714285714	1.46428571428571
P05T3A3	4.48571428571429	0.928571428571429	2.39285714285714	2.64285714285714	1.2	0.385714285714286	1.21428571428571
P06T0A	0.757142857142857	0.371428571428571	0.664285714285714	0.478571428571429	0.292857142857143	0.0428571428571429	0.3
P06T1A1	1.14285714285714	0.764285714285714	0.464285714285714	0.485714285714286	0.142857142857143	0.0357142857142857	0.357142857142857
P06T1A2	0.878571428571428	0.35	1.24285714285714	0.228571428571429	0.5	0.0571428571428571	0.157142857142857
P06T1A3	1.57857142857143	0.728571428571428	1.12857142857143	0.8	0.714285714285714	0.05	0.178571428571429
P06T2A1	2.93571428571429	1.29285714285714	1.52142857142857	1.56428571428571	1.67142857142857	0.0928571428571428	0.714285714285714
P06T2A2	1.97142857142857	0.814285714285714	1.59285714285714	0.95	0.821428571428571	0.0857142857142857	0.492857142857143
P06T2A3	1.39285714285714	0.65	1.14285714285714	0.828571428571429	0.564285714285714	0.0357142857142857	0.642857142857143
P06T3A1	3.5	1.75	1.59285714285714	2.01428571428571	1.80714285714286	0.157142857142857	0.921428571428571
P06T3A2	3.32142857142857	2.73571428571429	1.32857142857143	1.88571428571429	0.992857142857143	0.05	0.564285714285714
P06T3A3	3.46428571428571	2.45714285714286	2.29285714285714	1.25	1.43571428571429	0.0785714285714286	1.26428571428571
P07T0A	1.43076923076923	0.438461538461538	0.838461538461538	0.638461538461538	0.384615384615385	0.184615384615385	0.0923076923076923
P07T1A1	1.22307692307692	0.492307692307692	0.976923076923077	0.553846153846154	0.769230769230769	0.0615384615384615	0.353846153846154
P07T1A2	1.47692307692308	0.353846153846154	1.08461538461538	0.676923076923077	0.730769230769231	0.0538461538461538	0.361538461538462
P07T1A3	2.20769230769231	1.33846153846154	1.68461538461538	0.892307692307692	0.715384615384615	0.323076923076923	0.476923076923077
P07T2A1	2.25384615384615	1.93076923076923	1.31538461538462	0.676923076923077	1.08461538461538	0.0923076923076923	0.592307692307692
P07T2A2	1.31538461538462	1.08461538461538	1.2	1.12307692307692	0.707692307692308	0.0461538461538462	0.607692307692308
P07T2A3	1.70769230769231	0.492307692307692	1.53076923076923	1.22307692307692	0.576923076923077	0.0538461538461538	0.353846153846154
P07T3A1	3.13846153846154	2.33846153846154	2.33846153846154	1.76153846153846	1.01538461538462	0.107692307692308	0.853846153846154
P07T3A2	3.20769230769231	1.06923076923077	2.09230769230769	2.09230769230769	1.42307692307692	0.0923076923076923	0.984615384615384
P07T3A3	3.34615384615385	1.73076923076923	2.46923076923077	2.23846153846154	1.21538461538462	0.238461538461538	0.523076923076923
P08T0A	0.883333333333333	0.15	0.841666666666667	0.683333333333333	0.175	0.283333333333333	0.0333333333333333
P08T1A1	1.325	0.225	0.9	0.875	0.225	0.333333333333333	0.175
P08T1A2	1.7	0.758333333333333	1.275	0.2	1.9	0.0666666666666667	0.508333333333333
P08T1A3	2.275	1.325	1.36666666666667	1.8	1.15	0.575	0.958333333333333
P08T2A1	1.6	0.391666666666667	1.24166666666667	1.425	0.508333333333333	0.116666666666667	0.05
P08T2A2	1.75	1.19166666666667	0.9	0.816666666666667	1.08333333333333	0.4	0.191666666666667
P08T2A3	5.15	1.95	2.375	1.41666666666667	1.44166666666667	3.00833333333333	2.09166666666667
P08T3A1	4.61666666666667	2.55	2.45833333333333	3.38333333333333	1.85	0.791666666666667	1.63333333333333
P08T3A2	2.88333333333333	1.83333333333333	1.55	1.625	1.38333333333333	0.116666666666667	0.758333333333333
P08T3A3	5.53333333333333	1.36666666666667	2.86666666666667	1.83333333333333	1.94166666666667	3.20833333333333	1.825
P10T0A	2.67142857142857	1.29285714285714	1.86428571428571	1.33571428571429	1.65714285714286	0.921428571428571	0.385714285714286
P10T1A1	2.90714285714286	1.20714285714286	2.6	1.28571428571429	1.41428571428571	0.185714285714286	1.1
P10T1A2	2.00714285714286	0.942857142857143	0.857142857142857	0.464285714285714	1.57142857142857	0.0428571428571429	0.0928571428571429
P10T1A3	3.32857142857143	1.62142857142857	1.75714285714286	1.74285714285714	1.62857142857143	1.67857142857143	0.992857142857143
P10T2A1	2.62857142857143	1.81428571428571	2.06428571428571	1.7	1.32857142857143	0.285714285714286	0.507142857142857
P10T2A2	1.92142857142857	1.24285714285714	1.09285714285714	0.942857142857143	0.621428571428571	0.0428571428571429	0.485714285714286
P10T2A3	4.49285714285714	2.37857142857143	1.82142857142857	1.93571428571429	2.42142857142857	1.46428571428571	1.12142857142857
P10T3A1	3.79285714285714	1.83571428571429	2.07857142857143	1.57142857142857	1.66428571428571	0.385714285714286	0.714285714285714
P10T3A2	2.82142857142857	1.7	1.7	1.04285714285714	1.44285714285714	0.292857142857143	0.485714285714286
P10T3A3	3.56428571428571	1.47857142857143	2.18571428571429	2.56428571428571	1.57142857142857	0.628571428571428	1.18571428571429
