# Supplementary material for: Large-scale multivariate dataset on the characterization of microbiota diversity, microbial growth dynamics, metabolic spoilage volatilome and sensorial profiles of two industrially produced meat products subjected to changes in lactate concentration and packaging atmosphere
Source: Data Brief. 2020 Mar 20;30:105453. doi: 10.1016/j.dib.2020.105453 (PMC7152715; doi:10.1016/j.dib.2020.105453)
Supplement: Supplementary file 9 [file mmc9.xlsx]

## Sheet: OTU_table_16S
	C01T0A	C01T0B	C01T0C	C01T1A1	C01T1A2	C01T1A3	C01T1B1	C01T1B2	C01T1B3	C01T1C1	C01T1C2	C01T1C3	C01T2A1	C01T2A2	C01T2A3	C01T2B1	C01T2B2	C01T2B3	C01T2C1	C01T2C2	C01T2C3	C01T3A1	C01T3A2	C01T3A3	C01T3A3bis	C01T3B1	C01T3B2	C01T3B3	C01T3C1	C01T3C2	C01T3C3	C02T0A	C02T0Abis	C02T0B	C02T0C	C02T1A1	C02T1A2	C02T1A3	C02T1B1	C02T1B2	C02T1B3	C02T1C1	C02T1C2	C02T1C3	C02T2A1	C02T2A2	C02T2A3	C02T2B1	C02T2B2
Cluster_1	1137	26639	54366	510	29810	543	53905	61850	4724	45993	56297	57607	897	26478	950	45489	57801	2934	30934	55440	9356	1692	8697	148	113	53530	59316	2628	34582	55263	7111	24080	23291	31342	40574	24718	44813	45704	63494	61781	36745	51841	67453	45208	29832	46454	9377	49954	61051
Cluster_2	7057	28821	2603	870	466	1488	528	354	7934	349	342	592	2118	1233	3271	243	1243	5297	725	568	2344	2449	1458	2321	1390	1236	778	9108	1000	1682	6353	16369	16228	9374	6270	12680	6458	8725	1445	2005	3599	2924	483	2707	14501	4257	30120	4143	495
Cluster_3	1171	4529	361	7058	3955	34291	988	2010	41668	653	947	972	9427	6416	23637	4607	2210	28427	3356	1815	16445	21966	17570	48213	50088	7005	4656	48396	10874	3651	12422	6357	6552	7619	6305	2946	2431	1516	2173	2155	21607	2559	568	12772	7980	5708	14177	5696	3349
Cluster_4	13	10	37	352	1131	411	499	2025	2225	224	947	546	9787	7358	13304	10825	7253	26231	7749	8045	24840	578	1195	534	506	1040	3822	1410	1074	4091	1651	77	88	118	76	343	170	386	534	2263	2885	1497	1190	2002	384	675	949	554	3789
Cluster_5	21650	1129	5749	9112	2681	2371	845	95	233	2544	264	121	16997	8739	8236	3202	189	407	11087	505	165	13725	10485	3884	3013	2273	169	97	6618	405	139	3963	3816	1910	1970	2970	1555	228	638	150	128	2837	51	167	4055	675	1255	3540	353
Cluster_6	30122	464	3976	9812	3073	2997	533	24	219	1221	86	28	21165	9624	11514	1692	107	426	4713	252	123	15596	12199	5191	4199	1074	36	20	3759	113	74	3674	3810	1213	1617	1763	896	122	312	142	190	1869	20	180	2735	463	871	1693	128
Cluster_7	3232	9	3	7991	3075	12973	0	0	2347	15	2	8	235	37	329	3	1	23	1	4	0	130	94	24	15	3	3	0	1	1	6	632	706	292	1034	3502	1642	676	2	35	81	153	3	93	141	10	1476	75	32
Cluster_8	16	88	5	4628	6326	6821	62	265	58	39	65	31	4681	5053	4051	182	244	199	180	157	257	8253	12381	5154	6057	158	213	251	226	266	113	3	0	33	713	2024	2456	3290	104	98	380	33	113	137	3216	6704	4645	117	231
Cluster_9	26	340	35	1374	307	1128	123	65	402	22	19	31	71	117	117	15	12	107	53	25	137	256	292	249	234	75	26	288	47	34	65	1686	1693	1924	847	6317	3068	4023	146	193	320	258	44	340	1432	817	2145	167	62
Cluster_10	112	596	29	1790	1606	350	5610	1776	2387	2957	2532	2008	335	457	460	800	410	1733	1518	666	1978	225	247	50	60	1211	324	1201	1897	735	7486	4801	4872	6438	2493	2467	1828	515	543	572	1321	1313	170	1413	1217	856	1451	1288	155
Cluster_11	49	2750	1765	14	49	18	165	22	187	150	64	85	18	90	35	540	30	108	510	170	108	80	31	27	8	282	20	73	451	123	36	650	651	353	2800	219	221	291	222	93	448	89	98	391	642	262	587	74	130
Cluster_12	25	0	27	2446	3003	553	2634	894	1196	5152	4876	4836	571	469	813	542	265	1545	3280	1236	3552	255	220	64	38	591	140	855	2539	1148	8205	15	4	91	58	1332	537	255	53	24	234	721	44	1191	233	168	165	60	30
Cluster_13	162	395	21	10	12	22	8	22	79	9	10	23	16	51	92	174	44	238	106	24	100	151	528	84	68	204	122	537	113	106	211	279	304	451	206	65	119	8	39	46	105	78	17	50	79	111	126	340	75
Cluster_14	944	10	80	16223	8931	987	130	46	289	694	464	814	727	1830	364	79	4	46	644	141	730	546	1393	50	15	16	29	208	267	119	683	48	51	167	74	1936	628	337	12	3	49	373	15	728	444	97	158	1	8
Cluster_15	1	1	1	868	311	132	2528	297	2775	5340	1033	865	137	56	36	781	44	776	2141	232	5293	219	128	124	79	725	244	2982	4716	625	21261	176	196	201	108	177	54	30	52	13	60	357	4	38	105	94	101	63	5
Cluster_16	65	125	129	281	100	669	52	25	89	8	52	110	54	33	56	26	30	172	62	98	316	95	45	60	117	55	23	358	68	159	137	678	732	828	405	5052	1542	648	96	100	281	302	18	282	506	170	646	205	14
Cluster_17	12	10	17	163	37	517	6	3	50	26	4	11	16	1	16	26	2	42	131	5	282	22	13	0	23	16	0	22	89	4	84	107	165	76	51	72	8	26	2	0	43	16	1	181	28	30	39	3	1
Cluster_18	127	654	139	10	7	9	1	0	32	41	11	6	15	48	16	6	33	4	256	12	17	13	26	3	4	10	9	99	61	12	10	656	618	593	754	30	191	24	4	50	125	101	17	59	1	85	20	128	16
Cluster_19	276	222	56	8	4	18	13	4	155	3	9	23	31	11	187	2	74	0	22	0	15	48	26	3	0	0	0	4	25	30	13	315	368	178	77	31	52	5	8	19	19	14	4	75	24	0	0	0	0
Cluster_20	73	331	30	18	2	39	2	4	157	2	1	8	121	8	48	2	21	77	3	2	119	30	17	359	408	18	15	115	5	7	232	163	193	135	133	32	77	19	7	19	43	30	4	76	106	77	235	168	1
Cluster_21	0	1	0	0	0	0	0	0	0	0	0	0	0	3	9	1	0	2	1	3	1	0	0	0	0	0	0	0	0	0	1	0	0	0	0	0	0	0	0	0	0	0	0	0	0	1	2	2	0
Cluster_22	0	4	4	56	4	46	22	8	104	6	0	0	3	2	12	0	6	0	0	3	1	4	0	0	0	0	0	7	0	0	2	5	0	1	3	31	6	448	0	0	24	4	0	4	125	43	74	0	0
Cluster_23	0	71	8	2	4	2	7	1	15	8	9	0	0	2	0	4	1	17	13	3	22	5	0	0	0	0	0	2	2	0	40	72	77	229	107	21	40	12	15	30	14	44	1	45	44	10	98	0	1
Cluster_24	8	0	5	2602	1616	3139	0	1	0	3	2	6	516	392	700	0	3	5	28	14	13	1978	1117	1881	2032	4	0	0	10	3	0	0	0	0	435	15	3	17	1	1	0	0	2	12	19	49	44	1	0
Cluster_25	78	115	4	18	7	45	15	7	92	5	4	14	116	19	47	12	15	99	5	5	145	48	15	286	378	7	2	131	7	19	95	60	94	231	108	45	12	28	21	13	48	3	5	44	87	42	120	15	6
Cluster_26	0	0	0	0	0	5	2	0	0	2	0	8	0	1	0	0	0	0	1	0	27	0	0	0	0	0	1	0	0	0	0	55	82	0	0	0	11	2	0	2	23	0	1	18	0	0	0	0	0
Cluster_27	25	45	5	10	0	0	0	0	0	2	1	3	3	6	27	0	0	5	0	0	0	0	1	0	23	3	0	10	0	12	2	3	6	38	38	20	7	1	1	2	5	0	3	0	87	20	13	12	0
Cluster_28	6	143	7	5	0	21	6	2	101	0	5	3	39	8	41	0	2	34	0	5	58	20	3	134	83	4	0	103	5	11	218	12	6	39	9	11	31	10	4	0	11	16	2	3	56	29	49	37	1
Cluster_29	66	0	1	2	0	0	11	7	12	23	26	3	0	4	0	9	2	1	16	9	110	0	0	0	0	4	3	6	31	11	156	36	53	150	32	27	49	4	2	13	2	16	0	47	60	18	0	30	0
Cluster_30	19	118	5	1	0	5	0	0	1	0	0	0	15	27	45	14	9	23	17	10	65	532	415	356	261	134	133	347	211	98	157	0	0	27	0	9	10	0	0	8	6	20	0	1	7	10	0	1	9
Cluster_31	20	411	37	2	11	1	28	11	25	7	18	23	8	8	14	7	9	1	8	9	49	0	1	0	0	33	16	6	14	67	86	188	227	116	62	89	72	332	47	35	40	29	9	30	124	198	86	61	17
Cluster_32	0	16	8	4	90	13	32	98	36	16	45	31	29	61	7	187	44	21	37	35	288	11	81	40	19	160	109	18	130	156	31	184	186	246	105	28	65	70	62	62	267	82	38	209	72	221	61	89	136
Cluster_33	274	8	98	2828	2485	234	131	68	154	935	1039	870	59	367	91	26	8	13	1025	253	737	82	263	7	23	22	7	2	539	283	413	3	1	1	13	24	15	8	8	3	21	409	4	390	13	2	0	5	3
Cluster_34	1	0	5	39	71	6	31	17	39	127	78	82	0	0	0	8	4	1	54	15	133	0	10	0	0	17	0	4	25	12	198	0	0	1	3	56	24	8	0	0	0	56	0	22	3	1	5	0	0
Cluster_35	3	5	7	14	2	3	11	0	6	54	7	11	0	3	2	0	0	0	7	0	0	4	4	0	0	0	5	1	3	3	0	0	0	4	0	1	0	1	2	0	0	1	0	0	0	0	0	0	0
Cluster_36	1	0	72	2	99	1	979	315	1929	2861	868	459	0	13	24	84	18	29	127	17	219	0	0	0	0	19	5	79	52	4	134	124	102	2	27	1	0	0	134	14	134	1555	6	316	1	0	0	13	20
Cluster_37	37	172	33	1	13	3	11	10	6	10	9	28	23	7	79	9	23	25	23	2	26	1	1	7	0	32	10	36	11	47	75	198	182	92	64	92	87	277	22	40	30	62	15	50	138	100	64	78	14
Cluster_38	120	222	5	8	6	12	1	4	108	5	6	3	13	0	0	0	0	0	0	13	0	30	0	0	4	13	0	0	0	0	0	327	357	928	251	103	203	9	77	57	128	67	30	81	0	37	109	221	57
Cluster_39	57	10	5	7	1	12	1	0	26	1	1	0	50	6	29	0	3	37	4	0	77	6	3	97	140	0	2	69	4	13	52	177	202	114	9	4	1	16	1	5	14	0	3	22	49	30	68	17	6
Cluster_40	0	0	0	0	0	4	0	2	22	0	0	0	0	0	0	0	28	0	0	8	0	0	0	0	4	0	0	1	15	0	1	0	0	46	9	6	10	0	1	0	0	0	3	0	0	0	0	0	0
Cluster_41	99	1	6	0	0	1	1	9	0	0	0	0	16	8	0	0	0	41	8	3	0	19	3	10	4	0	0	23	0	1	48	222	257	88	73	39	46	1	3	49	14	1	9	56	33	0	86	0	2
Cluster_42	886	65	215	140	85	69	39	3	8	42	4	14	190	156	282	39	7	61	194	22	10	202	113	37	30	14	15	11	76	18	3	659	678	597	434	67	134	13	32	35	122	105	15	72	42	5	35	108	33
Cluster_43	3	159	11	6	76	11	23	64	65	12	54	59	30	72	9	158	50	19	42	45	431	12	87	57	30	124	86	21	106	188	41	53	53	93	106	32	31	68	53	38	268	54	30	165	111	190	43	132	100
Cluster_44	1	0	10	0	0	0	3	0	0	37	8	8	0	0	1	3	0	0	26	9	10	0	0	0	0	0	0	0	11	8	25	0	4	0	17	0	0	0	0	0	0	8	1	7	0	0	0	1	0
Cluster_45	19	234	7	8	0	2	4	6	31	0	2	3	7	0	0	1	4	8	13	2	0	5	0	7	0	5	0	44	11	5	40	170	163	264	93	40	52	3	34	52	33	40	8	30	40	19	27	71	18
Cluster_46	3	76	7	2	4	0	0	4	44	0	5	0	0	3	0	3	2	5	7	6	0	0	2	3	0	8	1	0	1	1	0	0	0	18	31	1	0	1	0	1	0	2	0	2	0	0	127	1	3
Cluster_47	5	0	5	0	1	0	16	0	0	43	9	8	2	5	37	2	3	11	44	18	6	0	0	0	0	5	0	0	3	2	39	0	0	0	1	0	0	0	0	0	0	9	0	0	0	0	1	0	0
Cluster_48	1091	13	49	117	53	61	5	2	8	7	0	0	162	83	192	13	0	2	25	3	0	164	114	27	42	1	0	21	6	0	0	217	206	332	145	35	25	14	3	20	40	30	9	6	26	1	18	8	5
Cluster_49	1	0	0	5	0	2	0	0	0	0	0	0	11	10	6	2	0	3	2	3	11	167	232	64	72	7	3	3	30	11	9	0	0	0	0	0	0	0	0	0	0	0	0	3	1	0	3	0	0
Cluster_50	28	103	11	0	0	0	0	2	0	0	1	0	35	0	0	0	0	90	0	0	0	0	17	0	8	7	0	116	0	13	0	64	55	73	95	19	13	3	5	1	14	22	4	15	63	1	40	67	0
Cluster_52	8	4	9	2	8	3	11	3	90	82	30	31	0	8	0	4	0	0	9	4	82	0	0	0	0	0	0	20	3	1	69	0	0	13	0	0	0	0	0	0	0	1	0	16	0	0	0	0	0
Cluster_54	0	0	0	2	1	4	0	0	7	0	2	0	31	6	16	0	2	14	0	0	23	4	1	7	11	0	0	0	0	4	2	2	1	2	9	1	2	11	3	0	1	0	0	0	47	16	14	4	0
Cluster_55	0	0	1	153	15	27	156	15	62	395	46	59	17	6	7	39	0	40	165	23	330	62	17	3	8	75	5	208	322	56	1351	0	0	0	5	11	0	3	0	0	1	13	1	0	5	1	22	2	0
Cluster_56	0	0	0	0	1	0	9	4	6	52	16	3	0	0	0	0	0	0	12	2	0	0	0	0	0	2	0	0	1	6	0	2	6	0	0	0	0	0	3	0	1	1	0	0	1	0	1	0	0
Cluster_57	0	0	0	0	1	0	0	1	0	0	1	0	19	3	11	0	2	13	2	2	70	3	0	0	0	0	1	4	0	6	4	0	1	0	0	2	0	2	0	0	1	1	0	0	8	1	1	1	0
Cluster_58	251	23	83	42	25	24	10	1	1	14	1	0	74	47	41	18	1	27	51	5	0	61	34	10	4	5	2	1	19	2	0	270	286	297	127	37	52	9	16	15	10	22	5	47	21	43	42	91	1
Cluster_59	12	26	3	2	25	10	11	15	39	12	4	28	34	67	3	60	3	13	24	14	235	11	28	7	8	52	34	12	44	175	36	122	118	164	82	35	39	99	7	26	98	24	7	101	134	231	50	116	33
Cluster_60	1	53	0	1	0	1	0	0	6	0	0	0	4	0	6	3	0	4	0	0	17	4	10	34	30	0	0	11	1	0	7	0	0	3	0	0	0	0	2	0	2	0	0	0	0	5	1	5	3
Cluster_61	0	0	0	1	0	3	0	0	3	0	0	0	2	0	4	1	0	3	0	0	11	0	6	10	34	1	1	18	0	1	1	2	0	1	4	0	0	1	0	0	4	0	0	0	1	3	3	3	0
Cluster_62	28	0	0	2	4	3	0	0	0	6	2	0	0	0	0	3	0	0	0	0	0	0	0	0	0	15	0	0	0	0	1	0	0	31	72	19	0	3	1	18	0	14	2	35	45	0	0	0	0
Cluster_63	21	23	9	0	3	0	1	2	7	6	2	14	4	4	0	3	6	3	1	4	38	0	0	0	0	6	4	54	4	32	18	15	21	42	27	18	15	101	3	16	9	20	7	21	84	56	19	42	5
Cluster_64	0	0	0	2	2	5	0	0	0	0	0	0	15	3	4	0	0	0	2	0	0	0	0	10	11	0	0	0	0	0	0	0	0	0	0	0	0	0	0	0	0	0	0	0	0	0	0	0	0
Cluster_67	4	35	25	2	0	1	5	2	14	7	4	3	4	3	0	4	11	3	2	3	11	0	2	0	0	3	4	0	3	20	9	222	223	107	41	29	24	138	29	15	17	9	13	13	96	75	10	37	6
Cluster_68	1	0	0	0	0	0	0	0	0	0	0	0	13	2	4	1	1	11	0	3	26	0	0	0	0	0	0	0	0	3	0	0	0	0	0	0	0	2	0	0	2	0	2	0	5	0	4	1	0
Cluster_69	0	162	14	0	0	0	0	0	12	0	3	0	0	0	0	0	0	0	0	1	0	0	2	0	0	1	3	25	0	0	0	0	0	11	30	0	0	0	0	0	6	0	0	0	0	0	0	3	1
Cluster_70	22	103	100	5	5	3	0	1	12	1	1	0	5	12	5	3	0	36	24	6	23	10	15	0	0	2	9	2	4	4	0	0	0	43	77	14	0	1	0	9	5	10	0	0	0	0	0	3	7
Cluster_71	0	0	1	8	1	0	0	0	0	0	0	0	0	1	0	0	0	0	0	0	0	0	0	0	0	0	0	0	5	0	0	0	0	0	1	0	0	0	0	0	0	0	0	0	0	0	0	0	0
Cluster_72	0	1	0	2	0	4	0	0	0	0	0	0	10	1	2	0	0	0	0	0	0	1	2	13	8	0	0	0	0	0	0	0	0	0	0	4	2	13	0	0	0	0	0	0	14	24	24	0	0
Cluster_73	0	0	0	0	1	3	0	0	0	0	0	0	9	3	3	1	3	6	0	0	7	1	0	3	8	0	1	0	0	1	3	0	0	0	2	1	1	15	0	1	2	0	0	0	3	2	10	1	0
Cluster_74	4	125	11	2	4	0	2	3	6	5	0	3	5	10	1	0	8	1	1	3	23	1	4	0	0	1	1	2	2	57	17	53	37	122	43	31	10	138	12	17	8	10	2	18	138	144	24	57	0
Cluster_75	0	19	1	0	0	0	5	2	0	5	5	6	0	3	0	9	10	0	12	11	0	3	0	0	0	3	5	0	1	8	0	48	38	0	6	14	17	8	5	4	0	1	3	0	23	17	6	1	5
Cluster_76	4	0	0	107	45	10	20	3	22	39	11	6	6	8	1	9	0	2	16	2	66	8	2	0	0	3	0	4	26	4	148	0	0	2	0	9	2	3	6	0	1	17	0	0	0	0	1	0	1
Cluster_77	1	23	14	0	0	0	3	4	3	7	6	0	1	4	3	4	5	0	0	3	14	21	0	0	0	15	3	1	3	42	10	79	63	94	18	34	25	154	13	15	10	14	7	18	110	71	21	47	2
Cluster_78	4	0	0	1	12	1	1	1	0	1	0	0	0	0	1	0	0	0	7	0	0	0	0	0	0	0	0	0	0	0	0	0	0	0	1	0	0	0	0	0	0	0	1	0	0	0	0	0	0
Cluster_79	0	0	0	2	0	3	0	0	0	0	0	0	9	1	0	0	0	0	0	0	0	4	1	7	19	0	0	2	0	0	0	0	0	0	1	3	0	8	0	0	1	0	0	0	10	12	13	0	0
Cluster_80	1	1	0	0	0	0	2	0	21	0	2	0	2	0	0	0	0	0	0	0	0	0	0	0	4	2	0	1	0	0	37	2	3	20	16	0	0	0	0	0	0	3	0	0	0	0	2	27	0
Cluster_81	0	0	0	0	0	0	5	0	0	0	0	0	3	6	0	0	2	4	9	5	7	1	2	0	8	11	5	18	16	14	19	0	0	88	45	0	20	0	0	0	4	0	0	0	0	2	0	3	0
Cluster_82	10	0	0	0	2	0	2	1	0	0	0	0	0	0	4	0	0	0	0	0	0	1	0	0	0	0	7	0	0	0	0	38	38	52	0	2	0	0	0	9	0	8	0	13	0	0	0	0	2
Cluster_83	401	0	61	198	47	48	5	1	0	17	4	0	306	170	151	13	3	10	63	17	0	352	172	114	72	0	0	0	48	0	7	71	97	30	2	14	2	0	5	10	2	30	10	15	10	11	11	0	0
Cluster_85	0	0	0	124	169	186	0	0	0	0	0	0	90	81	72	0	0	0	0	0	2	142	248	101	140	0	0	0	0	0	0	0	0	0	10	10	6	15	0	0	0	0	0	0	7	45	56	0	0
Cluster_87	0	114	3	0	6	4	1	8	8	1	1	0	0	10	0	11	8	0	7	10	7	0	3	0	0	20	9	0	10	29	6	14	9	25	26	24	14	57	2	5	18	14	7	36	97	43	17	28	10
Cluster_88	0	0	3	0	0	0	1	0	0	0	0	0	0	0	0	1	0	0	0	0	0	0	5	0	0	0	0	0	0	0	0	0	0	0	28	0	0	0	0	0	5	0	3	0	0	0	0	0	0
Cluster_90	0	0	0	3	0	3	0	0	0	0	0	0	8	0	5	0	0	0	0	0	3	1	1	7	4	0	0	1	0	0	0	0	0	0	0	7	6	9	0	0	1	0	0	0	13	28	31	0	0
Cluster_92	0	0	0	0	0	0	0	0	0	2	1	0	0	0	0	0	0	0	0	0	0	0	0	0	0	0	0	0	6	0	0	0	0	0	0	0	0	0	0	0	0	0	0	0	0	0	0	0	0
Cluster_94	0	0	0	0	0	0	0	0	0	0	0	0	0	0	0	0	0	0	0	0	0	0	0	0	0	0	0	0	0	0	0	0	0	0	0	0	0	0	0	0	0	0	0	0	0	0	1	0	0
Cluster_95	0	0	0	0	15	0	3	25	1	5	22	6	8	26	2	98	59	4	35	50	124	0	0	7	0	18	43	0	1	109	8	0	0	0	0	1	0	11	6	12	10	8	34	16	1	14	0	10	59
Cluster_96	0	0	1	0	2	0	132	0	0	0	0	8	376	242	702	171	187	883	565	398	0	0	0	0	0	0	0	0	2	0	0	0	0	0	2	0	0	0	0	0	0	0	0	0	0	0	0	0	0
Cluster_97	0	0	0	1	0	0	0	0	0	0	0	0	6	0	0	0	0	2	0	0	10	4	2	3	0	0	0	0	0	0	2	0	0	0	0	1	0	3	0	0	0	0	0	0	1	5	3	0	0
Cluster_98	0	0	0	0	0	1	0	0	0	0	0	0	21	1	3	0	0	2	0	0	35	1	4	3	8	0	0	0	0	2	0	0	0	1	0	4	0	6	0	0	0	0	0	0	15	11	10	1	0
Cluster_99	0	0	0	0	0	0	0	0	0	1	0	0	0	0	0	0	0	0	0	0	0	0	0	0	0	0	0	0	0	0	0	0	0	0	0	0	0	0	0	0	0	0	0	0	0	0	0	0	0
Cluster_101	0	0	0	0	2	0	10	2	0	6	5	0	0	0	0	7	0	0	4	0	0	0	1	0	0	15	2	9	17	2	55	0	0	0	1	0	0	0	3	0	3	1	0	2	0	0	0	1	0
Cluster_102	0	0	0	0	0	0	0	0	0	0	0	0	0	0	0	0	0	0	0	0	0	0	0	0	0	0	0	0	0	0	0	0	0	0	0	0	0	0	0	0	0	0	1	0	0	0	0	0	0
Cluster_105	1	6	0	0	0	0	0	0	0	0	0	0	1	0	0	0	0	2	0	0	0	1	2	0	0	0	0	0	0	0	1	0	0	0	0	0	0	0	0	0	0	0	0	0	0	0	0	0	0
Cluster_106	37	14	6	1	2	0	4	2	18	4	5	11	2	3	0	1	8	1	0	3	7	1	0	0	0	4	1	0	1	5	7	9	7	11	26	20	27	69	5	5	5	26	3	9	32	34	8	6	3
Cluster_107	11	0	0	1	0	0	0	0	0	0	4	0	0	0	0	0	0	0	0	0	2	0	0	0	4	0	0	0	2	0	0	9	24	0	0	1	0	0	2	0	5	1	0	0	0	1	2	0	2
Cluster_108	2	14	9	2	1	0	0	1	42	0	0	6	0	3	0	0	2	0	2	3	22	0	0	0	0	5	1	0	0	29	8	9	6	27	12	14	9	41	4	8	8	7	6	1	40	31	9	13	2
Cluster_109	34	14	8	1	0	1	5	0	0	3	0	0	2	1	0	0	0	0	6	0	0	0	2	0	8	0	0	0	2	1	0	0	1	0	6	0	0	0	0	0	1	1	0	0	0	0	8	0	0
Cluster_110	0	0	0	11	1	35	0	0	6	0	0	0	5	0	5	0	0	4	0	1	22	1	0	114	117	0	0	7	1	3	0	2	4	12	9	19	6	15	0	1	3	1	0	4	10	4	22	3	0
Cluster_113	0	0	0	0	0	0	0	0	0	0	0	0	15	1	2	0	0	3	1	0	17	0	1	0	0	0	0	0	0	1	1	0	0	2	0	0	0	1	0	1	0	0	0	1	0	3	1	0	0
Cluster_114	0	0	0	0	0	3	0	0	0	0	0	0	0	1	21	0	0	0	0	0	0	32	0	0	0	22	0	0	0	0	0	0	0	0	6	0	0	3	0	0	5	0	0	0	0	0	0	0	0
Cluster_115	0	0	0	0	0	0	0	0	0	0	0	0	0	0	0	0	0	0	0	0	0	0	0	0	0	0	0	0	0	0	0	0	0	0	0	0	0	0	0	0	13	0	0	0	0	0	0	0	0
Cluster_116	0	1	0	10	2	40	1	0	1	0	1	0	3	0	2	0	0	3	0	0	24	1	4	91	117	0	1	4	0	0	0	2	3	5	1	12	4	6	0	0	1	0	0	4	8	9	13	7	0
Cluster_118	7	53	0	0	0	2	0	0	1	0	1	0	0	8	0	0	0	0	2	1	0	4	0	0	0	0	0	1	0	0	0	5	11	0	12	0	0	0	0	0	0	0	0	4	0	1	0	1	0
Cluster_119	0	96	2	0	0	0	4	2	3	0	0	0	0	0	9	1	0	0	8	0	0	0	0	0	0	3	3	4	0	0	0	0	0	3	16	0	0	0	0	0	1	0	0	0	0	0	0	0	0
Cluster_124	0	0	0	0	0	0	0	0	0	0	1	0	0	2	0	4	7	3	3	9	13	13	15	0	0	26	46	56	39	89	67	0	0	0	18	0	20	0	1	0	10	0	6	0	0	0	0	3	7
Cluster_130	2	5	0	0	0	0	0	1	0	0	0	0	0	0	0	0	0	0	0	1	0	0	0	0	0	0	0	16	0	0	85	0	0	0	7	0	0	0	0	0	2	0	0	0	0	0	0	0	2
Cluster_131	0	0	0	0	0	0	0	0	0	0	0	0	0	0	0	1	0	0	0	0	0	0	0	3	0	0	0	0	0	0	0	0	0	0	0	0	0	0	0	0	0	0	0	0	0	0	0	0	0
Cluster_132	0	0	1	0	0	0	0	0	0	4	2	0	0	0	0	0	0	0	0	0	0	0	0	0	0	0	0	0	0	0	0	0	0	1	4	0	0	0	0	0	0	3	0	0	0	0	0	0	0
Cluster_133	0	0	0	8	3	12	0	0	3	0	0	0	0	0	1	0	0	1	1	0	15	2	0	30	42	0	0	2	0	0	0	2	4	13	5	2	3	7	0	0	2	1	0	1	13	10	8	5	0
Cluster_135	19	0	0	3	2	2	0	0	0	0	0	0	2	0	1	0	0	0	5	0	0	0	2	10	0	0	0	0	2	0	0	31	16	150	52	2	1	2	0	12	11	0	10	0	0	39	1	0	0
Cluster_139	0	0	4	0	0	0	0	0	0	0	0	0	2	0	0	0	0	0	0	0	1	1	0	0	0	0	0	0	0	0	0	0	0	1	3	0	1	0	0	0	0	1	0	0	0	0	0	0	0
Cluster_140	0	0	0	9	0	16	0	0	0	0	0	0	8	0	1	0	0	0	0	0	16	4	1	24	30	0	0	3	0	2	0	2	7	14	1	10	3	9	0	0	3	0	0	1	3	7	12	0	1
Cluster_142	0	0	0	2	0	0	0	0	0	0	0	0	7	0	1	0	0	0	0	0	1	1	1	13	11	0	0	1	0	0	0	0	0	0	0	2	0	8	0	0	0	0	0	0	4	15	10	0	0
Cluster_144	0	0	0	0	0	0	0	0	0	0	0	0	0	0	0	0	0	0	0	0	0	0	0	0	0	0	0	0	0	0	0	0	0	0	0	0	0	0	0	0	0	0	0	0	0	0	0	0	0
Cluster_145	0	0	0	0	0	0	0	0	0	0	0	0	0	0	0	0	0	0	0	0	0	0	0	0	0	0	0	0	0	0	0	0	0	0	0	0	0	0	0	0	0	0	0	0	0	0	0	0	0
Cluster_147	0	0	2	0	8	0	11	1	35	64	43	11	0	1	0	1	0	0	7	1	9	0	0	0	0	0	0	0	5	0	20	0	0	14	0	0	1	0	0	0	0	13	0	5	0	0	0	0	0
Cluster_149	0	0	0	0	0	0	0	0	0	0	0	0	0	0	0	0	0	0	0	0	0	0	0	0	0	0	0	0	0	0	0	0	0	0	0	0	0	0	0	0	0	0	0	0	0	0	0	0	0
Cluster_154	76	0	8	10	7	4	1	0	0	2	0	0	5	11	14	0	3	0	2	4	0	8	21	0	4	0	0	0	42	0	2	65	61	5	6	6	0	1	0	0	0	0	0	0	6	0	0	0	0
Cluster_155	0	0	0	0	0	0	0	0	0	0	0	0	0	0	0	0	0	0	0	0	0	0	0	0	0	0	0	0	0	0	0	0	0	0	0	0	0	0	0	0	0	0	0	0	0	0	0	0	0
Cluster_158	2	18	9	0	0	0	0	2	0	0	0	0	0	0	0	0	0	0	3	0	0	0	0	0	0	0	0	2	0	0	0	0	0	0	2	0	1	0	0	0	0	0	0	0	0	0	0	0	0
Cluster_159	0	0	0	0	0	0	0	0	0	0	0	0	0	0	0	0	0	0	0	0	0	0	0	0	0	0	0	0	0	0	0	0	0	0	0	0	0	0	0	0	0	0	0	0	0	0	0	0	0
Cluster_161	0	0	0	0	0	0	0	0	0	0	0	0	0	0	0	0	0	0	0	0	0	0	0	0	0	0	0	0	0	0	0	0	0	0	0	0	0	0	0	0	0	0	0	0	0	0	0	0	0
Cluster_165	0	0	0	0	0	0	0	0	43	0	6	0	0	0	0	0	0	0	0	0	0	0	0	0	0	0	0	0	0	0	0	0	0	0	0	0	0	0	0	0	0	0	0	0	0	0	0	0	0
Cluster_169	1	0	1	0	0	1	0	0	8	1	0	0	0	0	0	0	0	0	1	3	0	0	0	0	0	0	0	2	0	0	0	239	220	101	59	29	29	1	6	12	8	16	0	17	11	10	0	68	0
Cluster_170	0	0	2	0	0	0	0	0	0	0	0	0	0	0	0	0	0	0	0	0	0	0	0	0	0	0	0	0	0	0	1	0	0	23	0	0	0	0	0	0	0	0	0	0	0	0	0	0	0
Cluster_174	0	10	0	0	2	0	0	0	0	0	0	0	0	0	0	0	0	0	0	0	0	0	0	0	0	0	0	0	0	0	0	0	0	0	0	0	0	0	0	0	1	0	0	0	0	0	0	0	0
Cluster_181	0	0	0	0	0	0	0	0	0	0	0	0	0	0	0	2	0	0	0	2	0	0	0	0	0	0	0	0	0	0	0	0	0	0	0	0	0	0	0	0	0	0	0	0	0	0	0	0	2
Cluster_185	3	0	0	3	0	2	0	0	0	0	0	0	0	1	1	0	0	0	0	0	0	0	1	10	0	0	0	0	0	0	0	0	0	0	0	0	0	0	0	0	0	1	0	0	0	0	0	0	0
Cluster_187	2	1	1	71	88	1	6	0	0	3	1	0	0	5	0	3	0	0	3	0	0	3	3	0	0	0	0	0	0	0	0	127	143	50	49	1	1	0	0	5	0	4	3	0	0	0	0	0	0
Cluster_188	55	0	0	11	122	4	0	0	0	0	0	0	0	65	3	0	0	0	0	0	0	4	53	0	0	0	0	0	0	0	0	0	0	0	0	0	0	0	0	0	0	0	0	0	0	0	0	0	0
Cluster_190	0	0	0	0	0	0	0	0	0	0	0	0	0	0	0	0	0	0	0	0	0	0	1	0	0	0	0	0	0	0	0	0	0	0	0	0	0	0	0	0	0	0	0	0	0	0	0	0	0
Cluster_191	0	0	0	0	0	0	0	0	0	0	0	0	0	0	0	0	0	0	0	0	0	0	1	0	0	0	0	0	4	0	0	0	0	0	0	0	0	0	0	0	0	0	0	0	0	9	0	0	0
Cluster_193	19	0	0	5	0	3	0	0	3	0	0	0	2	1	11	2	0	0	0	0	0	4	4	0	0	0	0	0	0	4	0	0	9	0	0	1	3	2	0	0	0	0	0	0	2	2	0	0	0
Cluster_202	0	0	0	0	0	0	0	0	0	0	0	0	0	0	0	0	0	0	0	0	0	0	0	0	0	0	0	0	0	0	0	0	0	0	0	0	0	0	0	0	0	0	0	0	0	0	0	0	0
Cluster_203	0	0	0	0	0	0	0	0	0	0	0	0	0	0	0	0	0	0	0	0	0	0	0	0	0	0	0	0	0	0	0	0	0	0	0	0	0	0	0	0	0	0	0	0	0	0	0	0	0
Cluster_206	0	0	0	0	0	0	0	0	0	0	0	0	0	1	0	0	0	0	0	0	0	0	0	0	0	0	0	1	0	0	0	0	0	0	0	0	0	0	0	0	0	0	0	0	0	0	0	0	0
Cluster_209	0	0	0	0	0	0	0	0	0	0	0	0	0	0	0	0	0	0	0	0	0	0	0	0	0	0	0	0	0	0	0	0	0	0	0	0	0	0	0	0	0	0	0	0	0	0	0	0	0
Cluster_214	0	0	6	0	0	0	0	0	0	0	0	0	0	0	11	0	0	0	0	0	0	0	0	0	0	0	0	15	0	0	0	0	0	0	0	0	0	0	0	0	0	0	0	0	2	0	0	0	0
Cluster_216	0	1	0	0	0	0	0	0	0	0	0	0	0	0	0	0	0	0	0	0	0	0	0	0	0	0	0	0	0	0	0	0	0	0	0	0	0	0	0	0	0	0	0	0	0	0	0	0	0
Cluster_218	0	0	0	0	2	0	0	0	0	4	1	3	0	1	0	0	0	0	5	0	6	0	0	0	0	0	1	0	3	0	1	0	0	0	0	0	0	0	0	0	0	2	0	0	0	0	0	0	0
Cluster_221	2	3	0	0	0	1	0	0	1	0	0	0	0	0	3	0	0	0	0	0	5	0	0	7	8	0	0	0	0	0	0	3	10	5	2	47	9	48	0	0	1	4	0	0	12	5	27	3	0
Cluster_225	1	0	0	2	0	0	0	0	0	0	0	0	0	0	1	0	0	0	0	0	0	0	0	0	0	0	0	0	0	0	0	0	0	0	0	2	0	0	0	0	27	0	0	0	0	0	0	0	0
Cluster_226	0	1	0	0	0	0	0	0	0	0	0	0	0	0	0	0	0	0	0	0	0	0	0	0	0	0	0	0	0	0	0	0	0	0	5	1	3	0	0	0	0	0	0	0	0	0	0	0	0
Cluster_230	0	0	0	0	0	0	0	0	0	0	0	0	0	0	0	0	0	0	0	0	0	0	0	0	0	0	0	0	0	0	0	0	0	0	0	0	0	0	0	0	0	0	0	0	0	0	0	0	0
Cluster_231	0	0	0	0	0	0	0	0	0	0	0	0	0	0	0	0	0	0	0	0	0	0	1	0	0	0	0	0	0	0	0	0	0	33	9	0	0	1	0	0	0	0	0	0	0	0	0	0	0
Cluster_232	0	0	0	0	0	0	0	0	0	0	0	0	0	0	0	0	0	0	0	0	0	0	0	0	4	0	0	0	0	0	0	0	0	0	0	0	0	0	0	0	0	0	0	0	0	0	0	0	0
Cluster_234	0	0	0	0	0	0	0	0	0	0	0	0	0	0	0	0	0	0	0	0	1	0	0	0	0	0	0	0	0	0	0	0	0	0	0	0	0	0	0	0	0	0	0	0	0	0	0	0	0
Cluster_237	0	0	0	0	0	0	0	0	0	0	0	0	0	0	0	0	0	0	0	0	0	0	0	0	0	0	0	0	0	0	0	0	0	0	0	0	0	0	0	0	0	0	0	0	0	0	0	0	0
Cluster_246	0	53	0	0	0	0	0	0	0	0	0	0	0	0	0	0	0	0	0	0	0	0	0	0	0	0	0	0	0	0	0	0	0	0	11	0	0	0	0	0	0	0	0	0	0	0	0	0	0
Cluster_247	0	0	0	0	0	0	0	0	0	0	0	0	0	0	0	0	0	0	0	0	0	0	0	0	0	0	0	0	0	0	0	0	0	0	0	0	0	0	0	0	0	0	0	0	0	0	67	0	0
Cluster_257	42	0	0	4	1	1	0	0	0	0	0	0	24	1	4	0	0	0	1	0	0	3	0	10	15	0	0	0	0	0	0	7	0	0	0	0	0	0	0	0	0	0	0	0	0	0	0	1	0
Cluster_258	0	0	0	0	0	0	0	0	0	0	1	0	0	1	0	0	0	0	0	0	1	0	0	0	0	0	0	0	0	0	6	0	0	0	0	0	0	0	0	0	0	0	0	0	0	0	0	0	0
Cluster_264	0	0	0	0	0	0	0	0	0	0	0	0	0	0	0	0	0	0	0	0	0	0	0	0	0	0	0	0	0	0	0	0	0	2	0	0	0	0	0	0	0	0	0	0	0	0	0	0	0
Cluster_265	0	0	0	0	0	0	0	0	0	0	0	0	0	0	0	0	0	0	0	0	0	0	0	0	0	0	0	0	0	0	0	0	0	0	0	0	0	0	0	0	0	0	0	0	0	0	0	0	0
Cluster_274	0	0	0	2	4	0	5	2	0	10	5	28	0	0	0	0	0	5	13	3	16	0	0	0	0	1	0	0	0	2	1	0	0	0	2	0	0	0	0	0	0	3	0	2	0	1	0	0	0
Cluster_277	0	0	0	0	0	0	0	0	0	0	0	0	0	0	0	0	0	0	0	0	0	0	0	0	0	0	0	0	0	0	0	0	0	0	0	0	0	0	0	0	0	0	0	0	0	0	0	0	0
Cluster_278	0	0	0	0	0	0	0	0	0	0	0	0	0	67	1	0	0	0	0	1	8	6	0	0	0	1	0	0	0	0	0	0	0	0	0	0	0	0	0	0	0	0	0	0	0	0	0	0	0
Cluster_282	0	0	0	0	0	0	0	0	0	0	0	0	0	0	0	0	0	0	0	0	0	0	0	0	0	0	0	0	0	0	0	0	0	0	0	0	0	0	0	0	0	0	0	0	0	0	0	0	0
Cluster_283	0	0	0	0	0	0	0	0	0	0	0	0	0	0	0	0	0	0	0	0	0	0	0	0	0	0	0	175	0	0	0	0	0	0	0	0	0	0	0	0	0	0	0	0	0	0	0	0	0
Cluster_284	0	22	7	0	0	0	0	0	0	0	1	0	0	5	0	0	1	1	1	0	0	0	3	0	0	0	0	0	0	0	0	0	0	9	9	0	0	0	0	0	2	9	0	0	0	0	0	0	2
Cluster_285	0	0	0	0	0	0	0	0	0	0	0	0	0	0	0	0	0	0	0	0	0	0	0	0	0	0	0	0	0	0	0	0	0	0	0	0	0	0	0	0	0	0	1	0	0	0	0	0	0
Cluster_301	0	0	0	0	0	0	0	0	0	0	0	0	0	0	0	0	0	0	0	0	0	0	0	0	0	0	0	0	0	0	0	0	0	0	0	0	0	0	0	0	0	0	0	0	0	0	0	0	0
Cluster_302	0	0	0	0	0	0	0	0	0	0	5	0	0	0	0	0	0	0	0	0	0	0	0	0	0	0	0	0	0	0	0	0	0	0	0	0	0	0	0	0	0	0	0	0	0	0	0	0	0
Cluster_306	0	0	0	0	0	0	0	0	0	0	0	0	0	0	0	0	0	0	0	0	0	0	0	0	0	0	0	0	0	0	0	0	0	0	0	0	0	0	0	0	0	0	0	0	0	0	0	0	0
Cluster_317	0	0	0	0	0	0	0	0	0	0	0	0	0	0	0	0	0	0	0	0	0	0	0	0	0	0	0	0	0	0	0	0	0	0	0	0	0	0	0	0	0	0	0	0	0	0	0	0	0
Cluster_319	0	0	0	0	0	0	0	0	0	0	0	0	0	0	0	0	0	0	0	0	0	0	0	0	0	11	0	0	0	0	0	0	0	0	0	9	0	0	0	0	0	0	0	0	0	0	0	0	0
Cluster_339	0	0	0	0	0	0	0	0	0	0	0	0	0	0	0	0	0	0	0	0	0	0	0	0	0	0	0	0	0	0	0	0	0	0	0	0	0	0	0	0	0	0	0	0	0	0	0	0	0
Cluster_356	0	1	0	0	0	0	0	0	0	0	0	0	0	0	0	0	0	0	0	0	0	0	0	0	0	0	0	0	0	0	0	0	0	0	0	0	0	0	0	0	0	0	0	0	0	0	0	0	0
Cluster_369	0	17	0	0	0	0	0	0	0	0	0	0	0	0	0	0	0	0	0	0	0	0	0	0	0	0	0	0	0	0	0	0	0	0	0	0	0	0	0	0	0	0	0	0	0	0	0	0	0
Cluster_372	0	0	0	0	0	0	0	0	0	0	0	0	0	0	0	0	0	0	0	0	0	0	0	0	0	0	0	0	0	0	0	0	0	0	1	0	0	0	0	0	0	0	0	0	0	0	0	0	0
Cluster_385	0	0	1	0	0	0	0	0	0	0	0	0	0	0	0	0	0	0	0	0	0	0	0	0	0	0	0	0	0	0	0	0	0	3	0	0	0	0	0	3	0	0	0	0	0	0	0	0	0
Cluster_395	0	0	0	0	0	0	0	0	0	0	0	0	0	0	0	0	0	0	0	0	0	0	0	0	0	0	0	0	0	0	0	0	0	0	0	0	0	0	0	0	0	0	0	0	0	0	0	0	0
Cluster_405	0	0	0	0	0	0	0	0	0	0	0	0	0	0	0	0	0	0	0	0	0	0	0	0	0	0	0	0	0	0	0	0	0	0	0	0	0	0	0	0	0	0	0	0	0	0	0	0	0
Cluster_424	0	0	0	0	0	0	0	0	0	0	0	0	0	0	0	0	0	0	0	0	0	0	0	0	0	0	0	0	0	0	0	0	0	0	0	0	0	0	0	0	0	0	0	0	0	0	0	0	0
Cluster_427	0	0	0	0	0	0	0	0	0	0	0	0	0	0	0	0	0	0	0	0	0	0	0	0	0	0	0	0	0	0	0	0	0	0	0	0	0	0	0	0	0	0	0	0	0	0	0	0	0
Cluster_429	0	0	0	0	1	0	0	0	0	0	0	0	0	3	0	0	0	0	0	0	0	0	3	0	0	0	0	0	0	0	0	0	0	0	0	0	0	0	0	0	0	0	0	0	0	0	0	0	0
Cluster_430	1	0	1	0	0	0	0	0	0	0	0	0	0	0	0	0	0	0	0	0	0	0	0	0	0	0	0	0	0	0	0	0	0	0	0	0	0	0	0	0	0	0	0	0	0	0	0	0	0
Cluster_448	0	0	0	0	0	0	0	0	0	0	0	0	0	0	0	0	0	0	0	0	0	0	0	0	0	0	0	0	0	0	0	0	0	0	0	0	0	0	0	0	0	0	0	0	0	0	1	0	0
Cluster_482	1	0	0	0	0	0	0	0	0	0	0	0	0	0	0	0	0	0	0	0	1	0	0	0	0	0	0	0	0	0	1	0	0	0	0	0	0	0	0	0	0	0	0	0	0	0	0	0	0
Cluster_508	0	0	0	0	0	0	0	0	0	0	0	0	0	0	0	0	0	0	0	0	0	0	0	0	0	0	0	0	0	0	0	0	0	0	0	0	0	0	0	0	0	0	0	0	0	0	0	0	0
Cluster_514	0	93	0	0	0	0	0	0	0	0	0	0	0	0	0	0	0	0	0	0	0	0	0	0	0	0	0	0	0	0	0	0	0	0	0	0	0	0	0	0	0	0	0	0	0	0	0	0	0
Cluster_522	0	0	0	0	0	0	0	0	0	0	0	0	0	0	0	0	0	0	0	0	0	3	0	0	0	0	0	0	0	0	0	0	0	0	0	0	0	0	0	0	0	0	0	0	0	0	0	0	0
Cluster_542	0	0	0	0	0	1	0	0	0	0	0	0	0	0	0	0	0	0	0	0	0	0	0	0	0	0	0	0	0	0	0	0	0	0	0	1	0	0	0	0	0	0	0	0	0	0	0	0	0
Cluster_572	0	0	0	0	0	0	0	0	0	0	0	0	0	0	0	0	0	0	0	0	0	0	0	0	0	0	0	0	0	0	0	0	0	0	0	0	0	0	0	0	0	0	0	0	0	0	0	0	0
Cluster_575	0	0	0	0	0	0	0	0	0	0	0	0	0	0	0	0	0	0	0	0	0	0	0	0	0	0	0	0	0	0	0	0	0	0	0	0	0	0	0	0	0	0	0	0	0	0	0	0	0
Cluster_705	0	0	0	0	0	0	0	0	0	0	0	0	0	0	0	0	0	0	0	0	0	0	0	0	0	0	0	0	0	0	0	0	0	0	0	1	0	0	0	0	0	0	0	0	0	0	0	0	0
Cluster_721	0	0	0	0	0	0	0	0	0	0	0	0	0	0	0	0	0	0	0	0	0	0	0	0	0	0	0	0	0	0	0	0	0	0	0	0	0	0	0	0	3	0	0	0	0	0	0	0	0
Cluster_811	0	0	0	0	0	0	0	0	0	8	2	3	0	0	0	0	0	0	0	0	7	0	0	0	0	0	0	0	0	0	1	0	0	0	0	0	0	0	0	0	0	3	0	0	0	0	0	0	0
[truncated: 405 more columns]

## Sheet: Tax_table_16S
	Domain	Phylum	Class	Order	Family	Genus
Cluster_1	Bacteria	Firmicutes	Bacilli	Bacillales	Listeriaceae	Brochothrix
Cluster_2	Bacteria	Firmicutes	Bacilli	Lactobacillales	Lactobacillaceae	Lactobacillus
Cluster_3	Bacteria	Firmicutes	Bacilli	Lactobacillales	Lactobacillaceae	Lactobacillus
Cluster_4	Bacteria	Firmicutes	Bacilli	Lactobacillales	Leuconostocaceae	Leuconostoc
Cluster_5	Bacteria	Proteobacteria	Gammaproteobacteria	Pseudomonadales	Pseudomonadaceae	Pseudomonas
Cluster_6	Bacteria	Proteobacteria	Gammaproteobacteria	Pseudomonadales	Pseudomonadaceae	Pseudomonas
Cluster_7	Bacteria	Proteobacteria	Gammaproteobacteria	Vibrionales	Vibrionaceae	Photobacterium
Cluster_8	Bacteria	Firmicutes	Bacilli	Lactobacillales	Leuconostocaceae	Leuconostoc
Cluster_9	Bacteria	Firmicutes	Bacilli	Lactobacillales	Carnobacteriaceae	Carnobacterium
Cluster_10	Bacteria	Proteobacteria	Gammaproteobacteria	Enterobacteriales	Yersiniaceae	Serratia
Cluster_11	Bacteria	Proteobacteria	Gammaproteobacteria	Pseudomonadales	Moraxellaceae	Psychrobacter
Cluster_12	Bacteria	Proteobacteria	Gammaproteobacteria	Enterobacteriales	Yersiniaceae	Serratia
Cluster_13	Bacteria	Firmicutes	Bacilli	Lactobacillales	Lactobacillaceae	Lactobacillus
Cluster_14	Bacteria	Proteobacteria	Gammaproteobacteria	Enterobacteriales	Yersiniaceae	Rahnella
Cluster_15	Bacteria	Proteobacteria	Gammaproteobacteria	Enterobacteriales	Hafniaceae	Hafnia-Obesumbacterium
Cluster_16	Bacteria	Firmicutes	Bacilli	Lactobacillales	Carnobacteriaceae	Carnobacterium
Cluster_17	Bacteria	Firmicutes	Bacilli	Lactobacillales	Streptococcaceae	Lactococcus
Cluster_18	Bacteria	Proteobacteria	Gammaproteobacteria	Pseudomonadales	Moraxellaceae	Acinetobacter
Cluster_19	Bacteria	Proteobacteria	Gammaproteobacteria	Vibrionales	Vibrionaceae	Salinivibrio
Cluster_20	Bacteria	Firmicutes	Bacilli	Lactobacillales	Lactobacillaceae	Lactobacillus
Cluster_21	Bacteria	Firmicutes	Bacilli	Bacillales	Staphylococcaceae	Staphylococcus
Cluster_22	Bacteria	Firmicutes	Bacilli	Lactobacillales	Enterococcaceae	Vagococcus
Cluster_23	Bacteria	Firmicutes	Bacilli	Lactobacillales	Enterococcaceae	Vagococcus
Cluster_24	Bacteria	Firmicutes	Bacilli	Lactobacillales	Leuconostocaceae	Leuconostoc
Cluster_25	Bacteria	Firmicutes	Bacilli	Lactobacillales	Lactobacillaceae	Lactobacillus
Cluster_26	Bacteria	Proteobacteria	Gammaproteobacteria	Alteromonadales	Pseudoalteromonadaceae	Pseudoalteromonas
Cluster_27	Bacteria	Firmicutes	Bacilli	Lactobacillales	Lactobacillaceae	Lactobacillus
Cluster_28	Bacteria	Firmicutes	Bacilli	Lactobacillales	Lactobacillaceae	Lactobacillus
Cluster_29	Bacteria	Proteobacteria	Gammaproteobacteria	Enterobacteriales	Morganellaceae	Morganella
Cluster_30	Bacteria	Firmicutes	Bacilli	Lactobacillales	Lactobacillaceae	Lactobacillus
Cluster_31	Bacteria	Firmicutes	Bacilli	Lactobacillales	Lactobacillaceae	Lactobacillus
Cluster_32	Bacteria	Firmicutes	Bacilli	Lactobacillales	Lactobacillaceae	Lactobacillus
Cluster_33	Bacteria	Proteobacteria	Gammaproteobacteria	Enterobacteriales	Yersiniaceae	Rahnella
Cluster_34	Bacteria	Proteobacteria	Gammaproteobacteria	Enterobacteriales	Enterobacteriaceae	Buttiauxella
Cluster_35	Bacteria	Proteobacteria	Gammaproteobacteria	Alteromonadales	Shewanellaceae	Shewanella
Cluster_36	Bacteria	Proteobacteria	Gammaproteobacteria	Vibrionales	Vibrionaceae	Vibrio
Cluster_37	Bacteria	Firmicutes	Bacilli	Bacillales	Listeriaceae	Listeria
Cluster_38	Bacteria	Fusobacteria	Fusobacteriia	Fusobacteriales	Fusobacteriaceae	Fusobacterium
Cluster_39	Bacteria	Firmicutes	Bacilli	Lactobacillales	Lactobacillaceae	Lactobacillus
Cluster_40	Bacteria	Proteobacteria	Gammaproteobacteria	Vibrionales	Vibrionaceae	Vibrio
Cluster_41	Bacteria	Firmicutes	Clostridia	Clostridiales	Peptostreptococcaceae	Peptostreptococcus
Cluster_42	Bacteria	Proteobacteria	Gammaproteobacteria	Pseudomonadales	Pseudomonadaceae	Pseudomonas
Cluster_43	Bacteria	Firmicutes	Bacilli	Lactobacillales	Lactobacillaceae	Lactobacillus
Cluster_44	Bacteria	Proteobacteria	Gammaproteobacteria	Alteromonadales	Shewanellaceae	Shewanella
Cluster_45	Bacteria	Firmicutes	Bacilli	Lactobacillales	Leuconostocaceae	Weissella
Cluster_46	Bacteria	Proteobacteria	Gammaproteobacteria	Pseudomonadales	Moraxellaceae	Psychrobacter
Cluster_47	Bacteria	Proteobacteria	Gammaproteobacteria	Alteromonadales	Shewanellaceae	Shewanella
Cluster_48	Bacteria	Proteobacteria	Gammaproteobacteria	Pseudomonadales	Pseudomonadaceae	Pseudomonas
Cluster_49	Bacteria	Firmicutes	Bacilli	Lactobacillales	Lactobacillaceae	Lactobacillus
Cluster_50	Bacteria	Firmicutes	Clostridia	Clostridiales	Clostridiaceae 1	Clostridium sensu stricto 5
Cluster_52	Bacteria	Proteobacteria	Gammaproteobacteria	Alteromonadales	Shewanellaceae	Shewanella
Cluster_54	Bacteria	Firmicutes	Bacilli	Lactobacillales	Lactobacillaceae	Lactobacillus
Cluster_55	Bacteria	Proteobacteria	Gammaproteobacteria	Enterobacteriales	Hafniaceae	Hafnia-Obesumbacterium
Cluster_56	Bacteria	Proteobacteria	Gammaproteobacteria	Aeromonadales	Aeromonadaceae	Aeromonas
Cluster_57	Bacteria	Firmicutes	Bacilli	Lactobacillales	Leuconostocaceae	Leuconostoc
Cluster_58	Bacteria	Proteobacteria	Gammaproteobacteria	Pseudomonadales	Pseudomonadaceae	Pseudomonas
Cluster_59	Bacteria	Firmicutes	Bacilli	Bacillales	Listeriaceae	Brochothrix
Cluster_60	Bacteria	Firmicutes	Bacilli	Lactobacillales	Lactobacillaceae	Lactobacillus
Cluster_61	Bacteria	Firmicutes	Bacilli	Lactobacillales	Lactobacillaceae	Lactobacillus
Cluster_62	Bacteria	Proteobacteria	Gammaproteobacteria	Vibrionales	Vibrionaceae	Vibrio
Cluster_63	Bacteria	Firmicutes	Bacilli	Lactobacillales	Enterococcaceae	Melissococcus
Cluster_64	Bacteria	Firmicutes	Bacilli	Lactobacillales	Leuconostocaceae	Leuconostoc
Cluster_67	Bacteria	Firmicutes	Bacilli	Lactobacillales	Lactobacillaceae	Lactobacillus
Cluster_68	Bacteria	Firmicutes	Bacilli	Lactobacillales	Leuconostocaceae	Leuconostoc
Cluster_69	Bacteria	Proteobacteria	Gammaproteobacteria	Pseudomonadales	Moraxellaceae	Psychrobacter
Cluster_70	Bacteria	Proteobacteria	Gammaproteobacteria	Pseudomonadales	Moraxellaceae	Psychrobacter
Cluster_71	Bacteria	Proteobacteria	Gammaproteobacteria	Alteromonadales	Shewanellaceae	Shewanella
Cluster_72	Bacteria	Firmicutes	Bacilli	Lactobacillales	Leuconostocaceae	Leuconostoc
Cluster_73	Bacteria	Firmicutes	Bacilli	Lactobacillales	Lactobacillaceae	Lactobacillus
Cluster_74	Bacteria	Firmicutes	Bacilli	Bacillales	Listeriaceae	Brochothrix
Cluster_75	Bacteria	Proteobacteria	Gammaproteobacteria	Pseudomonadales	Moraxellaceae	Psychrobacter
Cluster_76	Bacteria	Proteobacteria	Gammaproteobacteria	Enterobacteriales	Hafniaceae	Hafnia-Obesumbacterium
Cluster_77	Bacteria	Firmicutes	Bacilli	Lactobacillales	Lactobacillaceae	Lactobacillus
Cluster_78	Bacteria	Proteobacteria	Gammaproteobacteria	Enterobacteriales	Erwiniaceae	Pantoea
Cluster_79	Bacteria	Firmicutes	Bacilli	Lactobacillales	Leuconostocaceae	Leuconostoc
Cluster_80	Bacteria	Firmicutes	Bacilli	Lactobacillales	Lactobacillaceae	Lactobacillus
Cluster_81	Bacteria	Firmicutes	Bacilli	Lactobacillales	Lactobacillaceae	Lactobacillus
Cluster_82	Bacteria	Firmicutes	Bacilli	Lactobacillales	Lactobacillaceae	Lactobacillus
Cluster_83	Bacteria	Proteobacteria	Gammaproteobacteria	Pseudomonadales	Pseudomonadaceae	Pseudomonas
Cluster_85	Bacteria	Firmicutes	Bacilli	Lactobacillales	Leuconostocaceae	Leuconostoc
Cluster_87	Bacteria	Firmicutes	Bacilli	Bacillales	Listeriaceae	Brochothrix
Cluster_88	Bacteria	Firmicutes	Clostridia	Clostridiales	Family XI	Peptoniphilus
Cluster_90	Bacteria	Firmicutes	Bacilli	Lactobacillales	Leuconostocaceae	Leuconostoc
Cluster_92	Bacteria	Proteobacteria	Gammaproteobacteria	Aeromonadales	Aeromonadaceae	Aeromonas
Cluster_94	Bacteria	Actinobacteria	Actinobacteria	Micrococcales	Brevibacteriaceae	Brevibacterium
Cluster_95	Bacteria	Firmicutes	Bacilli	Lactobacillales	Leuconostocaceae	Leuconostoc
Cluster_96	Bacteria	Actinobacteria	Actinobacteria	Micrococcales	Microbacteriaceae	Leucobacter
Cluster_97	Bacteria	Firmicutes	Bacilli	Lactobacillales	Lactobacillaceae	Lactobacillus
Cluster_98	Bacteria	Firmicutes	Bacilli	Lactobacillales	Leuconostocaceae	Leuconostoc
Cluster_99	Bacteria	Proteobacteria	Gammaproteobacteria	Alteromonadales	Shewanellaceae	Shewanella
Cluster_101	Bacteria	Proteobacteria	Gammaproteobacteria	Enterobacteriales	Yersiniaceae	Yersinia
Cluster_102	Bacteria	Proteobacteria	Gammaproteobacteria	Alteromonadales	Pseudoalteromonadaceae	Pseudoalteromonas
Cluster_105	Bacteria	Proteobacteria	Gammaproteobacteria	Pseudomonadales	Moraxellaceae	Acinetobacter
Cluster_106	Bacteria	Firmicutes	Bacilli	Lactobacillales	Lactobacillaceae	Lactobacillus
Cluster_107	Bacteria	Firmicutes	Bacilli	Lactobacillales	Lactobacillaceae	Lactobacillus
Cluster_108	Bacteria	Firmicutes	Bacilli	Lactobacillales	Lactobacillaceae	Lactobacillus
Cluster_109	Bacteria	Proteobacteria	Gammaproteobacteria	Pseudomonadales	Moraxellaceae	Acinetobacter
Cluster_110	Bacteria	Firmicutes	Bacilli	Lactobacillales	Lactobacillaceae	Lactobacillus
Cluster_113	Bacteria	Firmicutes	Bacilli	Lactobacillales	Leuconostocaceae	Leuconostoc
Cluster_114	Bacteria	Proteobacteria	Gammaproteobacteria	Pseudomonadales	Moraxellaceae	Psychrobacter
Cluster_115	Bacteria	Proteobacteria	Gammaproteobacteria	Enterobacteriales	Enterobacteriaceae	Kosakonia
Cluster_116	Bacteria	Firmicutes	Bacilli	Lactobacillales	Lactobacillaceae	Lactobacillus
Cluster_118	Bacteria	Proteobacteria	Gammaproteobacteria	Pseudomonadales	Moraxellaceae	Acinetobacter
Cluster_119	Bacteria	Firmicutes	Bacilli	Bacillales	Staphylococcaceae	Staphylococcus
Cluster_124	Bacteria	Firmicutes	Bacilli	Lactobacillales	Lactobacillaceae	Lactobacillus
Cluster_130	Bacteria	Proteobacteria	Gammaproteobacteria	Pseudomonadales	Moraxellaceae	Psychrobacter
Cluster_131	Bacteria	Firmicutes	Bacilli	Lactobacillales	Leuconostocaceae	Weissella
Cluster_132	Bacteria	Proteobacteria	Gammaproteobacteria	Enterobacteriales	Enterobacteriaceae	Enterobacter
Cluster_133	Bacteria	Firmicutes	Bacilli	Lactobacillales	Lactobacillaceae	Lactobacillus
Cluster_135	Bacteria	Proteobacteria	Gammaproteobacteria	Pseudomonadales	Pseudomonadaceae	Pseudomonas
Cluster_139	Bacteria	Proteobacteria	Gammaproteobacteria	Pseudomonadales	Moraxellaceae	Acinetobacter
Cluster_140	Bacteria	Firmicutes	Bacilli	Lactobacillales	Carnobacteriaceae	Carnobacterium
Cluster_142	Bacteria	Firmicutes	Bacilli	Lactobacillales	Leuconostocaceae	Leuconostoc
Cluster_144	Bacteria	Firmicutes	Bacilli	Bacillales	Bacillaceae	Bacillus
Cluster_145	Bacteria	Proteobacteria	Gammaproteobacteria	Alteromonadales	Pseudoalteromonadaceae	Pseudoalteromonas
Cluster_147	Bacteria	Proteobacteria	Gammaproteobacteria	Alteromonadales	Shewanellaceae	Shewanella
Cluster_149	Bacteria	Fusobacteria	Fusobacteriia	Fusobacteriales	Fusobacteriaceae	Psychrilyobacter
Cluster_154	Bacteria	Proteobacteria	Gammaproteobacteria	Pseudomonadales	Pseudomonadaceae	Pseudomonas
Cluster_155	Bacteria	Firmicutes	Bacilli	Bacillales	Bacillaceae	Bacillus
Cluster_158	Bacteria	Proteobacteria	Gammaproteobacteria	Pseudomonadales	Moraxellaceae	Psychrobacter
Cluster_159	Bacteria	Firmicutes	Bacilli	Lactobacillales	Streptococcaceae	Streptococcus
Cluster_161	Bacteria	Proteobacteria	Gammaproteobacteria	Vibrionales	Vibrionaceae	Vibrio
Cluster_165	Bacteria	Proteobacteria	Gammaproteobacteria	Xanthomonadales	Xanthomonadaceae	Stenotrophomonas
Cluster_169	Bacteria	Proteobacteria	Gammaproteobacteria	Pseudomonadales	Pseudomonadaceae	Pseudomonas
Cluster_170	Bacteria	Proteobacteria	Gammaproteobacteria	Enterobacteriales	Erwiniaceae	Pantoea
Cluster_174	Bacteria	Epsilonbacteraeota	Campylobacteria	Campylobacterales	Arcobacteraceae	Arcobacter
Cluster_181	Bacteria	Proteobacteria	Gammaproteobacteria	Pseudomonadales	Moraxellaceae	Psychrobacter
Cluster_185	Bacteria	Proteobacteria	Gammaproteobacteria	Pseudomonadales	Pseudomonadaceae	Pseudomonas
Cluster_187	Bacteria	Proteobacteria	Gammaproteobacteria	Enterobacteriales	Yersiniaceae	Rahnella
Cluster_188	Bacteria	Proteobacteria	Gammaproteobacteria	Enterobacteriales	Erwiniaceae	Erwinia
Cluster_190	Bacteria	Firmicutes	Bacilli	Lactobacillales	Lactobacillaceae	Lactobacillus
Cluster_191	Bacteria	Firmicutes	Bacilli	Lactobacillales	Lactobacillaceae	Lactobacillus
Cluster_193	Bacteria	Proteobacteria	Gammaproteobacteria	Pseudomonadales	Moraxellaceae	Psychrobacter
Cluster_202	Bacteria	Proteobacteria	Gammaproteobacteria	Vibrionales	Vibrionaceae	Vibrio
Cluster_203	Bacteria	Firmicutes	Bacilli	Bacillales	Staphylococcaceae	Staphylococcus
Cluster_206	Bacteria	Proteobacteria	Gammaproteobacteria	Pseudomonadales	Moraxellaceae	Psychrobacter
Cluster_209	Bacteria	Bacteroidetes	Bacteroidia	Bacteroidales	Bacteroidaceae	Bacteroides
Cluster_214	Bacteria	Firmicutes	Bacilli	Lactobacillales	Enterococcaceae	Enterococcus
Cluster_216	Bacteria	Firmicutes	Bacilli	Bacillales	Staphylococcaceae	Staphylococcus
Cluster_218	Bacteria	Proteobacteria	Gammaproteobacteria	Enterobacteriales	Enterobacteriaceae	Enterobacter
Cluster_221	Bacteria	Firmicutes	Bacilli	Lactobacillales	Carnobacteriaceae	Carnobacterium
Cluster_225	Bacteria	Proteobacteria	Gammaproteobacteria	Pseudomonadales	Pseudomonadaceae	Pseudomonas
Cluster_226	Bacteria	Proteobacteria	Gammaproteobacteria	Pseudomonadales	Moraxellaceae	Acinetobacter
Cluster_230	Bacteria	Firmicutes	Bacilli	Bacillales	Staphylococcaceae	Staphylococcus
Cluster_231	Bacteria	Firmicutes	Bacilli	Lactobacillales	Lactobacillaceae	Lactobacillus
Cluster_232	Bacteria	Proteobacteria	Gammaproteobacteria	Alteromonadales	Pseudoalteromonadaceae	Pseudoalteromonas
Cluster_234	Bacteria	Actinobacteria	Actinobacteria	Micrococcales	Micrococcaceae	Arthrobacter
Cluster_237	Bacteria	Firmicutes	Clostridia	Clostridiales	Clostridiaceae 3	Clostridiisalibacter
Cluster_246	Bacteria	Firmicutes	Bacilli	Lactobacillales	Lactobacillaceae	Lactobacillus
Cluster_247	Bacteria	Proteobacteria	Gammaproteobacteria	Pseudomonadales	Moraxellaceae	Acinetobacter
Cluster_257	Bacteria	Proteobacteria	Gammaproteobacteria	Pseudomonadales	Pseudomonadaceae	Pseudomonas
Cluster_258	Bacteria	Firmicutes	Bacilli	Lactobacillales	Streptococcaceae	Lactococcus
Cluster_264	Bacteria	Proteobacteria	Gammaproteobacteria	Enterobacteriales	Enterobacteriaceae	Providencia
Cluster_265	Bacteria	Proteobacteria	Gammaproteobacteria	Vibrionales	Vibrionaceae	Vibrio
Cluster_274	Bacteria	Proteobacteria	Gammaproteobacteria	Enterobacteriales	Enterobacteriaceae	Enterobacter
Cluster_277	Bacteria	Proteobacteria	Gammaproteobacteria	Vibrionales	Vibrionaceae	Vibrio
Cluster_278	Bacteria	Proteobacteria	Gammaproteobacteria	Enterobacteriales	Morganellaceae	Proteus
Cluster_282	Bacteria	Proteobacteria	Gammaproteobacteria	Vibrionales	Vibrionaceae	Salinivibrio
Cluster_283	Bacteria	Proteobacteria	Gammaproteobacteria	Vibrionales	Vibrionaceae	Vibrio
Cluster_284	Bacteria	Actinobacteria	Actinobacteria	Micrococcales	Brevibacteriaceae	Brevibacterium
Cluster_285	Bacteria	Proteobacteria	Gammaproteobacteria	Enterobacteriales	Erwiniaceae	Pantoea
Cluster_301	Bacteria	Proteobacteria	Gammaproteobacteria	Vibrionales	Vibrionaceae	Vibrio
Cluster_302	Bacteria	Firmicutes	Bacilli	Lactobacillales	Lactobacillaceae	Lactobacillus
Cluster_306	Bacteria	Firmicutes	Bacilli	Bacillales	Bacillaceae	Bacillus
Cluster_317	Bacteria	Proteobacteria	Gammaproteobacteria	Alteromonadales	Pseudoalteromonadaceae	Pseudoalteromonas
Cluster_319	Bacteria	Proteobacteria	Gammaproteobacteria	Vibrionales	Vibrionaceae	Photobacterium
Cluster_339	Bacteria	Firmicutes	Bacilli	Lactobacillales	Lactobacillaceae	Pediococcus
Cluster_356	Bacteria	Firmicutes	Bacilli	Bacillales	Staphylococcaceae	Macrococcus
Cluster_369	Bacteria	Firmicutes	Bacilli	Lactobacillales	Streptococcaceae	Streptococcus
Cluster_372	Bacteria	Proteobacteria	Gammaproteobacteria	Pseudomonadales	Moraxellaceae	Psychrobacter
Cluster_385	Bacteria	Actinobacteria	Actinobacteria	Micrococcales	Brevibacteriaceae	Brevibacterium
Cluster_395	Bacteria	Firmicutes	Bacilli	Lactobacillales	Lactobacillaceae	Lactobacillus
Cluster_405	Bacteria	Firmicutes	Bacilli	Lactobacillales	Carnobacteriaceae	Atopostipes
Cluster_424	Bacteria	Firmicutes	Bacilli	Lactobacillales	Aerococcaceae	Facklamia
Cluster_427	Bacteria	Firmicutes	Bacilli	Lactobacillales	Lactobacillaceae	Lactobacillus
Cluster_429	Bacteria	Proteobacteria	Gammaproteobacteria	Enterobacteriales	Erwiniaceae	Erwinia
Cluster_430	Bacteria	Proteobacteria	Gammaproteobacteria	Pseudomonadales	Pseudomonadaceae	Pseudomonas
Cluster_448	Bacteria	Firmicutes	Bacilli	Bacillales	Staphylococcaceae	Staphylococcus
Cluster_482	Bacteria	Proteobacteria	Gammaproteobacteria	Vibrionales	Vibrionaceae	Salinivibrio
Cluster_508	Bacteria	Actinobacteria	Actinobacteria	Micrococcales	Dermabacteraceae	Brachybacterium
Cluster_514	Bacteria	Firmicutes	Clostridia	Clostridiales	Peptostreptococcaceae	Peptostreptococcus
Cluster_522	Bacteria	Proteobacteria	Gammaproteobacteria	Pseudomonadales	Moraxellaceae	Psychrobacter
Cluster_542	Bacteria	Proteobacteria	Gammaproteobacteria	Vibrionales	Vibrionaceae	Photobacterium
Cluster_572	Bacteria	Proteobacteria	Gammaproteobacteria	Vibrionales	Vibrionaceae	Vibrio
Cluster_575	Bacteria	Proteobacteria	Gammaproteobacteria	Vibrionales	Vibrionaceae	Vibrio
Cluster_705	Bacteria	Firmicutes	Bacilli	Bacillales	Listeriaceae	Brochothrix
Cluster_721	Bacteria	Proteobacteria	Gammaproteobacteria	Enterobacteriales	Yersiniaceae	Serratia
Cluster_811	Bacteria	Proteobacteria	Gammaproteobacteria	Vibrionales	Vibrionaceae	Vibrio

## Sheet: Sample_data_16S
	SampleID	EnvType	Campaign	SamplingTime	Lactate	Packaging
C01T0A	C01T0A	Poultry	1	T0	Normal_dose	None
C01T0B	C01T0B	Poultry	1	T0	Half_dose	None
C01T0C	C01T0C	Poultry	1	T0	Zero_dose	None
C01T1A1	C01T1A1	Poultry	1	T1	Normal_dose	Air
C01T1A2	C01T1A2	Poultry	1	T1	Normal_dose	O2+
C01T1A3	C01T1A3	Poultry	1	T1	Normal_dose	O2-
C01T1B1	C01T1B1	Poultry	1	T1	Half_dose	Air
C01T1B2	C01T1B2	Poultry	1	T1	Half_dose	O2+
C01T1B3	C01T1B3	Poultry	1	T1	Half_dose	O2-
C01T1C1	C01T1C1	Poultry	1	T1	Zero_dose	Air
C01T1C2	C01T1C2	Poultry	1	T1	Zero_dose	O2+
C01T1C3	C01T1C3	Poultry	1	T1	Zero_dose	O2-
C01T2A1	C01T2A1	Poultry	1	T2	Normal_dose	Air
C01T2A2	C01T2A2	Poultry	1	T2	Normal_dose	O2+
C01T2A3	C01T2A3	Poultry	1	T2	Normal_dose	O2-
C01T2B1	C01T2B1	Poultry	1	T2	Half_dose	Air
C01T2B2	C01T2B2	Poultry	1	T2	Half_dose	O2+
C01T2B3	C01T2B3	Poultry	1	T2	Half_dose	O2-
C01T2C1	C01T2C1	Poultry	1	T2	Zero_dose	Air
C01T2C2	C01T2C2	Poultry	1	T2	Zero_dose	O2+
C01T2C3	C01T2C3	Poultry	1	T2	Zero_dose	O2-
C01T3A1	C01T3A1	Poultry	1	T3	Normal_dose	Air
C01T3A2	C01T3A2	Poultry	1	T3	Normal_dose	O2+
C01T3A3	C01T3A3	Poultry	1	T3	Normal_dose	O2-
C01T3A3bis	C01T3A3bis	Poultry	1	T3	Normal_dose	O2-
C01T3B1	C01T3B1	Poultry	1	T3	Half_dose	Air
C01T3B2	C01T3B2	Poultry	1	T3	Half_dose	O2+
C01T3B3	C01T3B3	Poultry	1	T3	Half_dose	O2-
C01T3C1	C01T3C1	Poultry	1	T3	Zero_dose	Air
C01T3C2	C01T3C2	Poultry	1	T3	Zero_dose	O2+
C01T3C3	C01T3C3	Poultry	1	T3	Zero_dose	O2-
C02T0A	C02T0A	Poultry	2	T0	Normal_dose	None
C02T0Abis	C02T0Abis	Poultry	2	T0	Normal_dose	None
C02T0B	C02T0B	Poultry	2	T0	Half_dose	None
C02T0C	C02T0C	Poultry	2	T0	Zero_dose	None
C02T1A1	C02T1A1	Poultry	2	T1	Normal_dose	Air
C02T1A2	C02T1A2	Poultry	2	T1	Normal_dose	O2+
C02T1A3	C02T1A3	Poultry	2	T1	Normal_dose	O2-
C02T1B1	C02T1B1	Poultry	2	T1	Half_dose	Air
C02T1B2	C02T1B2	Poultry	2	T1	Half_dose	O2+
C02T1B3	C02T1B3	Poultry	2	T1	Half_dose	O2-
C02T1C1	C02T1C1	Poultry	2	T1	Zero_dose	Air
C02T1C2	C02T1C2	Poultry	2	T1	Zero_dose	O2+
C02T1C3	C02T1C3	Poultry	2	T1	Zero_dose	O2-
C02T2A1	C02T2A1	Poultry	2	T2	Normal_dose	Air
C02T2A2	C02T2A2	Poultry	2	T2	Normal_dose	O2+
C02T2A3	C02T2A3	Poultry	2	T2	Normal_dose	O2-
C02T2B1	C02T2B1	Poultry	2	T2	Half_dose	Air
C02T2B2	C02T2B2	Poultry	2	T2	Half_dose	O2+
C02T2B3	C02T2B3	Poultry	2	T2	Half_dose	O2-
C02T2C1	C02T2C1	Poultry	2	T2	Zero_dose	Air
C02T2C2	C02T2C2	Poultry	2	T2	Zero_dose	O2+
C02T2C3	C02T2C3	Poultry	2	T2	Zero_dose	O2-
C02T3A1	C02T3A1	Poultry	2	T3	Normal_dose	Air
C02T3A2	C02T3A2	Poultry	2	T3	Normal_dose	O2+
C02T3A3	C02T3A3	Poultry	2	T3	Normal_dose	O2-
C02T3B1	C02T3B1	Poultry	2	T3	Half_dose	Air
C02T3B2	C02T3B2	Poultry	2	T3	Half_dose	O2+
C02T3B3	C02T3B3	Poultry	2	T3	Half_dose	O2-
C02T3C1	C02T3C1	Poultry	2	T3	Zero_dose	Air
C02T3C2	C02T3C2	Poultry	2	T3	Zero_dose	O2+
C02T3C3	C02T3C3	Poultry	2	T3	Zero_dose	O2-
C03T0A	C03T0A	Poultry	3	T0	Normal_dose	None
C03T0B	C03T0B	Poultry	3	T0	Half_dose	None
C03T0C	C03T0C	Poultry	3	T0	Zero_dose	None
C03T1A1	C03T1A1	Poultry	3	T1	Normal_dose	Air
C03T1A2	C03T1A2	Poultry	3	T1	Normal_dose	O2+
C03T1A3	C03T1A3	Poultry	3	T1	Normal_dose	O2-
C03T1B1	C03T1B1	Poultry	3	T1	Half_dose	Air
C03T1B2	C03T1B2	Poultry	3	T1	Half_dose	O2+
C03T1B3	C03T1B3	Poultry	3	T1	Half_dose	O2-
C03T1C1	C03T1C1	Poultry	3	T1	Zero_dose	Air
C03T1C2	C03T1C2	Poultry	3	T1	Zero_dose	O2+
C03T1C3	C03T1C3	Poultry	3	T1	Zero_dose	O2-
C03T2A1	C03T2A1	Poultry	3	T2	Normal_dose	Air
C03T2A2	C03T2A2	Poultry	3	T2	Normal_dose	O2+
C03T2A3	C03T2A3	Poultry	3	T2	Normal_dose	O2-
C03T2B1	C03T2B1	Poultry	3	T2	Half_dose	Air
C03T2B2	C03T2B2	Poultry	3	T2	Half_dose	O2+
C03T2B3	C03T2B3	Poultry	3	T2	Half_dose	O2-
C03T2C1	C03T2C1	Poultry	3	T2	Zero_dose	Air
C03T2C2	C03T2C2	Poultry	3	T2	Zero_dose	O2+
C03T2C3	C03T2C3	Poultry	3	T2	Zero_dose	O2-
C03T3A1	C03T3A1	Poultry	3	T3	Normal_dose	Air
C03T3A2	C03T3A2	Poultry	3	T3	Normal_dose	O2+
C03T3A3	C03T3A3	Poultry	3	T3	Normal_dose	O2-
C03T3B1	C03T3B1	Poultry	3	T3	Half_dose	Air
C03T3B2	C03T3B2	Poultry	3	T3	Half_dose	O2+
C03T3B2bis	C03T3B2bis	Poultry	3	T3	Half_dose	O2+
C03T3C1	C03T3C1	Poultry	3	T3	Zero_dose	Air
C03T3C2	C03T3C2	Poultry	3	T3	Zero_dose	O2+
C03T3C3	C03T3C3	Poultry	3	T3	Zero_dose	O2-
C04T0A	C04T0A	Poultry	4	T0	Normal_dose	None
C04T0Abis	C04T0Abis	Poultry	4	T0	Normal_dose	None
C04T0B	C04T0B	Poultry	4	T0	Half_dose	None
C04T0Bbis	C04T0Bbis	Poultry	4	T0	Half_dose	None
C04T0C	C04T0C	Poultry	4	T0	Zero_dose	None
C04T1A1	C04T1A1	Poultry	4	T1	Normal_dose	Air
C04T1A2	C04T1A2	Poultry	4	T1	Normal_dose	O2+
C04T1A3	C04T1A3	Poultry	4	T1	Normal_dose	O2-
C04T1B1	C04T1B1	Poultry	4	T1	Half_dose	Air
C04T1B2	C04T1B2	Poultry	4	T1	Half_dose	O2+
C04T1B3	C04T1B3	Poultry	4	T1	Half_dose	O2-
C04T1C1	C04T1C1	Poultry	4	T1	Zero_dose	Air
C04T1C2	C04T1C2	Poultry	4	T1	Zero_dose	O2+
C04T1C3	C04T1C3	Poultry	4	T1	Zero_dose	O2-
C04T2A1	C04T2A1	Poultry	4	T2	Normal_dose	Air
C04T2A2	C04T2A2	Poultry	4	T2	Normal_dose	O2+
C04T2A3	C04T2A3	Poultry	4	T2	Normal_dose	O2-
C04T2B1	C04T2B1	Poultry	4	T2	Half_dose	Air
C04T2B2	C04T2B2	Poultry	4	T2	Half_dose	O2+
C04T2B3	C04T2B3	Poultry	4	T2	Half_dose	O2-
C04T2C1	C04T2C1	Poultry	4	T2	Zero_dose	Air
C04T2C2	C04T2C2	Poultry	4	T2	Zero_dose	O2+
C04T2C3	C04T2C3	Poultry	4	T2	Zero_dose	O2-
C04T3A1	C04T3A1	Poultry	4	T3	Normal_dose	Air
C04T3A2	C04T3A2	Poultry	4	T3	Normal_dose	O2+
C04T3A3	C04T3A3	Poultry	4	T3	Normal_dose	O2-
C04T3B1	C04T3B1	Poultry	4	T3	Half_dose	Air
C04T3B2	C04T3B2	Poultry	4	T3	Half_dose	O2+
C04T3B3	C04T3B3	Poultry	4	T3	Half_dose	O2-
C04T3C1	C04T3C1	Poultry	4	T3	Zero_dose	Air
C04T3C2	C04T3C2	Poultry	4	T3	Zero_dose	O2+
C04T3C3	C04T3C3	Poultry	4	T3	Zero_dose	O2-
C05T0A	C05T0A	Poultry	5	T0	Normal_dose	None
C05T0B	C05T0B	Poultry	5	T0	Half_dose	None
C05T0C	C05T0C	Poultry	5	T0	Zero_dose	None
C05T1A1	C05T1A1	Poultry	5	T1	Normal_dose	Air
C05T1A2	C05T1A2	Poultry	5	T1	Normal_dose	O2+
C05T1A3	C05T1A3	Poultry	5	T1	Normal_dose	O2-
C05T1B1	C05T1B1	Poultry	5	T1	Half_dose	Air
C05T1B2	C05T1B2	Poultry	5	T1	Half_dose	O2+
C05T1B3	C05T1B3	Poultry	5	T1	Half_dose	O2-
C05T1C1	C05T1C1	Poultry	5	T1	Zero_dose	Air
C05T1C2	C05T1C2	Poultry	5	T1	Zero_dose	O2+
C05T1C3	C05T1C3	Poultry	5	T1	Zero_dose	O2-
C05T2A1	C05T2A1	Poultry	5	T2	Normal_dose	Air
C05T2A2	C05T2A2	Poultry	5	T2	Normal_dose	O2+
C05T2A2bis	C05T2A2bis	Poultry	5	T2	Normal_dose	O2+
C05T2A3	C05T2A3	Poultry	5	T2	Normal_dose	O2-
C05T2B1	C05T2B1	Poultry	5	T2	Half_dose	Air
C05T2B2	C05T2B2	Poultry	5	T2	Half_dose	O2+
C05T2B3	C05T2B3	Poultry	5	T2	Half_dose	O2-
C05T2C1	C05T2C1	Poultry	5	T2	Zero_dose	Air
C05T2C2	C05T2C2	Poultry	5	T2	Zero_dose	O2+
C05T3A1	C05T3A1	Poultry	5	T3	Normal_dose	Air
C05T3A2	C05T3A2	Poultry	5	T3	Normal_dose	O2+
C05T3A3	C05T3A3	Poultry	5	T3	Normal_dose	O2-
C05T3B1	C05T3B1	Poultry	5	T3	Half_dose	Air
C05T3B1bis	C05T3B1bis	Poultry	5	T3	Half_dose	Air
C05T3B2	C05T3B2	Poultry	5	T3	Half_dose	O2+
C05T3B3	C05T3B3	Poultry	5	T3	Half_dose	O2-
C05T3C1	C05T3C1	Poultry	5	T3	Zero_dose	Air
C05T3C2	C05T3C2	Poultry	5	T3	Zero_dose	O2+
C06T0B	C06T0B	Poultry	6	T0	Half_dose	None
C06T0C	C06T0C	Poultry	6	T0	Zero_dose	None
C06T1A1	C06T1A1	Poultry	6	T1	Normal_dose	Air
C06T1A2	C06T1A2	Poultry	6	T1	Normal_dose	O2+
C06T1A3	C06T1A3	Poultry	6	T1	Normal_dose	O2-
C06T1B1	C06T1B1	Poultry	6	T1	Half_dose	Air
C06T1B2	C06T1B2	Poultry	6	T1	Half_dose	O2+
C06T1B3	C06T1B3	Poultry	6	T1	Half_dose	O2-
C06T1C1	C06T1C1	Poultry	6	T1	Zero_dose	Air
C06T1C2	C06T1C2	Poultry	6	T1	Zero_dose	O2+
C06T1C3	C06T1C3	Poultry	6	T1	Zero_dose	O2-
C06T2A1	C06T2A1	Poultry	6	T2	Normal_dose	Air
C06T2A2	C06T2A2	Poultry	6	T2	Normal_dose	O2+
C06T2A3	C06T2A3	Poultry	6	T2	Normal_dose	O2-
C06T2B1	C06T2B1	Poultry	6	T2	Half_dose	Air
C06T2B2	C06T2B2	Poultry	6	T2	Half_dose	O2+
C06T2B3	C06T2B3	Poultry	6	T2	Half_dose	O2-
C06T2C1	C06T2C1	Poultry	6	T2	Zero_dose	Air
C06T2C2	C06T2C2	Poultry	6	T2	Zero_dose	O2+
C06T2C3	C06T2C3	Poultry	6	T2	Zero_dose	O2-
C06T3A1	C06T3A1	Poultry	6	T3	Normal_dose	Air
C06T3A2	C06T3A2	Poultry	6	T3	Normal_dose	O2+
C06T3A3	C06T3A3	Poultry	6	T3	Normal_dose	O2-
C06T3B1	C06T3B1	Poultry	6	T3	Half_dose	Air
C06T3B2	C06T3B2	Poultry	6	T3	Half_dose	O2+
C06T3B2bis	C06T3B2bis	Poultry	6	T3	Half_dose	O2+
C06T3B3	C06T3B3	Poultry	6	T3	Half_dose	O2-
C06T3C1	C06T3C1	Poultry	6	T3	Zero_dose	Air
C06T3C2	C06T3C2	Poultry	6	T3	Zero_dose	O2+
C07T0A	C07T0A	Poultry	7	T0	Normal_dose	None
C07T0Abis	C07T0Abis	Poultry	7	T0	Normal_dose	None
C07T0B	C07T0B	Poultry	7	T0	Half_dose	None
C07T0Bbis	C07T0Bbis	Poultry	7	T0	Half_dose	None
C07T0C	C07T0C	Poultry	7	T0	Zero_dose	None
C07T1A1	C07T1A1	Poultry	7	T1	Normal_dose	Air
C07T1A2	C07T1A2	Poultry	7	T1	Normal_dose	O2+
C07T1A3	C07T1A3	Poultry	7	T1	Normal_dose	O2-
C07T1B1	C07T1B1	Poultry	7	T1	Half_dose	Air
C07T1B2	C07T1B2	Poultry	7	T1	Half_dose	O2+
C07T1B3	C07T1B3	Poultry	7	T1	Half_dose	O2-
C07T1C1	C07T1C1	Poultry	7	T1	Zero_dose	Air
C07T1C2	C07T1C2	Poultry	7	T1	Zero_dose	O2+
C07T1C3	C07T1C3	Poultry	7	T1	Zero_dose	O2-
C07T2A1	C07T2A1	Poultry	7	T2	Normal_dose	Air
C07T2A3	C07T2A3	Poultry	7	T2	Normal_dose	O2-
C07T2B1	C07T2B1	Poultry	7	T2	Half_dose	Air
C07T2B2	C07T2B2	Poultry	7	T2	Half_dose	O2+
C07T2B2bis	C07T2B2bis	Poultry	7	T2	Half_dose	O2+
C07T2B3	C07T2B3	Poultry	7	T2	Half_dose	O2-
C07T2C1	C07T2C1	Poultry	7	T2	Zero_dose	Air
C07T2C2	C07T2C2	Poultry	7	T2	Zero_dose	O2+
C07T2C3	C07T2C3	Poultry	7	T2	Zero_dose	O2-
C07T3A1	C07T3A1	Poultry	7	T3	Normal_dose	Air
C07T3A1bis	C07T3A1bis	Poultry	7	T3	Normal_dose	Air
C07T3A2	C07T3A2	Poultry	7	T3	Normal_dose	O2+
C07T3A3	C07T3A3	Poultry	7	T3	Normal_dose	O2-
C07T3B1	C07T3B1	Poultry	7	T3	Half_dose	Air
C07T3B2	C07T3B2	Poultry	7	T3	Half_dose	O2+
C07T3B3	C07T3B3	Poultry	7	T3	Half_dose	O2-
C07T3C1	C07T3C1	Poultry	7	T3	Zero_dose	Air
C07T3C2	C07T3C2	Poultry	7	T3	Zero_dose	O2+
C07T3C3	C07T3C3	Poultry	7	T3	Zero_dose	O2-
C08T0A	C08T0A	Poultry	8	T0	Normal_dose	None
C08T0B	C08T0B	Poultry	8	T0	Half_dose	None
C08T0C	C08T0C	Poultry	8	T0	Zero_dose	None
C08T1A1	C08T1A1	Poultry	8	T1	Normal_dose	Air
C08T1A2	C08T1A2	Poultry	8	T1	Normal_dose	O2+
C08T1A3	C08T1A3	Poultry	8	T1	Normal_dose	O2-
C08T1B1	C08T1B1	Poultry	8	T1	Half_dose	Air
C08T1B2	C08T1B2	Poultry	8	T1	Half_dose	O2+
C08T1B3	C08T1B3	Poultry	8	T1	Half_dose	O2-
C08T1C1	C08T1C1	Poultry	8	T1	Zero_dose	Air
C08T1C2	C08T1C2	Poultry	8	T1	Zero_dose	O2+
C08T1C3	C08T1C3	Poultry	8	T1	Zero_dose	O2-
C08T2A1	C08T2A1	Poultry	8	T2	Normal_dose	Air
C08T2A2	C08T2A2	Poultry	8	T2	Normal_dose	O2+
C08T2A3	C08T2A3	Poultry	8	T2	Normal_dose	O2-
C08T2B1	C08T2B1	Poultry	8	T2	Half_dose	Air
C08T2B2	C08T2B2	Poultry	8	T2	Half_dose	O2+
C08T2B2bis	C08T2B2bis	Poultry	8	T2	Half_dose	O2+
C08T2B3	C08T2B3	Poultry	8	T2	Half_dose	O2-
C08T2C1	C08T2C1	Poultry	8	T2	Zero_dose	Air
C08T2C2	C08T2C2	Poultry	8	T2	Zero_dose	O2+
C08T2C3	C08T2C3	Poultry	8	T2	Zero_dose	O2-
C08T3A1	C08T3A1	Poultry	8	T3	Normal_dose	Air
C08T3A2	C08T3A2	Poultry	8	T3	Normal_dose	O2+
C08T3A3	C08T3A3	Poultry	8	T3	Normal_dose	O2-
C08T3B1	C08T3B1	Poultry	8	T3	Half_dose	Air
C08T3B2	C08T3B2	Poultry	8	T3	Half_dose	O2+
C08T3B3	C08T3B3	Poultry	8	T3	Half_dose	O2-
C08T3C1	C08T3C1	Poultry	8	T3	Zero_dose	Air
C08T3C2	C08T3C2	Poultry	8	T3	Zero_dose	O2+
C08T3C3	C08T3C3	Poultry	8	T3	Zero_dose	O2-
C08TD	C08TD	Poultry	8	Primal_cut	None	None
C09T0B	C09T0B	Poultry	9	T0	Half_dose	None
C09T0C	C09T0C	Poultry	9	T0	Zero_dose	None
C09T1A1	C09T1A1	Poultry	9	T1	Normal_dose	Air
C09T1A2	C09T1A2	Poultry	9	T1	Normal_dose	O2+
C09T1A3	C09T1A3	Poultry	9	T1	Normal_dose	O2-
C09T1B1	C09T1B1	Poultry	9	T1	Half_dose	Air
C09T1B2	C09T1B2	Poultry	9	T1	Half_dose	O2+
C09T1B3	C09T1B3	Poultry	9	T1	Half_dose	O2-
C09T1C1	C09T1C1	Poultry	9	T1	Zero_dose	Air
C09T1C2bis	C09T1C2bis	Poultry	9	T1	Zero_dose	O2+
C09T1C3	C09T1C3	Poultry	9	T1	Zero_dose	O2-
C09T2A1	C09T2A1	Poultry	9	T2	Normal_dose	Air
C09T2A2	C09T2A2	Poultry	9	T2	Normal_dose	O2+
C09T2A3	C09T2A3	Poultry	9	T2	Normal_dose	O2-
C09T2B1	C09T2B1	Poultry	9	T2	Half_dose	Air
C09T2B2	C09T2B2	Poultry	9	T2	Half_dose	O2+
C09T2B3	C09T2B3	Poultry	9	T2	Half_dose	O2-
C09T2C1	C09T2C1	Poultry	9	T2	Zero_dose	Air
C09T2C1bis	C09T2C1bis	Poultry	9	T2	Zero_dose	Air
C09T2C2	C09T2C2	Poultry	9	T2	Zero_dose	O2+
C09T2C3	C09T2C3	Poultry	9	T2	Zero_dose	O2-
C09T3A1	C09T3A1	Poultry	9	T3	Normal_dose	Air
C09T3A2	C09T3A2	Poultry	9	T3	Normal_dose	O2+
C09T3A3	C09T3A3	Poultry	9	T3	Normal_dose	O2-
C09T3A3bis	C09T3A3bis	Poultry	9	T3	Normal_dose	O2-
C09T3B1	C09T3B1	Poultry	9	T3	Half_dose	Air
C09T3B2	C09T3B2	Poultry	9	T3	Half_dose	O2+
C09T3B3	C09T3B3	Poultry	9	T3	Half_dose	O2-
C09T3C1	C09T3C1	Poultry	9	T3	Zero_dose	Air
C09T3C2	C09T3C2	Poultry	9	T3	Zero_dose	O2+
C09T3C3	C09T3C3	Poultry	9	T3	Zero_dose	O2-
C10T0A	C10T0A	Poultry	10	T0	Normal_dose	None
C10T0C	C10T0C	Poultry	10	T0	Zero_dose	None
C10T1A1	C10T1A1	Poultry	10	T1	Normal_dose	Air
C10T1A2	C10T1A2	Poultry	10	T1	Normal_dose	O2+
C10T1A3	C10T1A3	Poultry	10	T1	Normal_dose	O2-
C10T1B1	C10T1B1	Poultry	10	T1	Half_dose	Air
C10T1B2	C10T1B2	Poultry	10	T1	Half_dose	O2+
C10T1B3	C10T1B3	Poultry	10	T1	Half_dose	O2-
C10T1C1	C10T1C1	Poultry	10	T1	Zero_dose	Air
C10T1C2	C10T1C2	Poultry	10	T1	Zero_dose	O2+
C10T1C3	C10T1C3	Poultry	10	T1	Zero_dose	O2-
C10T2A1	C10T2A1	Poultry	10	T2	Normal_dose	Air
C10T2A2	C10T2A2	Poultry	10	T2	Normal_dose	O2+
C10T2A3	C10T2A3	Poultry	10	T2	Normal_dose	O2-
C10T2B1	C10T2B1	Poultry	10	T2	Half_dose	Air
C10T2B2	C10T2B2	Poultry	10	T2	Half_dose	O2+
C10T2B3	C10T2B3	Poultry	10	T2	Half_dose	O2-
C10T2C1	C10T2C1	Poultry	10	T2	Zero_dose	Air
C10T2C2	C10T2C2	Poultry	10	T2	Zero_dose	O2+
C10T2C3	C10T2C3	Poultry	10	T2	Zero_dose	O2-
C10T3A1	C10T3A1	Poultry	10	T3	Normal_dose	Air
C10T3A2	C10T3A2	Poultry	10	T3	Normal_dose	O2+
C10T3A3	C10T3A3	Poultry	10	T3	Normal_dose	O2-
C10T3B1	C10T3B1	Poultry	10	T3	Half_dose	Air
C10T3B2	C10T3B2	Poultry	10	T3	Half_dose	O2+
C10T3B3	C10T3B3	Poultry	10	T3	Half_dose	O2-
C10T3C1	C10T3C1	Poultry	10	T3	Zero_dose	Air
C10T3C2	C10T3C2	Poultry	10	T3	Zero_dose	O2+
C10T3C3	C10T3C3	Poultry	10	T3	Zero_dose	O2-
P01T1B1	P01T1B1	Pork	1	T1	Half_dose	Air
P01T2A1	P01T2A1	Pork	1	T2	Normal_dose	Air
P01T2A2	P01T2A2	Pork	1	T2	Normal_dose	O2+
P01T2A3	P01T2A3	Pork	1	T2	Normal_dose	O2-
P01T2B1	P01T2B1	Pork	1	T2	Half_dose	Air
P01T2B2	P01T2B2	Pork	1	T2	Half_dose	O2+
P01T2B3	P01T2B3	Pork	1	T2	Half_dose	O2-
P01T2C2	P01T2C2	Pork	1	T2	Zero_dose	O2+
P01T2C3	P01T2C3	Pork	1	T2	Zero_dose	O2-
P01T3A1	P01T3A1	Pork	1	T3	Normal_dose	Air
P01T3A2	P01T3A2	Pork	1	T3	Normal_dose	O2+
P01T3A3	P01T3A3	Pork	1	T3	Normal_dose	O2-
P01T3B1	P01T3B1	Pork	1	T3	Half_dose	Air
P01T3B2	P01T3B2	Pork	1	T3	Half_dose	O2+
P01T3B3	P01T3B3	Pork	1	T3	Half_dose	O2-
P01T3C1	P01T3C1	Pork	1	T3	Zero_dose	Air
P01T3C2	P01T3C2	Pork	1	T3	Zero_dose	O2+
P01T3C3	P01T3C3	Pork	1	T3	Zero_dose	O2-
P01TB	P01TB	Pork	1	Gut	None	None
P01TBbis	P01TBbis	Pork	1	Gut	None	None
P01TD	P01TD	Pork	1	Primal_cut	None	None
P01TE	P01TE	Pork	1	Spices	None	None
P01TG	P01TG	Pork	1	Fat	None	None
P02T2A2	P02T2A2	Pork	2	T2	Normal_dose	O2+
P02T2B1	P02T2B1	Pork	2	T2	Half_dose	Air
P02T2B2	P02T2B2	Pork	2	T2	Half_dose	O2+
P02T2C1	P02T2C1	Pork	2	T2	Zero_dose	Air
P02T2C2	P02T2C2	Pork	2	T2	Zero_dose	O2+
P02T2C3	P02T2C3	Pork	2	T2	Zero_dose	O2-
P02T3A1	P02T3A1	Pork	2	T3	Normal_dose	Air
P02T3A2	P02T3A2	Pork	2	T3	Normal_dose	O2+
P02T3B1	P02T3B1	Pork	2	T3	Half_dose	Air
P02T3B2	P02T3B2	Pork	2	T3	Half_dose	O2+
P02T3B3	P02T3B3	Pork	2	T3	Half_dose	O2-
P02T3C1	P02T3C1	Pork	2	T3	Zero_dose	Air
P02T3C2	P02T3C2	Pork	2	T3	Zero_dose	O2+
P02T3C3	P02T3C3	Pork	2	T3	Zero_dose	O2-
P02TB	P02TB	Pork	2	Gut	None	None
P02TD	P02TD	Pork	2	Primal_cut	None	None
P03T0A	P03T0A	Pork	3	T0	Normal_dose	None
P03T1A2	P03T1A2	Pork	3	T1	Normal_dose	O2+
P03T1A3	P03T1A3	Pork	3	T1	Normal_dose	O2-
P03T1B1	P03T1B1	Pork	3	T1	Half_dose	Air
P03T1C2	P03T1C2	Pork	3	T1	Zero_dose	O2+
P03T2A1	P03T2A1	Pork	3	T2	Normal_dose	Air
P03T2A2	P03T2A2	Pork	3	T2	Normal_dose	O2+
P03T2A3	P03T2A3	Pork	3	T2	Normal_dose	O2-
P03T2B1	P03T2B1	Pork	3	T2	Half_dose	Air
P03T2B2	P03T2B2	Pork	3	T2	Half_dose	O2+
P03T2B3	P03T2B3	Pork	3	T2	Half_dose	O2-
P03T2C1	P03T2C1	Pork	3	T2	Zero_dose	Air
P03T2C2	P03T2C2	Pork	3	T2	Zero_dose	O2+
P03T2C3	P03T2C3	Pork	3	T2	Zero_dose	O2-
P03T3A1	P03T3A1	Pork	3	T3	Normal_dose	Air
P03T3A2	P03T3A2	Pork	3	T3	Normal_dose	O2+
P03T3A3	P03T3A3	Pork	3	T3	Normal_dose	O2-
P03T3B1	P03T3B1	Pork	3	T3	Half_dose	Air
P03T3B2	P03T3B2	Pork	3	T3	Half_dose	O2+
P03T3B3	P03T3B3	Pork	3	T3	Half_dose	O2-
P03T3C2	P03T3C2	Pork	3	T3	Zero_dose	O2+
P03T3C3	P03T3C3	Pork	3	T3	Zero_dose	O2-
P03TB	P03TB	Pork	3	Gut	None	None
P03TD	P03TD	Pork	3	Primal_cut	None	None
P03TE	P03TE	Pork	3	Spices	None	None
P03TG	P03TG	Pork	3	Fat	None	None
P04T0C	P04T0C	Pork	4	T0	Zero_dose	None
P04T2A1	P04T2A1	Pork	4	T2	Normal_dose	Air
P04T2A2	P04T2A2	Pork	4	T2	Normal_dose	O2+
P04T2A3	P04T2A3	Pork	4	T2	Normal_dose	O2-
P04T2B1	P04T2B1	Pork	4	T2	Half_dose	Air
P04T2B2	P04T2B2	Pork	4	T2	Half_dose	O2+
P04T2B3	P04T2B3	Pork	4	T2	Half_dose	O2-
P04T2C1	P04T2C1	Pork	4	T2	Zero_dose	Air
P04T2C2	P04T2C2	Pork	4	T2	Zero_dose	O2+
P04T2C3	P04T2C3	Pork	4	T2	Zero_dose	O2-
P04T3A1	P04T3A1	Pork	4	T3	Normal_dose	Air
P04T3A2	P04T3A2	Pork	4	T3	Normal_dose	O2+
P04T3A3	P04T3A3	Pork	4	T3	Normal_dose	O2-
P04T3B1	P04T3B1	Pork	4	T3	Half_dose	Air
P04T3B2	P04T3B2	Pork	4	T3	Half_dose	O2+
P04T3B3	P04T3B3	Pork	4	T3	Half_dose	O2-
P04T3C1	P04T3C1	Pork	4	T3	Zero_dose	Air
P04T3C3	P04T3C3	Pork	4	T3	Zero_dose	O2-
P04TB	P04TB	Pork	4	Gut	None	None
P04TBbis	P04TBbis	Pork	4	Gut	None	None
P04TD	P04TD	Pork	4	Primal_cut	None	None
P04TDbis	P04TDbis	Pork	4	Primal_cut	None	None
P05T1A3	P05T1A3	Pork	5	T1	Normal_dose	O2-
P05T1B1	P05T1B1	Pork	5	T1	Half_dose	Air
P05T1B3	P05T1B3	Pork	5	T1	Half_dose	O2-
P05T1C1	P05T1C1	Pork	5	T1	Zero_dose	Air
P05T1C2	P05T1C2	Pork	5	T1	Zero_dose	O2+
P05T2A1	P05T2A1	Pork	5	T2	Normal_dose	Air
P05T2A2	P05T2A2	Pork	5	T2	Normal_dose	O2+
P05T2A3	P05T2A3	Pork	5	T2	Normal_dose	O2-
P05T2B1	P05T2B1	Pork	5	T2	Half_dose	Air
P05T2B3	P05T2B3	Pork	5	T2	Half_dose	O2-
P05T2C1	P05T2C1	Pork	5	T2	Zero_dose	Air
P05T2C2	P05T2C2	Pork	5	T2	Zero_dose	O2+
P05T2C3	P05T2C3	Pork	5	T2	Zero_dose	O2-
P05T3A1	P05T3A1	Pork	5	T3	Normal_dose	Air
P05T3A2	P05T3A2	Pork	5	T3	Normal_dose	O2+
P05T3B1	P05T3B1	Pork	5	T3	Half_dose	Air
P05T3B2	P05T3B2	Pork	5	T3	Half_dose	O2+
P05T3B3	P05T3B3	Pork	5	T3	Half_dose	O2-
P05T3C1	P05T3C1	Pork	5	T3	Zero_dose	Air
P05T3C2	P05T3C2	Pork	5	T3	Zero_dose	O2+
P05T3C3	P05T3C3	Pork	5	T3	Zero_dose	O2-
P06T0C	P06T0C	Pork	6	T0	Zero_dose	None
P06T1A2	P06T1A2	Pork	6	T1	Normal_dose	O2+
P06T1A3	P06T1A3	Pork	6	T1	Normal_dose	O2-
P06T1B1	P06T1B1	Pork	6	T1	Half_dose	Air
P06T1B2	P06T1B2	Pork	6	T1	Half_dose	O2+
P06T1B3	P06T1B3	Pork	6	T1	Half_dose	O2-
P06T1C1	P06T1C1	Pork	6	T1	Zero_dose	Air
P06T1C2	P06T1C2	Pork	6	T1	Zero_dose	O2+
P06T1C3	P06T1C3	Pork	6	T1	Zero_dose	O2-
P06T2A1	P06T2A1	Pork	6	T2	Normal_dose	Air
P06T2A2	P06T2A2	Pork	6	T2	Normal_dose	O2+
P06T2A3	P06T2A3	Pork	6	T2	Normal_dose	O2-
P06T2C2	P06T2C2	Pork	6	T2	Zero_dose	O2+
P06T3A1	P06T3A1	Pork	6	T3	Normal_dose	Air
P06T3A2	P06T3A2	Pork	6	T3	Normal_dose	O2+
P06T3B2	P06T3B2	Pork	6	T3	Half_dose	O2+
P06T3B3	P06T3B3	Pork	6	T3	Half_dose	O2-
P06T3C1	P06T3C1	Pork	6	T3	Zero_dose	Air
P06T3C2	P06T3C2	Pork	6	T3	Zero_dose	O2+
P06TB	P06TB	Pork	6	Gut	None	None
P06TE	P06TE	Pork	6	Spices	None	None
P08T0A	P08T0A	Pork	8	T0	Normal_dose	None
P08TB	P08TB	Pork	8	Gut	None	None
P08TE	P08TE	Pork	8	Spices	None	None
P09T2A1	P09T2A1	Pork	9	T2	Normal_dose	Air
P09T3B3	P09T3B3	Pork	9	T3	Half_dose	O2-
P09T3C1	P09T3C1	Pork	9	T3	Zero_dose	Air
P10TB	P10TB	Pork	10	Gut	None	None
P10TE	P10TE	Pork	10	Spices	None	None
P11T2A1	P11T2A1	Pork	11	T2	Normal_dose	Air
P11T2B2	P11T2B2	Pork	11	T2	Half_dose	O2+
P11T2C2	P11T2C2	Pork	11	T2	Zero_dose	O2+
P11T3A1	P11T3A1	Pork	11	T3	Normal_dose	Air
P11T3A2	P11T3A2	Pork	11	T3	Normal_dose	O2+
P11T3A3	P11T3A3	Pork	11	T3	Normal_dose	O2-
P11T3B2	P11T3B2	Pork	11	T3	Half_dose	O2+
P11T3B3	P11T3B3	Pork	11	T3	Half_dose	O2-
P11T3C2	P11T3C2	Pork	11	T3	Zero_dose	O2+
