# Supplementary material for: Large-scale multivariate dataset on the characterization of microbiota diversity, microbial growth dynamics, metabolic spoilage volatilome and sensorial profiles of two industrially produced meat products subjected to changes in lactate concentration and packaging atmosphere
Source: Data Brief. 2020 Mar 20;30:105453. doi: 10.1016/j.dib.2020.105453 (PMC7152715; doi:10.1016/j.dib.2020.105453)
Supplement: Supplementary file 10 [file mmc10.xlsx]

## Sheet: OTU_table_gyrB_norm
	C01T0A	C01T0B	C01T0C	C01T1A1	C01T1A2	C01T1A3	C01T1B1	C01T1B2	C01T1B3	C01T1C1	C01T1C2	C01T1C3	C01T2A1	C01T2A2	C01T2A3	C01T2B1	C01T2B2	C01T2B3	C01T2C1	C01T2C2	C01T2C3	C01T3A1	C01T3A2	C01T3A3	C01T3B1	C01T3B2	C01T3B3	C01T3C1	C01T3C2	C01T3C3	C02T0A	C02T0B	C02T0C	C02T1A1	C02T1A2	C02T1A3	C02T1B1	C02T1B2	C02T1B3	C02T1C1	C02T1C2	C02T1C3	C02T2A1	C02T2A2	C02T2A3	C02T2B1	C02T2B2	C02T2B3	C02T2C1
Cluster_1	72	1200	299	523	3533	1237	4164	10976	18650	1368	6626	4487	23608	25813	34882	31802	44287	56337	24174	40293	51927	2373	3978	1698	11041	33658	15633	8259	28739	19586	271	382	1775	1001	635	1633	6271	20000	22471	12196	12767	21519	1907	4301	3383	10593	23884	46586	8654
Cluster_2	16	347	38	632	340	5631	118	154	773	86	79	137	5163	6741	11291	6365	7269	12135	3847	5924	14248	8026	8174	17065	3038	2752	11767	4178	3807	9618	58	99	1858	1469	1676	217	76	171	1173	296	44	1278	3158	3396	2484	885	230	2045	503
Cluster_3	54	13995	22723	64	10143	110	31745	38866	1781	25920	34761	33650	99	4237	32	17608	21441	246	9089	21511	1311	194	1474	35	28570	29809	603	14668	26212	2166	666	4155	15361	4935	15633	17593	47204	38293	21839	25905	43779	26979	6432	20374	347	24718	34007	1424	24563
Cluster_4	43208	7694	18489	21069	10046	8501	2987	160	268	7780	458	330	27281	18281	15686	4722	319	451	11183	1068	222	22139	20396	13720	6212	141	139	12787	697	285	33515	21218	9082	5538	3230	413	1753	129	334	10410	97	152	7314	1488	1321	9941	396	193	11125
Cluster_5	3	19	7	2059	2109	16546	559	2234	22994	307	896	619	3003	2319	7545	1543	1069	4202	972	871	4058	11013	7748	17923	6914	2916	9055	7319	3444	8259	10	14	5282	372	407	268	1330	1802	14502	983	406	8917	2530	2164	2632	5324	3673	8772	7642
Cluster_6	31	10186	15804	31	3700	31	18753	22531	769	12171	18942	16969	46	1784	10	7953	9913	131	3000	9563	536	114	701	24	10872	12751	267	5718	10835	837	303	2859	11111	2780	9220	7641	27775	29249	10852	17107	34402	14441	2523	8684	181	11510	22675	693	12152
Cluster_7	2	14	9	111	52	1306	2	1	41	5	4	9	270	97	530	3	7	64	5	7	28	807	393	1377	14	6	112	18	3	57	8	11	242	29021	19449	32127	7	1	189	7	11	76	34915	11503	47380	90	31	307	44
Cluster_8	9687	4958	6873	4549	2006	1225	1795	206	141	6849	792	380	5754	4694	2460	4357	269	89	13581	1643	98	4296	3648	1879	4178	213	29	10008	1547	86	14589	16448	4685	2624	2390	210	1664	185	133	11103	97	68	3303	793	314	9694	761	96	13055
Cluster_9	23	194	27	223	90	1957	44	63	274	15	15	37	2097	2574	4179	3142	3624	5673	1480	2735	6678	2895	3151	5437	811	587	3744	861	868	2398	70	88	1128	812	906	97	31	81	328	133	11	269	1124	1319	823	206	85	357	118
Cluster_10	2913	79	518	27938	23283	2567	869	440	1311	3548	2938	7088	1164	4031	402	203	67	48	2266	574	1556	709	2280	91	43	40	244	907	729	680	700	64	675	5298	2910	832	84	36	334	3317	130	4633	701	282	161	123	33	61	669
Cluster_11	4	81	0	1498	3420	4752	53	57	51	10	21	22	1114	2175	1416	36	107	47	46	48	19	3735	5303	3270	60	53	106	58	62	46	12	12	1418	1196	2011	1046	35	99	266	33	47	100	2408	6837	2680	210	144	105	68
Cluster_12	17	77	55	2177	4315	429	16747	8645	5031	13649	12891	12869	447	521	323	2113	716	1614	4325	2795	3793	177	229	120	4575	1078	4204	6219	3850	14885	28	74	188	2822	1949	671	365	128	1197	2438	272	4044	350	397	230	727	178	337	1342
Cluster_13	4	44	8	496	394	2494	290	974	22597	100	493	250	566	434	481	545	384	1391	568	460	1564	1889	1984	3335	799	1646	3703	668	1339	3025	2	7	1071	661	579	470	435	1206	4480	1084	222	1938	852	1494	2966	530	967	8440	361
Cluster_14	4142	79	8	5819	2490	11503	3	6	2701	5	0	2	40	10	68	5	1	8	3	2	1	23	24	33	2	4	19	6	0	11	1256	18	2939	2621	2332	513	4	1	8	5	6	7	28	12	580	0	10	4	2
Cluster_15	2	3	4	1635	4225	5750	45	100	35	10	23	17	1011	2411	1517	74	100	52	44	43	36	3956	6133	3380	64	58	95	74	77	22	3	2	1451	1334	2208	888	61	129	359	37	73	108	2335	7587	2321	169	158	109	68
Cluster_16	8081	2253	7453	3387	1663	2026	656	42	118	1823	150	149	4624	2615	2735	1085	82	160	2472	329	76	4084	3430	2835	1578	36	32	2837	233	118	9428	6248	2330	1905	952	136	543	47	95	3047	28	81	1841	304	373	2369	124	74	2766
Cluster_17	10	82	9	3753	4750	8050	174	425	166	85	127	125	3703	4443	3461	230	507	261	166	312	295	9445	8794	8213	347	485	739	438	635	234	6	0	1843	1763	4569	5600	275	272	1023	88	346	412	5669	13382	5430	520	589	991	338
Cluster_18	192	292	260	63	39	31	101	6	5	198	3	13	77	72	66	183	11	8	298	21	6	61	81	42	258	6	8	257	44	2	731	809	230	128	95	3	70	2	9	175	1	4	116	7	25	386	47	4	255
Cluster_19	61	26528	6832	11	66	45	787	107	203	511	254	386	14	114	53	1335	90	63	1330	397	252	72	54	24	1013	146	181	1577	566	393	6428	3246	13659	218	514	558	1798	32	1911	211	465	1887	1299	721	748	827	602	399	1285
Cluster_20	0	9	0	14	9	203	0	0	0	3	0	3	27	19	108	1	0	11	7	2	5	149	68	232	3	0	13	4	0	12	3	0	58	7561	3999	7295	1	0	39	0	3	20	9708	2291	13116	11	3	61	10
Cluster_21	888	1950	3129	558	210	146	967	145	135	1273	126	53	614	500	254	1555	177	42	1733	361	18	515	346	153	2640	183	71	1650	286	44	3560	6963	1473	1106	1113	170	731	84	82	1069	32	31	783	526	186	2557	264	85	1853
Cluster_22	2	44	6	80	38	736	13	24	115	0	8	16	209	48	363	36	44	66	16	6	86	394	209	547	49	31	280	29	19	127	8	19	177	673	196	1517	24	10	382	7	11	144	2678	492	4734	128	81	290	84
Cluster_23	2	53	9	618	136	4310	618	492	3549	35	49	92	592	269	724	2469	1211	6799	476	284	2470	2249	1351	3957	4007	2562	30594	1220	1868	3261	3	28	1971	207	247	120	571	364	7640	74	121	1206	242	384	567	2955	1001	14293	908
Cluster_24	13710	2693	1806	7780	3511	1813	626	148	44	740	189	41	10914	8289	3626	1389	194	22	1388	274	44	9871	9404	2678	1757	176	42	1515	399	26	5260	8700	2621	547	1194	68	497	184	93	895	47	10	843	514	190	3460	478	66	2001
Cluster_25	22	26	34	1675	494	1865	358	268	712	102	144	113	87	119	97	46	12	79	39	30	200	249	325	512	103	64	367	84	151	235	365	12	439	9357	7111	10030	18	29	927	80	52	796	1531	1639	2281	36	34	112	43
Cluster_26	14	95	15	488	146	542	181	113	208	51	87	27	51	62	53	20	5	30	12	11	76	118	99	171	55	25	185	48	78	118	110	17	160	1114	991	1259	6	9	188	30	3	267	354	376	558	11	29	69	15
Cluster_27	0	43	10	133	36	1040	132	125	1296	9	13	26	175	81	267	709	375	2061	166	98	966	894	531	1454	1156	684	11081	379	623	1477	0	6	368	179	259	202	125	94	2122	23	17	282	561	891	1651	779	348	5915	320
Cluster_28	404	5647	775	8	12	25	5	0	52	166	56	13	24	61	22	34	6	9	553	54	47	9	44	17	20	11	28	202	89	57	2729	789	2675	43	251	4	17	10	99	456	18	28	10	4	65	77	31	45	120
Cluster_29	279	14	3	166	288	181	1	1	38	6	2	6	0	0	0	1	1	0	0	0	0	5	5	0	1	0	0	2	0	0	1036	3	38	269	531	66	0	0	0	54	0	3	2	3	7	0	0	0	2
Cluster_30	5	2726	2095	9	1447	8	8638	11360	333	4179	7117	4159	19	683	2	3616	6092	20	996	4259	127	30	196	2	4493	8838	133	1916	5208	185	61	736	3272	884	2447	2911	9372	8291	3155	2620	8869	2780	922	2855	32	4385	9364	207	3991
Cluster_31	2	21	8	0	0	0	0	5	41	0	23	0	2	0	0	0	1	0	0	0	0	0	0	0	2	1	6	0	0	0	15	151	14	6	2	0	0	1	4	2	0	0	0	0	0	2	2	0	4
Cluster_32	35	10	118	3945	5797	1127	8202	3003	1547	14502	12830	17218	718	589	598	1092	513	1342	4702	2453	4697	353	255	265	1258	287	1854	6947	3986	24419	8	35	283	200	147	55	106	29	169	2186	116	2433	31	27	31	247	58	100	1009
Cluster_33	404	1275	886	40	28	33	185	23	64	222	24	42	73	63	70	286	47	20	610	41	34	57	60	25	252	30	26	620	47	48	1943	2480	442	95	179	28	126	20	39	218	9	28	205	48	55	601	87	33	320
Cluster_34	0	19	6	11	92	32	164	401	1045	22	168	149	13	72	11	199	409	262	116	349	418	43	105	40	300	1034	459	135	948	416	0	7	9	51	18	29	321	1380	1449	602	642	886	19	111	52	399	1313	2295	276
Cluster_35	3	126	91	331	135	1631	65	26	377	198	52	320	26	13	33	156	8	58	401	47	1035	70	66	64	65	10	223	393	50	841	16	22	582	130	26	72	9	22	368	271	19	1924	107	27	100	127	6	126	195
Cluster_36	9	32	5	391	99	377	56	71	86	12	51	22	16	14	30	8	8	5	5	13	36	67	84	105	29	15	98	21	25	41	164	12	125	4256	4268	4316	6	4	238	15	18	57	814	857	1370	13	12	38	3
Cluster_37	52	176	23	92	12	214	6	3	90	5	4	27	12	4	14	7	5	14	12	10	82	17	17	17	17	6	23	35	4	69	24	22	211	23	15	17	6	6	57	13	6	91	15	16	38	13	8	4	17
Cluster_38	0	43	3	23	10	159	0	0	0	0	0	2	31	26	61	0	0	0	0	0	0	107	70	144	0	0	0	0	0	0	2	0	62	5	0	2	0	0	0	0	0	3	4	5	10	0	0	0	1
Cluster_39	4	104	60	255	91	1310	71	23	254	153	44	212	23	9	28	102	9	65	309	37	815	77	41	43	59	6	172	311	47	626	18	34	423	109	34	60	22	10	306	190	18	1324	83	26	122	111	2	116	130
Cluster_40	1046	2170	2213	246	153	184	423	47	67	786	76	28	463	393	310	704	30	17	1680	93	28	307	322	245	685	29	24	1505	119	34	1745	4558	1563	444	262	24	386	38	57	995	15	64	440	90	74	1841	83	55	1433
Cluster_41	2588	1482	2155	323	221	180	131	22	48	258	42	69	470	383	314	201	34	41	461	67	28	342	284	148	131	15	28	270	46	55	2240	2530	625	75	209	21	61	13	26	292	11	14	91	23	58	379	53	15	243
Cluster_42	183	580	2441	67	36	30	202	28	44	494	97	90	151	118	71	271	50	27	1024	241	23	72	71	32	895	61	14	951	271	57	3712	1554	383	622	559	100	135	20	17	560	16	26	1035	290	107	484	48	28	606
Cluster_43	19	95	15	34	10	98	3	2	21	4	5	7	8	0	2	3	2	5	24	4	46	10	7	2	6	5	17	18	4	31	16	37	46	13	5	10	5	1	16	14	1	58	13	3	18	12	5	19	11
Cluster_44	2	6	0	155	140	1932	66	235	3434	34	93	50	473	249	1075	228	161	645	78	116	494	1920	1106	3153	684	272	1261	711	367	1009	0	5	515	55	59	40	153	271	1451	125	52	1000	322	294	458	710	520	1782	1153
Cluster_45	0	2	2	11	6	82	1	0	10	0	0	3	14	11	26	5	1	3	3	0	13	38	26	77	5	5	17	5	1	5	0	0	25	88	11	92	2	1	45	0	0	24	126	29	393	8	4	31	12
Cluster_46	19	50	261	188	63	654	127	38	123	40	120	181	29	30	33	59	22	35	77	159	272	98	47	98	65	57	242	154	445	305	284	33	205	5663	3179	891	16	57	389	507	55	729	473	320	386	55	23	101	139
Cluster_47	0	2	0	0	0	0	0	0	0	0	0	0	2	0	0	0	0	0	0	0	0	0	0	0	0	1	0	0	0	0	0	3	4	0	0	0	0	0	0	0	0	0	0	0	0	0	0	0	0
Cluster_48	12	68	33	28	10	74	10	0	73	29	9	31	11	0	10	19	3	19	56	7	201	3	0	15	23	2	29	87	14	156	8	10	102	175	24	41	3	1	50	31	3	145	76	7	92	24	7	23	19
Cluster_49	0	0	0	0	0	0	0	0	0	0	0	0	0	0	0	0	0	0	0	0	0	0	0	0	0	0	0	3	0	0	0	0	0	0	0	0	0	0	0	0	0	0	0	0	0	0	0	0	0
Cluster_50	2	10	2	163	34	1257	22	17	77	4	11	12	179	93	302	51	15	129	26	27	135	809	383	1376	19	34	295	51	86	233	6	13	370	57	64	48	14	9	133	11	8	140	157	200	429	20	23	240	24
Cluster_51	2	38	12	3	0	2	0	3	0	0	3	0	0	0	5	0	5	0	0	2	0	3	0	0	0	1	0	0	0	0	2	0	43	0	0	0	2	0	0	4	0	0	0	0	0	5	3	0	0
Cluster_52	0	0	0	0	0	0	0	0	0	0	0	0	0	0	0	0	0	0	0	0	0	0	0	0	0	0	0	0	0	0	0	0	0	0	0	0	0	0	0	0	0	0	0	0	0	0	0	0	0
Cluster_53	0	16	2	62	116	129	73	342	9636	38	133	63	84	86	48	163	72	417	107	129	270	140	360	104	138	315	1013	104	303	644	0	7	56	23	74	19	188	437	1264	364	63	415	16	36	101	171	366	4701	181
Cluster_54	203	889	784	43	31	15	85	6	22	264	13	21	67	62	37	176	9	19	401	24	12	26	30	25	171	2	8	447	16	12	539	2329	706	72	63	2	81	16	39	359	4	28	49	8	13	462	21	13	349
Cluster_55	0	3	2	0	0	0	2	0	0	0	0	0	734	703	1365	1816	1641	2756	793	1303	2430	0	4	2	0	0	2	3	1	2	3	4	17	2	2	0	0	0	7	2	4	3	2	3	5	0	2	4	1
Cluster_56	8	250	84	0	0	0	0	0	7	2	6	12	0	3	4	1	1	9	12	0	6	3	0	4	3	1	39	3	7	21	12	175	51	0	0	0	4	0	8	2	5	28	0	0	0	1	8	5	4
Cluster_57	6	4	0	700	1166	2033	23	110	43	29	29	26	682	925	769	41	86	59	60	48	59	1808	2365	1678	54	75	176	78	103	44	0	5	372	407	1167	1404	72	79	264	20	79	89	1083	3371	1431	120	113	194	95
Cluster_58	44	651	564	14	9	5	162	8	25	174	12	10	13	35	11	352	11	8	405	21	16	14	11	5	303	7	11	357	16	2	147	1681	626	19	15	2	107	18	12	201	4	3	30	6	1	688	35	10	410
Cluster_59	5	4879	495	0	0	5	8	19	114	6	14	8	0	7	0	7	8	22	10	8	9	5	5	0	20	23	77	9	11	8	6	942	1245	0	0	0	24	9	127	2	6	23	0	0	0	14	29	65	9
Cluster_60	0	29	13	0	0	0	94	12	26	366	83	53	0	2	0	0	0	0	31	8	14	0	0	0	4	0	0	21	6	10	33	53	11	0	1	0	2	0	0	20	0	25	0	0	0	0	0	0	1
Cluster_61	2	3	5	7	10	23	14	7	14	16	29	59	18	54	9	29	35	52	136	248	308	34	41	42	38	44	84	106	331	252	2	0	10	11	11	19	20	108	91	152	54	342	36	50	55	46	42	126	77
Cluster_62	0	0	0	0	0	0	0	0	0	0	3	0	0	0	0	0	0	0	0	0	0	0	0	0	0	1	0	0	0	0	2	0	0	0	0	0	0	0	0	0	0	0	0	0	0	0	0	0	0
Cluster_63	3	106	313	4	99	7	181	209	10	91	242	301	0	38	0	96	92	2	80	189	22	8	49	0	226	179	6	107	286	11	56	31	53	422	1137	1430	198	337	76	356	248	125	589	2042	36	186	172	25	177
Cluster_64	3	81	6	0	0	0	1	0	7	0	3	0	0	3	0	0	0	7	0	0	0	0	2	0	0	6	15	0	0	3	6	58	35	2	3	0	1	0	2	0	1	1	0	2	0	1	0	2	0
Cluster_65	10	653	23	0	6	2	1	4	8	0	6	3	0	5	0	8	11	10	3	3	3	2	0	0	0	2	12	3	0	0	7	577	77	0	0	0	2	10	10	2	0	0	0	0	0	12	7	4	1
Cluster_66	177	774	284	50	43	34	145	16	61	101	12	8	76	83	42	355	24	13	101	13	4	74	59	38	392	14	40	132	8	3	1182	2199	441	178	152	10	150	9	26	121	1	9	207	46	40	698	29	16	197
Cluster_67	1142	200	339	155	109	112	24	5	16	19	9	8	215	148	147	34	5	5	54	17	1	150	104	63	28	9	3	44	7	8	754	395	100	34	93	5	8	3	4	27	1	1	40	13	17	70	11	2	31
Cluster_68	0	3	0	0	0	0	0	0	0	0	0	0	0	0	0	0	0	0	0	0	0	0	0	0	0	0	0	0	0	0	0	0	0	0	0	0	0	0	0	0	0	0	0	0	0	0	0	0	0
Cluster_69	369	248	287	51	31	34	13	4	3	13	4	0	85	47	48	23	5	3	33	0	1	37	52	20	19	10	0	29	2	6	431	460	109	33	67	4	23	1	7	19	1	2	35	20	10	80	3	4	37
Cluster_70	98	1973	1744	10	5	15	5	3	37	23	24	51	22	19	23	10	11	55	69	21	141	36	25	13	17	23	50	43	44	60	7	989	215	2	0	0	8	10	51	17	18	46	0	0	1	24	109	33	9
Cluster_71	0	0	0	90	70	48	121	73	335	264	178	187	5	5	7	24	9	39	48	38	68	8	19	14	63	32	138	90	42	219	2	0	29	222	159	64	4	2	19	22	1	64	54	42	18	7	4	10	26
Cluster_72	17	45	9	0	27	4	1	5	0	0	3	9	0	3	0	0	1	0	0	3	0	0	0	0	0	0	0	0	0	0	5	30	3	3	2	1	0	2	1	7	0	1	0	0	0	0	0	0	2
Cluster_73	3	2	0	1341	900	3154	2	3	0	2	3	3	280	270	300	3	0	4	3	11	18	1637	806	1668	1	1	0	32	25	3	0	3	827	6	16	9	2	3	1	5	7	7	3	52	43	4	3	0	5
Cluster_74	10	610	545	3	0	3	77	3	20	152	4	4	10	26	2	149	7	7	391	20	8	6	4	3	161	9	12	365	20	9	54	1193	506	12	4	0	77	4	33	177	2	9	7	7	0	365	11	26	260
Cluster_75	216	407	265	17	11	21	19	3	7	38	10	3	37	29	18	41	12	7	94	4	2	26	24	10	55	5	6	112	4	2	588	847	173	26	46	5	22	3	7	38	1	4	17	19	13	117	20	4	62
Cluster_76	0	0	0	0	0	0	0	0	0	0	0	0	0	0	2	0	0	0	0	0	0	0	0	0	0	0	0	0	0	0	0	0	0	0	0	1	0	0	0	0	0	0	0	0	0	0	0	0	0
Cluster_77	25	260	266	11	2	3	44	5	5	38	3	8	8	15	6	106	1	4	149	11	1	10	12	4	114	2	3	175	5	4	143	585	169	22	15	0	41	6	3	59	1	1	26	7	3	215	4	4	111
Cluster_78	0	49	3	0	0	0	0	0	0	0	2	4	0	0	0	0	0	5	0	2	0	0	0	0	2	0	0	0	1	0	0	9	6	0	1	0	0	1	0	0	0	0	0	0	1	0	0	1	0
Cluster_79	0	3	0	0	0	0	0	0	0	0	0	0	0	203	0	0	0	3	0	0	52	7	0	0	21	2	0	5	3	6	0	12	2	0	0	0	0	0	0	0	0	0	0	0	0	0	0	0	0
Cluster_80	7	107	70	0	0	0	1	0	7	5	2	0	0	2	0	9	0	0	7	2	0	0	0	0	2	1	0	8	0	3	135	113	25	6	17	3	0	0	3	5	1	1	3	5	0	9	2	0	8
Cluster_81	0	0	0	64	105	243	1	3	3	2	0	2	59	57	89	1	2	3	0	0	5	184	178	217	6	6	10	3	8	4	0	0	47	7	17	10	3	3	5	3	2	2	2	41	21	19	1	7	9
Cluster_82	3	192	101	2	3	0	12	5	5	14	7	9	2	0	0	38	5	0	5	10	2	0	0	0	34	1	0	20	10	3	94	5	74	3	12	10	39	0	67	7	4	25	10	7	10	32	17	4	22
Cluster_83	0	0	0	7	2	20	0	0	0	3	0	2	14	14	4	6	1	5	18	34	13	382	472	169	49	16	12	77	112	52	0	0	4	0	0	0	0	0	3	2	2	0	7	6	2	17	8	1	10
Cluster_84	0	0	0	0	0	0	2	0	7	0	0	0	0	0	0	0	0	0	0	0	0	0	0	0	0	0	0	0	0	0	0	2	0	4	0	0	0	0	1	0	0	0	0	0	0	0	0	0	0
Cluster_85	0	0	2	5	2	29	3	3	16	0	3	4	0	3	6	20	7	115	20	17	46	30	28	44	79	38	289	67	95	139	0	0	8	6	8	2	3	4	65	7	0	34	20	28	25	39	3	46	12
Cluster_86	0	0	0	0	0	0	0	0	0	0	0	0	0	0	0	0	0	0	0	0	0	0	0	0	0	0	0	0	0	0	0	0	2	0	0	0	0	0	0	0	0	0	0	0	0	0	0	0	0
Cluster_87	10	180	22	0	9	0	49	41	3	62	62	23	3	9	2	63	29	0	111	50	1	6	6	0	70	52	2	101	52	3	1502	39	104	56	255	41	56	9	8	42	72	5	73	145	49	63	81	4	126
Cluster_88	0	0	0	0	0	0	0	0	0	0	0	0	0	0	0	0	0	0	0	0	0	0	0	0	0	0	0	0	0	0	0	0	0	0	0	0	0	0	0	0	0	0	0	0	0	0	0	0	0
Cluster_89	5	88	71	3	0	0	17	3	0	8	3	3	19	9	4	37	11	28	41	43	5	3	3	0	6	3	0	40	2	0	330	192	25	30	43	6	10	0	1	11	0	3	11	8	22	35	0	0	19
Cluster_90	0	0	0	5	0	0	0	0	0	0	0	0	0	0	0	0	0	0	0	0	0	0	2	0	0	1	0	0	0	0	0	0	0	0	0	0	0	0	0	0	0	0	0	3	0	0	1	0	0
Cluster_91	0	0	0	0	0	0	0	0	0	0	0	0	0	0	0	0	0	0	0	0	0	0	0	0	0	0	0	0	0	0	0	0	0	0	0	0	0	0	0	0	0	0	0	0	0	0	0	0	0
Cluster_92	0	5	0	0	0	2	0	1	0	0	0	0	12	12	15	80	18	19	16	10	22	31	123	17	103	53	128	25	17	19	0	0	0	0	6	1	3	4	30	5	0	6	3	6	5	399	31	48	89
Cluster_93	0	0	0	0	0	0	1	3	8	0	2	7	0	5	0	23	32	17	12	58	51	21	55	25	262	441	546	237	796	729	0	2	0	0	0	0	1	0	2	5	0	6	1	7	1	39	87	28	35
Cluster_94	0	2	3	4	0	0	0	2	7	0	2	0	3	11	9	32	16	28	24	22	79	292	284	245	382	370	649	408	363	549	0	0	0	0	0	0	0	0	3	0	0	1	6	10	7	2	18	10	13
Cluster_95	29	151	111	3	2	4	11	4	8	29	4	2	2	7	2	36	3	2	37	4	0	2	4	0	37	3	0	60	5	0	215	458	116	24	37	1	21	3	3	45	0	1	10	0	2	80	1	0	35
Cluster_96	0	0	0	0	0	0	0	1	0	0	0	0	0	0	0	0	0	0	0	0	0	0	0	0	0	0	0	0	0	0	0	0	0	0	0	0	0	0	0	0	0	0	0	0	0	0	0	0	0
Cluster_97	2	6	56	46	19	108	25	15	34	11	20	65	2	6	7	14	5	9	12	25	23	27	12	19	12	6	44	20	67	32	45	6	37	1033	582	182	9	20	127	182	26	242	85	73	41	6	6	15	30
Cluster_98	4	2	23	20	21	7	60	50	167	103	64	179	5	4	2	18	11	20	56	30	81	2	5	5	30	13	66	41	43	28	12	14	2	41	37	18	3	3	27	38	3	190	9	9	1	5	3	4	15
Cluster_99	3	14	3	0	6	0	1	1	0	3	0	0	3	0	0	2	0	0	9	3	2	0	0	0	0	2	0	3	1	0	49	25	0	4	23	0	1	0	0	5	0	0	4	10	0	4	1	0	6
Cluster_100	0	3	0	0	0	0	0	0	0	0	0	0	0	0	0	0	0	0	0	0	0	0	0	0	0	0	0	0	0	0	0	2	0	0	0	0	0	0	0	0	0	0	0	0	0	0	0	0	0
Cluster_101	0	0	0	0	0	0	0	0	0	2	0	0	2	0	0	1	0	0	9	3	2	9	23	6	9	6	4	41	14	18	0	0	0	0	0	0	0	0	0	0	0	0	0	0	1	0	0	0	0
Cluster_102	0	0	0	0	13	0	157	1	0	3	0	143	2083	1169	3005	2480	1976	5008	2720	3393	0	0	0	4	0	0	0	0	0	0	0	0	0	0	1	0	0	1	0	0	0	1	0	0	0	0	0	0	0
Cluster_103	0	0	0	0	0	0	1	0	4	0	0	0	2	0	4	19	9	8	9	12	10	235	374	179	233	661	667	263	739	641	0	0	0	0	0	0	0	0	2	0	0	4	1	4	0	0	9	4	5
Cluster_104	1837	0	3	2206	8008	661	1	6	27	0	0	0	84	798	45	0	0	0	0	0	0	138	594	35	1	0	0	0	1	0	33	0	154	17	37	6	0	0	0	0	0	1	0	3	0	2	0	0	0
Cluster_105	0	27	2	0	0	0	0	0	1	0	0	0	0	0	0	0	0	0	0	0	0	0	0	0	0	0	0	0	0	0	0	13	3	0	0	0	0	0	0	0	0	0	0	0	0	0	0	0	0
Cluster_106	0	0	2	0	3	0	0	1	5	0	2	2	0	11	0	14	39	18	12	46	36	22	40	28	190	392	389	224	546	551	0	2	0	0	0	0	5	2	7	3	1	2	0	0	4	28	32	16	30
Cluster_107	1574	14	16	127	51	71	0	0	0	4	3	0	215	110	117	1	0	0	0	0	0	179	140	66	0	0	0	0	2	0	69	27	56	4	5	3	1	0	0	4	0	0	2	4	0	2	0	0	3
Cluster_108	0	0	0	0	0	2	3	0	1	0	2	0	0	4	14	31	5	18	3	4	8	26	77	12	64	44	101	9	8	16	0	0	3	3	0	2	2	4	14	3	1	6	8	2	5	244	26	52	72
Cluster_109	0	0	0	3	0	0	0	0	0	0	0	0	0	0	0	0	0	0	0	0	0	0	0	0	0	0	0	2	0	0	0	11	0	0	0	0	0	0	0	0	0	0	0	0	0	0	0	0	0
Cluster_110	8	148	17	3	0	3	0	0	1	2	5	0	0	0	4	0	0	0	0	4	0	0	0	0	4	0	4	3	0	5	92	25	41	3	4	0	0	0	0	5	2	0	0	0	0	0	0	0	3
Cluster_111	3	69	15	0	2	0	23	13	0	25	30	4	0	5	0	32	12	0	31	45	4	0	0	0	24	18	0	11	50	0	225	10	41	14	52	5	24	8	0	5	25	5	8	26	2	10	23	0	30
Cluster_112	249	40	40	23	19	24	6	0	0	10	3	5	79	44	24	11	3	3	14	7	0	41	49	12	21	4	0	24	6	2	110	133	53	15	15	3	4	2	1	12	0	0	11	4	1	23	1	1	37
Cluster_113	235	4	21	155	47	66	8	3	0	632	0	2	162	123	79	19	0	0	1625	0	0	144	79	57	6	0	0	844	0	0	1510	17	15	213	185	24	0	1	0	9	0	2	342	73	17	9	4	0	12
Cluster_114	2	6	9	0	3	0	3	1	1	44	10	8	0	2	0	1	0	0	3	0	6	0	0	0	0	0	2	16	6	11	3	7	8	0	0	0	0	0	0	57	1	1	0	0	0	2	0	0	3
Cluster_115	0	0	0	0	0	0	0	0	3	0	0	0	0	0	0	0	0	0	0	0	0	0	0	0	0	0	0	0	0	0	0	0	0	0	0	0	0	0	0	0	0	0	0	0	0	6	0	0	0
Cluster_116	2	110	283	4	2	4	47	1	8	171	7	8	3	9	2	105	7	4	234	28	3	3	2	2	58	1	2	219	26	5	80	355	127	31	8	0	34	2	0	231	5	1	7	7	5	126	11	3	109
Cluster_117	501	46	26	886	291	125	24	2	0	81	6	0	630	623	238	51	1	2	103	4	1	425	500	213	53	2	0	77	1	0	134	416	56	82	36	3	9	3	0	39	1	0	48	21	7	87	3	0	86
Cluster_118	0	0	0	0	0	0	0	0	0	0	0	0	0	0	0	0	0	0	0	0	0	0	0	0	0	0	0	0	0	0	0	0	0	0	0	0	0	0	0	0	0	0	0	0	0	0	0	0	0
Cluster_119	2	4	2	3	0	2	4	0	1	18	9	8	0	3	0	1	0	0	0	0	2	0	0	0	0	0	0	3	0	2	15	12	11	0	3	0	0	0	0	4	0	1	0	0	1	0	0	0	0
Cluster_120	0	12	0	0	0	0	0	0	0	0	2	0	0	2	0	0	0	0	0	0	0	0	0	0	1	0	2	0	0	0	0	12	3	0	0	0	0	0	0	0	0	0	0	0	0	0	0	0	1
Cluster_121	0	34	13	0	0	0	1	3	3	5	3	0	0	0	0	2	2	0	10	0	2	0	3	0	2	0	0	15	0	0	63	62	8	0	9	0	3	0	0	6	0	1	0	0	0	4	0	0	5
Cluster_122	0	0	0	0	0	0	0	0	0	0	0	0	0	0	0	0	0	0	0	0	0	0	0	0	0	0	0	0	0	0	0	0	0	0	0	0	0	0	0	0	0	0	0	0	0	0	0	0	0
Cluster_123	3	4	6	0	0	0	0	0	0	2	0	0	0	0	0	0	0	0	0	0	0	0	0	4	0	1	2	2	1	0	24	23	0	6	2	0	0	0	0	3	0	0	4	2	0	2	1	0	1
Cluster_124	434	214	347	149	68	47	146	13	4	163	16	6	233	149	113	166	8	5	248	10	2	197	129	37	178	6	2	240	11	0	64	722	186	6	13	2	85	9	0	139	3	0	9	0	0	296	18	1	163
Cluster_125	432	18	12	825	282	111	24	0	0	37	7	0	671	712	240	26	1	0	43	3	0	389	515	229	54	1	0	65	2	0	109	233	64	32	25	2	1	0	0	31	0	0	38	22	2	41	3	0	63
Cluster_126	0	0	0	0	0	0	0	0	0	0	0	0	0	0	0	0	0	0	0	0	0	0	0	0	0	0	0	0	0	0	0	0	0	0	0	0	0	0	0	2	0	0	0	0	0	0	0	0	0
Cluster_128	17	4	15	5	0	0	2	0	0	7	0	0	0	0	4	3	0	0	0	0	0	0	0	0	1	0	0	4	0	0	240	31	7	7	10	2	3	0	0	2	0	0	4	4	4	5	0	1	2
Cluster_129	0	2	0	0	0	0	0	0	0	0	0	0	0	0	0	0	0	0	0	0	0	0	0	0	0	0	0	0	0	0	0	0	0	0	0	0	0	0	0	0	0	0	0	0	0	0	0	0	0
Cluster_130	485	170	249	228	76	37	125	5	0	122	11	8	330	172	185	188	14	3	236	19	6	309	184	121	220	1	0	301	17	1	219	494	130	16	35	3	56	8	6	116	2	1	38	8	7	251	25	8	218
Cluster_131	40	2	118	609	684	49	99	69	20	1099	1250	1405	19	97	13	15	1	3	474	182	291	13	33	0	13	2	1	542	336	425	2	7	9	9	7	2	3	1	7	528	20	436	0	0	0	2	4	2	110
Cluster_132	0	0	11	0	10	0	8	1	1	59	35	67	0	4	0	1	0	5	12	2	7	2	0	0	1	0	2	13	5	40	11	0	2	12	16	2	0	0	0	51	1	15	2	0	1	0	0	0	0
Cluster_133	0	0	2	0	0	0	0	0	0	0	0	0	0	0	0	0	0	0	0	0	0	0	0	0	0	0	0	0	0	0	0	0	0	0	0	0	0	0	0	0	0	0	0	0	0	0	0	0	0
Cluster_134	0	6	2	0	0	0	0	0	0	0	0	0	0	3	0	0	0	0	0	0	0	0	0	0	0	0	1	0	0	0	0	6	2	0	0	0	0	0	0	0	0	0	0	0	0	0	0	0	0
Cluster_135	0	0	0	19	11	6	125	21	55	30	47	9	0	0	0	9	9	9	10	5	18	2	2	0	42	3	63	21	24	79	0	0	0	19	11	3	5	0	2	5	1	18	8	0	2	3	1	16	16
Cluster_136	0	0	0	0	0	0	0	0	0	0	0	0	0	0	0	0	0	0	0	0	0	0	0	0	0	0	0	0	0	0	0	0	0	0	0	0	0	0	0	0	0	0	0	0	0	0	0	0	0
Cluster_137	0	0	0	0	0	0	0	0	0	0	0	0	0	0	0	0	0	0	0	0	0	0	0	0	0	0	0	0	0	0	0	2	0	0	0	0	0	0	0	0	0	0	0	0	0	0	0	0	0
Cluster_138	2	26	5	0	2	0	0	0	0	0	0	0	2	0	0	0	1	4	3	3	0	2	5	0	0	0	0	0	0	0	6	7	4	0	0	0	0	0	0	0	0	0	0	0	3	0	5	3	1
Cluster_139	13	16	2	18	22	0	0	0	0	2	0	0	0	8	0	0	0	0	0	0	0	0	3	0	0	0	0	0	0	0	0	23	0	0	0	0	0	0	0	0	0	0	0	0	0	0	0	0	0
Cluster_140	0	0	0	0	0	0	0	0	0	0	0	0	0	0	0	0	0	0	0	0	0	0	0	0	0	0	0	0	0	0	0	0	0	0	0	0	0	0	0	0	0	0	0	2	0	0	0	0	0
Cluster_141	0	0	0	28	23	231	7	22	415	0	10	2	19	18	46	20	7	72	7	8	41	85	90	228	53	27	144	46	26	60	0	0	26	7	1	4	5	25	117	7	4	44	30	34	51	25	23	255	28
Cluster_142	0	0	0	11	3	22	13	5	46	4	0	0	0	0	0	2	0	0	3	0	0	0	2	0	0	0	4	4	0	2	0	0	3	8	3	143	0	0	10	0	0	9	26	20	44	0	0	1	0
Cluster_143	17	340	100	0	0	0	1	6	10	0	4	4	3	7	0	1	4	3	5	7	2	2	10	0	2	4	20	5	4	6	3	140	32	0	0	0	1	0	11	2	0	7	0	0	0	0	10	10	5
Cluster_144	47	4	16	516	396	55	31	41	10	49	145	239	65	34	11	11	5	4	37	34	50	24	26	9	2	1	10	9	23	69	11	11	17	16	26	8	3	2	5	59	1	49	2	10	3	3	0	0	9
Cluster_145	2	9	0	0	0	0	0	0	0	0	0	0	0	0	0	0	0	0	0	0	0	0	0	0	0	0	0	0	0	0	0	8	0	0	0	0	0	0	0	0	0	0	0	0	0	0	0	0	0
Cluster_146	6	31	13	0	0	0	0	2	4	3	0	0	0	2	0	0	0	0	0	0	0	0	0	0	0	0	0	2	0	0	63	43	3	0	4	0	0	0	0	2	0	0	0	0	0	2	0	0	5
Cluster_147	62	89	39	79	23	10	47	3	1	70	2	2	70	48	36	77	1	0	146	7	0	50	50	26	64	1	0	112	1	1	729	264	61	122	221	20	22	2	4	10	0	0	206	54	16	165	10	1	63
Cluster_148	3	3	3	0	0	2	1	0	8	2	2	3	0	0	2	1	1	3	0	0	3	0	0	0	2	0	3	0	3	17	0	0	2	0	0	6	0	0	4	0	0	12	4	2	6	0	0	2	0
Cluster_149	0	31	7	0	0	0	10	3	9	0	3	2	0	0	0	0	0	0	0	0	0	0	0	0	1	0	0	0	0	1	12	16	10	0	0	0	0	0	4	5	0	0	0	0	0	0	0	2	0
Cluster_150	0	2	0	4	0	0	8	7	9	20	18	6	0	0	0	11	3	3	14	7	20	0	0	3	7	1	9	11	4	45	0	2	0	0	0	0	1	0	0	13	0	1	0	0	0	8	0	1	5
Cluster_151	0	0	0	0	0	0	0	0	0	0	0	0	3	0	0	0	0	0	0	0	0	0	0	0	2	0	0	2	0	0	0	0	0	0	0	0	0	0	0	0	0	0	0	2	0	0	0	0	0
Cluster_152	0	0	0	0	0	0	0	0	0	0	0	0	0	0	0	0	0	0	0	0	0	0	0	0	0	0	0	0	0	0	0	0	0	0	0	0	0	0	0	0	0	0	0	0	0	0	0	0	0
Cluster_153	33	42	0	168	288	0	22	4	16	15	8	34	6	13	5	13	2	4	14	5	3	7	9	0	4	0	3	5	0	2	6	28	9	7	6	0	5	0	4	11	1	9	0	3	0	1	1	1	7
Cluster_154	13	14	55	17	5	2	7	0	0	42	4	3	12	14	4	13	1	0	54	8	0	2	6	3	29	0	1	63	3	0	178	70	21	73	8	10	5	0	0	23	0	1	59	8	1	20	1	0	24
Cluster_155	173	19	40	71	44	39	8	0	0	71	13	3	70	70	35	20	1	0	124	11	2	40	67	25	23	2	0	128	17	5	75	30	21	16	6	1	5	0	1	114	3	1	15	6	8	39	3	0	104
Cluster_156	0	0	0	9	54	27	0	0	1	2	5	4	72	126	88	1	5	7	3	10	5	21	70	18	5	4	2	9	5	2	0	0	10	9	9	31	3	5	4	3	5	2	36	72	33	5	10	7	1
Cluster_157	0	0	0	46	17	296	11	36	340	3	8	3	43	39	108	65	25	131	26	23	106	152	114	344	95	69	202	77	61	99	0	0	48	6	9	8	15	21	110	15	10	61	31	38	78	43	38	352	36
Cluster_158	276	101	43	16	17	6	0	1	0	0	2	0	18	10	15	3	1	2	0	4	0	21	27	5	3	0	2	6	0	1	117	166	33	10	14	3	2	0	1	5	0	1	9	6	2	12	1	0	6
Cluster_159	38	47	19	18	8	2	13	1	0	67	3	2	27	22	7	28	1	2	78	5	2	5	6	5	45	1	0	97	0	2	195	401	34	16	17	5	13	0	0	20	1	0	35	12	4	51	2	0	38
Cluster_160	19	33	70	2	9	0	1	0	3	51	3	3	0	6	0	8	0	0	86	2	10	0	0	0	6	0	1	21	1	2	68	180	55	3	6	0	9	0	0	151	1	9	0	0	1	21	0	0	59
Cluster_161	0	3	9	0	0	0	1	0	0	4	3	0	0	0	0	2	0	0	5	0	0	0	0	0	8	0	0	4	0	1	11	12	22	2	1	0	0	3	0	3	0	0	0	0	0	8	0	0	3
Cluster_162	36	436	24	0	0	0	0	0	10	2	0	3	0	0	0	0	1	0	0	0	0	0	4	0	0	0	2	0	0	0	213	488	42	3	5	0	1	2	3	6	0	0	0	0	0	0	0	0	1
Cluster_163	444	3	13	32	20	40	0	0	0	2	0	0	49	49	58	2	0	0	12	2	0	47	61	20	0	0	0	8	0	0	152	34	26	9	7	1	1	0	0	5	0	0	3	0	4	0	0	0	4
Cluster_164	0	0	0	25	9	166	6	8	38	0	3	4	19	9	37	28	11	95	7	3	38	56	41	206	60	37	114	47	31	37	0	0	56	0	3	4	7	6	116	2	1	41	9	3	6	51	21	192	36
Cluster_165	19	6	3	2	4	0	0	0	0	0	0	0	6	6	5	0	0	0	3	0	0	9	5	0	0	1	0	3	0	0	40	7	0	2	3	0	0	0	0	0	0	0	4	0	0	0	0	1	1
Cluster_166	0	32	0	0	0	0	0	0	0	0	0	0	0	0	0	0	1	0	0	3	0	0	0	0	0	0	0	0	0	3	0	6	2	0	0	0	0	0	1	2	1	0	0	0	0	2	0	0	0
Cluster_168	0	0	0	0	0	0	2	2	0	50	8	4	0	0	0	0	0	0	0	0	0	3	0	3	0	0	0	3	1	0	0	0	70	0	0	0	0	0	0	6	0	0	0	0	0	0	0	0	0
Cluster_169	0	0	0	0	0	0	0	0	0	0	0	0	0	0	0	0	0	0	0	0	0	0	0	0	0	0	0	0	0	0	0	0	0	0	0	0	0	0	0	0	0	0	0	0	0	0	0	0	0
Cluster_170	0	53	29	0	0	0	9	0	0	13	3	0	2	0	0	4	0	0	41	2	2	0	0	0	12	3	1	37	0	0	15	108	32	4	0	0	9	1	4	29	0	2	2	0	0	21	0	0	40
Cluster_171	0	0	0	0	0	0	0	0	0	0	0	0	0	0	0	0	0	0	0	0	0	0	0	0	0	0	0	0	0	0	0	0	0	0	0	0	0	0	0	0	0	0	0	0	0	0	0	0	0
Cluster_172	0	2	0	0	0	0	0	0	0	0	0	2	0	0	0	0	0	0	0	0	0	0	0	0	0	0	0	0	0	0	60	9	0	3	1	0	0	0	0	3	0	0	3	2	0	0	0	0	5
Cluster_174	0	11	0	0	0	0	0	0	0	0	0	0	0	0	0	0	0	0	0	0	0	0	0	0	0	0	0	0	0	0	0	0	0	0	0	0	0	0	0	0	0	0	0	0	0	0	0	0	0
Cluster_175	163	48	50	18	8	9	0	0	0	8	3	2	19	16	10	0	0	0	10	0	0	14	16	2	3	0	0	9	0	0	79	59	31	0	3	0	2	1	2	4	0	0	4	4	3	1	0	0	2
Cluster_176	0	2	0	0	0	0	0	1	0	0	0	0	0	2	0	3	3	0	0	4	1	5	20	4	37	43	6	49	74	22	2	0	0	0	0	0	0	0	0	0	0	1	0	3	0	0	4	0	0
Cluster_177	0	0	0	9	4	4	133	13	24	541	63	49	3	3	0	20	1	6	116	22	188	0	0	3	38	2	145	317	87	1172	0	0	0	2	0	0	1	0	0	37	0	5	0	0	3	1	2	1	6
Cluster_178	0	0	0	0	0	0	0	0	0	0	0	0	0	0	0	0	0	0	0	0	0	0	0	0	0	0	0	0	0	0	0	0	0	0	0	0	0	0	0	0	0	0	0	0	0	0	0	0	0
Cluster_179	0	0	0	61	35	364	10	41	378	2	14	5	42	29	94	38	9	105	26	15	88	145	175	515	142	61	177	85	58	130	0	2	80	12	9	8	18	41	158	11	4	115	46	54	73	56	40	396	49
Cluster_180	0	3	0	0	0	0	3	0	0	30	0	4	2	0	9	4	1	2	9	5	2	0	0	0	1	0	0	0	2	1	0	10	2	0	0	0	0	0	0	17	1	1	0	0	0	3	0	0	5
Cluster_183	0	0	0	0	0	0	2	0	0	0	0	0	0	0	0	0	0	0	0	0	0	0	0	0	0	0	0	0	0	0	0	0	0	0	0	0	0	0	0	0	0	0	0	0	0	0	0	0	0
Cluster_185	0	0	0	6	0	37	1	0	0	0	0	0	2	0	7	3	0	2	0	3	2	15	5	37	0	2	6	0	0	3	0	0	2	0	0	0	0	0	0	0	0	2	9	11	12	0	0	13	0
Cluster_186	0	71	7	0	0	0	1	4	1	4	3	0	0	0	0	3	0	0	12	4	0	0	0	2	1	0	0	6	0	1	36	78	9	2	3	0	2	0	1	2	0	1	0	3	0	6	0	4	5
Cluster_187	0	15	0	0	0	0	0	0	0	0	0	0	0	0	0	0	0	2	0	0	1	0	0	0	0	0	2	0	0	0	0	12	9	0	0	0	0	0	0	0	0	0	0	0	0	0	0	1	0
Cluster_189	0	0	0	0	0	0	0	0	0	0	0	0	0	0	0	1	2	2	3	4	12	5	5	7	14	13	12	25	20	47	0	0	0	0	0	0	0	0	0	0	0	0	0	0	0	0	0	0	0
Cluster_191	0	0	0	0	0	0	0	0	0	0	0	0	0	0	0	0	0	0	0	0	0	0	0	0	0	0	0	0	0	0	0	0	0	0	0	0	0	0	0	0	0	0	0	0	0	0	0	0	0
Cluster_192	0	0	0	0	0	0	0	0	0	0	0	0	0	0	0	0	0	0	0	0	0	0	0	0	0	0	0	0	0	0	0	0	0	0	0	0	0	0	0	0	0	0	0	0	0	0	0	0	0
Cluster_194	11	7	9	5	4	0	3	0	0	0	0	0	2	5	7	2	1	0	0	0	0	6	6	0	2	0	0	4	0	2	145	49	0	7	11	3	1	0	0	0	0	0	9	0	3	0	0	0	2
Cluster_195	0	0	2	5	21	0	142	11	84	270	50	69	2	0	0	23	1	17	50	5	140	0	0	2	49	13	175	222	20	719	0	0	3	4	0	0	1	0	1	33	0	1	0	0	0	5	0	4	5
Cluster_196	3062	8	0	155	139	123	0	0	0	0	0	0	199	167	158	0	0	0	0	0	0	190	149	69	0	0	0	0	0	0	149	10	60	3	3	0	0	0	0	0	0	0	1	0	2	2	0	0	0
Cluster_200	0	0	0	42	90	74	0	0	0	0	0	0	16	76	19	0	0	2	0	0	0	64	121	71	1	0	0	0	0	0	0	0	19	4	5	5	0	0	0	0	0	0	10	32	6	0	0	1	0
Cluster_201	0	2	0	0	0	0	0	0	0	0	0	0	0	0	0	0	0	0	0	0	0	0	0	0	0	0	0	0	0	0	0	2	0	0	0	0	0	0	0	0	0	0	0	0	0	0	0	0	0
Cluster_202	0	0	0	0	0	0	0	0	0	0	0	0	0	0	0	0	0	0	0	0	0	0	0	0	0	0	0	0	0	0	0	0	0	0	0	0	0	0	0	0	0	0	0	0	0	0	0	0	0
Cluster_203	0	0	0	0	0	0	0	0	0	0	0	0	0	6	0	2	2	0	27	27	1	5	24	3	14	28	4	52	105	13	0	0	0	0	0	0	0	0	0	0	0	0	0	2	0	0	5	0	0
Cluster_205	0	0	0	3	0	13	0	0	3	0	0	0	0	0	0	0	0	0	0	0	0	0	2	0	0	0	0	0	0	0	0	0	3	2	0	0	0	0	0	0	0	2	0	0	0	0	0	0	1
Cluster_206	0	0	0	0	0	0	0	0	0	0	0	0	0	0	0	0	0	0	0	0	0	0	0	0	0	0	0	0	0	0	0	0	0	0	0	0	0	0	0	0	0	0	0	0	0	0	0	0	0
Cluster_207	469	4	29	259	85	99	1	1	3	33	2	4	331	244	137	30	7	28	58	27	0	339	199	152	4	0	0	34	0	2	160	18	32	15	3	5	0	0	0	15	0	0	17	13	12	3	0	0	22
Cluster_208	128	21	8	28	10	13	0	0	0	3	2	0	66	14	17	1	0	0	12	0	0	51	25	8	0	0	0	4	0	0	269	5	7	25	33	3	3	3	0	0	0	1	21	11	5	4	0	0	4
Cluster_209	0	9	0	0	0	0	0	0	0	0	0	0	0	0	0	0	0	0	0	0	0	0	0	0	0	0	0	0	0	0	0	2	0	0	0	0	0	0	0	0	0	0	0	0	0	0	0	0	0
Cluster_210	0	0	0	0	0	0	0	0	0	0	0	0	0	0	0	0	0	0	0	0	0	0	0	0	0	0	0	0	0	0	0	0	0	0	0	0	0	0	0	0	0	0	0	0	0	0	0	0	0
Cluster_213	0	209	3	0	0	0	0	2	13	0	3	4	0	0	0	8	4	0	7	5	0	0	0	0	5	6	10	2	2	5	0	177	76	0	0	0	0	0	7	0	2	1	0	0	0	1	0	4	6
Cluster_214	0	6	3	0	0	0	1	0	0	0	0	0	0	0	0	1	0	4	0	0	0	0	0	0	0	0	0	3	0	0	154	5	4	5	13	3	0	0	0	0	0	0	4	7	2	0	0	0	0
Cluster_216	2	0	0	59	93	5	260	124	9	443	348	287	5	6	4	11	0	5	65	53	48	0	0	0	37	6	10	109	37	251	0	0	0	7	5	2	1	0	0	17	2	28	0	0	0	0	0	0	4
Cluster_218	0	0	0	2	0	21	0	0	0	0	0	0	3	3	0	1	0	3	0	0	0	6	2	31	0	2	5	0	0	3	0	0	2	3	2	2	0	0	1	0	0	0	4	7	8	0	0	7	1
Cluster_228	0	70	47	0	0	0	0	0	3	5	2	0	0	5	2	0	0	0	10	0	8	3	4	0	2	2	3	6	0	0	0	45	8	0	0	0	1	0	0	3	0	1	0	0	0	0	3	2	0
Cluster_229	0	0	0	3	0	50	0	0	0	0	0	0	3	2	4	0	0	3	0	0	1	13	6	32	1	0	6	0	0	2	0	0	4	6	0	0	0	0	0	0	0	2	0	3	7	0	0	9	0
Cluster_231	0	2	0	0	0	0	0	0	0	0	0	0	0	0	0	0	0	0	0	0	0	0	0	0	0	0	0	0	0	0	0	0	0	0	0	0	0	0	0	0	0	0	0	0	0	0	0	0	0
Cluster_233	0	68	2	0	0	0	0	2	1	0	0	0	0	0	0	0	0	0	0	0	0	0	0	0	0	0	1	4	0	0	0	4	12	0	0	0	0	0	3	0	0	2	0	0	0	0	0	0	0
Cluster_235	0	0	0	0	0	0	0	0	0	0	0	0	0	0	0	0	0	0	0	0	0	0	0	0	0	0	0	0	0	0	0	0	0	0	0	0	0	0	0	0	0	0	0	0	0	0	0	0	0
Cluster_237	0	0	0	0	0	0	0	0	0	0	0	0	0	0	0	0	0	0	0	0	0	0	0	0	0	0	1	0	0	0	0	0	0	0	0	0	0	0	0	0	0	0	0	0	0	0	0	0	0
Cluster_239	0	3	0	0	0	0	0	0	0	0	0	0	0	0	0	0	0	0	0	0	0	0	0	0	0	0	0	0	0	0	0	2	0	0	0	0	0	0	0	0	0	0	0	0	0	0	0	0	0
Cluster_240	8	6	0	3	0	0	1	0	0	0	0	2	2	0	4	3	0	0	0	0	0	6	0	4	2	0	0	10	0	0	7	40	8	0	0	0	5	2	0	3	2	0	2	0	2	7	0	0	9
Cluster_241	6	0	0	0	4	2	0	0	0	0	0	0	0	0	0	0	0	0	0	0	0	2	0	0	0	0	0	0	0	0	5	2	2	0	0	0	0	0	0	0	0	0	0	0	0	0	0	0	0
Cluster_243	25	5	3	6	0	2	0	1	0	5	0	0	7	10	5	0	0	0	7	0	0	7	14	4	0	0	0	2	0	0	23	22	3	3	2	0	0	0	0	2	0	0	2	0	2	3	0	0	4
Cluster_244	25	5	5	7	2	0	0	0	3	3	0	0	3	5	2	0	0	0	0	0	0	5	3	0	0	0	0	2	0	0	10	3	3	0	2	0	0	0	0	0	0	0	0	0	0	0	0	0	0
Cluster_245	0	0	0	0	0	0	0	0	0	0	0	0	0	0	0	0	0	0	0	0	0	0	0	0	0	0	0	0	0	0	0	0	0	0	0	0	0	0	0	0	0	0	0	0	0	0	0	0	0
Cluster_246	0	0	0	0	0	0	0	0	0	0	0	0	0	0	0	0	0	0	0	0	0	0	2	0	0	0	2	6	6	0	0	0	0	0	0	0	0	0	0	0	0	0	0	0	0	0	0	0	0
Cluster_247	0	0	0	0	0	0	0	0	0	0	0	0	0	0	0	0	0	0	0	0	0	0	0	0	0	0	0	0	0	0	0	0	0	0	0	0	0	0	0	0	0	0	0	0	0	0	0	0	0
Cluster_248	0	0	0	0	23	3	1	0	0	0	3	0	29	48	41	1	6	5	0	3	1	3	24	11	2	0	0	2	1	0	0	0	3	2	3	3	0	2	0	0	1	4	0	15	7	1	3	3	0
Cluster_251	0	2	0	0	0	0	0	0	0	0	0	0	0	0	0	0	0	0	0	0	0	0	0	0	0	0	0	0	0	0	0	0	0	0	0	0	0	0	0	0	0	0	0	0	0	0	0	0	0
Cluster_253	0	0	0	0	0	0	0	0	0	0	0	0	0	0	0	0	0	0	0	0	0	0	0	0	0	0	0	0	0	0	0	0	0	0	0	0	0	0	0	0	0	0	0	0	0	0	0	0	0
Cluster_254	0	26	0	2	0	0	0	0	0	0	3	2	0	0	0	0	0	0	0	0	0	3	0	0	0	0	6	0	0	0	0	16	2	0	0	0	0	0	0	0	0	0	0	0	0	0	4	0	0
Cluster_257	81	11	9	148	39	9	10	0	0	41	3	0	116	122	26	21	1	0	31	5	0	55	82	15	32	0	0	37	3	1	38	109	21	20	11	2	7	1	0	20	0	0	20	7	0	28	2	0	54
Cluster_258	0	0	0	0	0	0	0	0	0	0	0	0	2	0	0	0	0	0	0	0	0	0	0	0	0	0	0	0	0	0	0	0	0	0	0	0	0	0	0	0	0	0	0	0	0	0	0	0	0
Cluster_259	0	0	0	0	0	0	0	0	0	0	0	0	0	0	0	0	0	0	0	0	0	0	0	0	0	0	0	0	0	0	0	0	0	0	0	0	0	0	0	0	0	0	0	0	0	0	0	0	0
Cluster_260	0	0	0	7	0	29	2	0	38	0	4	0	2	3	2	1	0	8	0	0	4	9	5	40	1	6	32	5	2	6	0	0	6	2	0	2	0	2	6	0	0	3	0	10	7	0	3	138	1
Cluster_262	2	0	3	0	2	0	0	0	0	0	0	0	0	0	0	0	0	0	0	0	0	0	0	0	0	0	0	0	0	0	0	0	2	0	0	0	0	0	0	0	0	0	0	0	0	0	0	0	0
Cluster_264	2001	3	2	112	99	126	0	0	0	0	0	0	115	74	79	0	0	0	0	0	0	88	71	35	0	0	0	0	0	0	43	0	34	0	1	0	0	0	0	0	0	0	0	0	0	0	0	0	0
Cluster_266	0	0	0	0	0	0	0	0	0	0	0	0	0	0	0	0	0	0	0	4	0	0	0	0	2	0	0	0	0	0	0	0	0	0	0	0	0	0	0	0	0	0	0	0	1	0	1	0	0
Cluster_267	0	2	0	0	0	0	0	0	0	0	0	0	0	0	0	0	0	0	0	0	0	0	0	0	0	0	0	0	0	0	0	0	0	0	0	0	0	0	0	0	0	0	0	0	0	0	0	0	0
Cluster_268	3	0	2	0	9	0	25	11	3	30	48	46	0	0	0	0	0	0	3	5	2	0	0	0	2	1	0	3	7	8	2	6	2	0	1	0	1	0	0	3	1	1	0	0	0	0	0	0	4
Cluster_270	0	0	0	0	0	0	0	0	0	0	0	0	0	0	0	0	0	0	0	0	0	0	0	0	0	0	0	0	0	0	0	0	0	0	0	0	0	0	0	0	0	0	0	0	0	0	0	0	0
Cluster_271	0	3	3	0	0	0	0	0	0	0	0	0	0	0	0	0	0	0	3	0	0	0	0	0	0	0	0	0	0	0	0	2	0	0	0	0	0	0	0	0	0	0	0	0	0	0	0	0	0
Cluster_273	2	137	8	0	0	0	0	0	0	0	0	2	0	2	0	1	0	0	0	0	0	2	0	0	0	0	0	0	0	0	7	123	16	3	3	0	0	0	7	0	0	1	0	0	0	0	1	1	1
Cluster_274	0	0	0	0	0	0	0	0	0	0	0	0	0	0	0	0	0	0	0	0	0	0	0	0	0	0	0	0	0	0	0	0	0	0	0	0	0	0	0	0	0	0	0	0	0	0	0	0	0
Cluster_275	79	31	4	10	3	6	0	0	0	0	0	0	13	9	2	0	0	0	0	0	0	7	21	0	0	0	0	0	0	0	5	12	2	0	2	0	0	0	0	0	0	0	0	0	0	0	0	0	0
Cluster_277	0	4	2	0	0	0	0	0	0	0	0	0	0	0	0	0	0	0	0	0	0	0	0	0	0	0	0	0	0	0	0	0	4	0	0	0	0	0	0	0	0	0	0	0	0	0	0	0	0
Cluster_281	0	0	0	0	0	0	0	0	0	0	0	0	0	0	0	0	0	0	0	0	0	0	0	0	0	0	0	0	0	0	0	0	0	0	0	0	0	0	0	0	0	0	0	0	0	0	0	0	0
Cluster_284	0	0	0	0	2	7	6	2	13	0	0	0	0	0	0	1	0	0	0	0	0	0	0	3	0	0	0	0	0	0	3	0	5	5	4	67	0	0	8	0	0	1	18	9	18	0	0	2	0
Cluster_285	0	0	0	0	0	0	0	0	0	0	0	0	0	0	0	0	0	0	0	0	0	0	0	0	0	0	0	0	0	0	0	0	0	0	0	0	0	0	0	0	0	0	0	0	0	0	0	0	0
Cluster_286	0	7	6	0	0	0	0	0	0	4	0	0	0	2	0	1	0	0	7	0	0	0	0	0	2	0	0	6	0	0	3	20	6	0	0	0	1	0	0	5	0	0	0	0	0	4	0	1	5
Cluster_287	2	0	0	0	0	0	0	0	0	0	0	0	0	0	0	0	0	0	0	0	0	0	0	0	0	0	0	0	0	0	0	0	0	0	0	0	0	0	0	0	0	0	0	0	0	0	0	0	0
Cluster_291	2	64	23	0	0	0	0	0	0	0	0	0	0	0	0	1	1	3	5	2	0	0	3	0	0	0	5	4	5	2	15	13	10	3	0	0	1	2	3	2	3	4	2	0	0	2	1	3	2
Cluster_292	0	0	0	95	74	425	0	3	1	3	0	0	92	174	270	0	2	0	0	0	4	398	994	572	0	0	6	0	0	0	0	0	41	0	3	0	0	0	10	0	2	0	0	21	32	0	0	2	0
Cluster_293	0	0	0	0	0	0	0	0	0	0	0	0	0	0	0	0	0	0	0	0	0	0	0	0	0	0	0	0	0	0	0	0	0	0	0	0	0	0	0	0	0	0	0	0	0	0	0	0	0
Cluster_295	0	32	16	0	0	0	1	0	0	3	0	2	0	3	0	0	0	0	0	0	2	0	0	0	1	0	0	3	3	0	40	32	5	0	2	0	0	0	0	0	0	0	0	0	1	4	0	0	4
Cluster_298	0	3	0	0	0	0	0	0	0	2	0	0	0	0	0	0	0	0	0	0	0	0	0	0	0	0	0	0	0	0	0	3	3	0	0	0	0	0	0	0	0	1	0	0	0	0	0	0	0
Cluster_301	0	0	0	0	0	0	0	0	0	0	2	0	0	0	0	0	0	0	0	0	0	0	0	0	0	0	1	0	0	0	0	5	2	0	0	0	0	0	0	0	0	0	0	0	0	1	0	0	0
Cluster_302	0	3	0	0	0	0	0	0	0	0	0	0	0	0	0	0	0	0	0	0	0	0	0	0	0	0	0	0	0	0	0	0	0	0	0	0	0	0	0	0	0	0	0	0	0	0	0	0	0
Cluster_305	0	0	0	0	0	0	0	0	0	0	0	0	0	0	0	0	0	0	0	0	0	0	0	0	0	0	0	0	0	0	0	0	0	0	0	0	0	0	0	0	0	0	0	0	0	0	0	0	0
Cluster_307	0	27	0	0	0	0	0	0	0	0	0	0	0	0	0	1	0	0	0	0	0	0	0	0	0	0	0	0	0	0	0	42	11	0	0	0	0	0	0	0	0	0	0	0	0	0	0	1	0
Cluster_308	0	12	3	0	0	0	0	0	0	0	2	4	2	3	2	0	0	3	0	0	0	0	4	0	0	1	10	0	0	1	0	3	4	0	0	0	1	0	4	2	0	0	0	0	0	0	1	0	0
Cluster_309	0	2	0	0	0	0	0	0	0	0	0	0	0	0	0	0	0	0	0	0	0	0	0	0	0	0	0	0	0	0	0	0	0	0	0	0	0	0	0	0	0	0	0	0	0	0	0	0	0
Cluster_310	0	0	0	3	0	0	6	1	0	6	3	0	0	0	0	2	0	0	0	0	2	0	0	0	2	0	0	0	0	5	0	0	0	0	0	0	1	0	0	0	0	0	0	0	0	0	0	0	0
Cluster_311	0	9	9	0	0	0	0	0	0	0	0	0	0	0	0	0	0	0	0	0	2	0	0	0	0	0	0	2	1	1	2	11	8	0	0	0	1	0	0	0	0	0	0	0	0	2	0	0	0
Cluster_312	0	2	0	0	0	0	0	0	0	0	0	0	0	0	0	0	0	0	0	0	0	0	0	0	0	0	0	0	0	0	0	0	0	0	0	0	0	0	0	0	0	0	0	0	0	0	0	0	0
Cluster_315	0	0	0	38	73	62	0	0	0	0	0	0	24	56	19	0	0	7	0	0	0	100	130	83	0	0	0	2	0	0	0	0	13	7	9	8	0	1	0	0	0	0	6	45	27	4	0	0	0
Cluster_316	0	0	0	0	0	0	0	0	0	0	0	0	0	0	0	0	0	0	0	0	0	0	0	0	0	0	0	0	0	0	0	0	2	0	0	0	0	0	0	0	0	0	0	0	0	0	0	0	0
Cluster_317	0	0	0	0	0	0	0	0	0	0	0	0	0	0	0	0	0	0	0	0	0	0	0	0	0	0	0	0	0	0	0	0	0	0	0	0	0	0	0	0	0	0	0	0	0	0	0	0	0
Cluster_318	0	9	0	0	0	0	0	0	0	0	0	0	0	0	0	0	0	0	0	0	0	0	0	0	0	0	0	0	0	0	0	2	3	0	0	0	0	0	0	2	0	0	0	0	0	0	0	0	0
Cluster_319	0	0	0	0	0	0	0	0	0	0	0	0	0	0	0	0	0	0	0	0	0	0	0	0	0	0	0	0	0	0	0	0	0	0	0	0	0	0	0	0	0	0	0	0	0	0	0	0	0
Cluster_321	16	26	17	2	0	0	1	0	0	6	0	0	2	0	4	0	0	0	0	0	0	0	0	0	0	0	0	0	0	0	17	22	4	3	0	0	0	0	0	2	0	0	2	0	1	2	0	0	0
Cluster_324	3	86	4	0	0	6	0	3	0	0	5	0	0	2	0	0	3	2	0	2	0	0	0	0	0	0	0	0	0	0	2	54	25	0	0	0	3	1	4	0	3	1	0	0	0	3	0	0	0
Cluster_325	0	0	0	0	2	0	3	4	5	30	25	2	0	0	0	0	0	0	7	3	18	0	0	0	2	1	3	22	8	54	0	0	0	0	0	0	0	0	0	12	0	3	0	0	0	0	0	0	0
Cluster_327	0	3	0	0	0	0	0	0	0	0	0	0	0	0	0	0	0	0	0	0	0	0	0	0	0	0	0	0	0	0	0	0	0	0	0	0	0	0	0	0	0	0	0	0	0	0	0	0	0
Cluster_328	0	2	0	0	0	0	0	0	0	0	0	0	0	0	0	0	0	0	0	0	0	0	0	0	0	0	0	0	0	0	2	2	4	0	0	0	0	0	0	0	0	0	0	0	0	2	0	0	0
Cluster_329	0	0	0	0	0	0	0	0	0	0	0	0	0	0	0	0	0	0	0	0	0	0	0	0	0	0	0	0	0	0	0	0	0	0	0	0	0	0	0	0	0	0	0	0	0	0	0	0	0
Cluster_334	0	6	3	0	0	0	0	0	0	0	0	0	0	0	0	0	0	0	0	0	0	0	0	0	0	0	0	0	0	0	0	2	4	0	0	0	0	0	1	0	1	0	0	0	0	0	0	0	0
Cluster_337	0	0	0	0	0	0	0	0	0	0	0	0	0	0	0	0	0	0	0	0	0	0	0	0	0	0	0	0	0	0	0	0	0	0	0	0	0	0	0	0	0	0	0	0	0	0	0	0	0
Cluster_338	0	0	0	0	0	0	0	0	0	0	0	0	0	0	0	0	0	0	0	0	0	0	0	0	0	0	0	0	0	0	0	5	0	0	0	0	0	0	0	0	0	0	0	0	0	0	0	0	0
Cluster_341	0	0	0	0	0	0	0	0	0	0	0	0	0	0	0	0	0	0	0	0	0	0	0	0	0	0	0	0	0	0	0	0	0	0	0	0	0	0	0	0	0	0	0	0	0	0	0	0	0
Cluster_344	0	0	0	0	0	0	0	0	0	0	0	0	0	0	0	0	0	0	0	0	0	0	0	0	0	0	0	0	0	0	0	0	0	0	0	0	0	0	0	0	0	0	0	0	0	0	0	0	0
Cluster_347	0	0	0	0	0	0	0	0	0	0	0	0	0	0	0	0	0	0	0	0	0	0	0	0	0	0	0	0	0	0	0	0	0	0	0	0	0	0	0	0	0	0	0	0	0	0	0	0	0
Cluster_348	2	62	2	0	0	0	0	0	1	0	3	0	0	0	0	0	0	0	0	0	0	0	0	0	0	0	0	0	0	0	3	81	4	2	0	0	0	1	0	2	0	0	0	0	0	1	0	0	0
Cluster_349	0	0	0	0	0	0	0	0	0	0	0	0	0	0	0	0	0	0	0	0	0	0	0	0	0	0	0	0	0	0	0	0	0	0	0	0	0	0	0	0	0	0	0	0	0	0	0	0	0
Cluster_350	0	0	0	2	0	0	0	0	0	0	0	0	0	0	0	0	0	0	0	0	0	0	0	0	0	0	0	0	0	0	0	0	0	0	0	0	0	0	0	0	0	0	0	0	0	0	0	0	0
Cluster_351	0	2	0	0	0	0	0	0	0	0	0	0	0	0	0	0	0	0	0	0	0	0	0	0	0	0	1	0	0	0	0	2	0	0	0	0	0	0	0	0	0	0	0	0	0	0	0	0	0
Cluster_352	0	0	0	3	0	0	0	0	0	0	0	0	0	0	0	0	0	0	0	0	0	0	0	0	0	0	0	0	0	0	0	0	0	0	0	0	0	0	0	0	0	0	0	0	0	0	0	0	0
Cluster_353	0	0	0	0	0	0	0	0	0	0	0	0	0	0	0	0	0	0	0	0	0	0	0	0	0	0	0	0	0	0	0	0	0	0	0	0	0	0	0	0	0	0	0	0	0	0	0	0	0
Cluster_354	0	0	0	0	0	0	0	0	0	0	0	0	0	0	0	0	0	0	0	0	0	0	0	0	0	0	0	0	0	0	0	0	0	0	0	0	0	0	0	0	0	0	0	0	0	0	0	0	0
Cluster_355	0	4	0	0	0	0	0	0	0	0	0	0	0	0	0	0	0	0	0	0	0	0	0	0	0	0	0	0	0	0	0	0	0	0	0	0	0	0	0	0	0	0	0	0	0	0	0	0	0
Cluster_356	0	0	0	0	0	0	0	0	0	0	0	0	0	0	0	0	0	0	0	0	0	0	0	0	0	0	0	0	0	0	0	2	0	0	0	0	0	0	3	0	0	0	0	0	0	0	0	0	0
Cluster_358	0	0	0	0	0	0	0	0	0	0	0	0	0	0	0	0	0	0	0	0	0	0	0	0	0	0	0	0	0	0	0	0	0	0	0	0	0	0	0	0	0	0	0	0	0	0	0	0	0
Cluster_359	0	0	0	0	0	0	0	0	0	0	0	0	0	0	0	0	0	0	0	0	0	0	0	0	0	0	0	0	0	0	0	0	0	0	0	0	0	0	0	0	0	0	0	0	0	0	0	0	0
Cluster_362	0	0	0	0	0	0	0	0	0	0	0	0	0	0	0	0	0	0	0	0	0	0	0	0	0	0	0	0	0	0	0	0	0	0	0	0	0	0	0	0	0	0	0	0	0	0	0	0	0
Cluster_364	0	0	0	0	0	0	0	0	0	0	0	0	0	0	0	0	0	0	0	0	0	0	0	0	0	0	0	0	0	0	0	0	0	0	0	0	0	0	0	0	0	0	0	0	0	0	0	0	0
Cluster_366	12	6	18	5	0	3	0	0	0	3	0	0	4	5	0	1	0	0	9	0	0	0	7	0	6	0	0	2	0	0	60	42	5	0	2	0	1	0	0	2	0	0	8	2	2	7	2	0	4
Cluster_376	0	0	0	0	0	0	0	0	0	0	0	0	0	0	0	0	0	0	0	0	0	0	0	0	0	0	0	0	0	0	0	0	0	0	0	0	0	0	0	0	0	0	0	0	0	0	0	0	0
Cluster_379	0	0	0	0	0	0	0	0	0	0	0	0	0	0	0	0	0	0	0	0	0	0	0	0	0	0	0	0	0	0	0	0	0	0	0	0	0	0	0	0	0	0	0	0	0	0	0	0	0
Cluster_380	0	0	0	17	0	29	0	0	0	0	0	0	2	5	5	0	0	3	0	0	0	3	6	3	0	0	0	0	0	0	0	0	2	0	0	0	0	0	3	0	0	1	0	0	1	3	0	1	0
Cluster_385	0	8	0	0	0	0	0	0	0	0	0	0	0	0	0	0	0	0	0	0	0	0	0	0	0	0	0	0	0	0	2	7	0	0	0	0	0	1	0	0	0	0	1	0	0	0	0	2	0
Cluster_389	19	0	3	3	20	0	0	0	0	0	0	0	0	3	0	0	0	0	0	0	0	0	5	0	0	0	0	0	0	0	0	11	0	0	8	0	0	0	0	0	0	0	0	0	0	0	0	0	0
Cluster_395	0	4	0	0	0	0	0	0	0	0	0	0	0	0	0	0	0	0	0	0	0	0	0	0	0	0	0	0	0	0	0	0	0	0	0	0	0	0	0	0	0	0	0	0	0	0	0	0	0
Cluster_396	0	0	0	0	0	0	0	0	0	0	0	0	0	0	0	0	0	0	0	0	0	0	0	0	0	0	0	0	0	0	0	0	0	0	0	0	0	0	0	0	0	0	0	0	0	0	0	0	0
Cluster_399	197	16	8	80	39	17	1	0	0	18	2	0	43	39	41	3	0	0	26	4	0	28	18	23	7	0	0	5	0	0	61	96	23	7	1	1	1	0	0	5	0	0	4	0	1	6	0	0	7
Cluster_400	0	2	0	0	0	0	0	0	0	0	0	0	0	0	0	0	0	0	0	0	0	0	0	0	0	0	0	0	0	0	0	0	0	0	0	0	0	0	0	0	0	0	0	0	0	0	0	0	0
Cluster_406	0	3	3	0	0	0	0	0	0	0	0	0	0	0	0	3	0	0	0	0	0	0	0	0	1	0	0	0	0	0	0	4	6	2	0	0	0	0	0	0	0	0	0	0	0	1	0	0	1
Cluster_408	0	6	0	0	0	0	0	0	0	0	0	0	0	2	0	1	0	0	0	0	1	0	0	0	0	0	2	0	0	0	0	7	2	0	0	0	0	0	0	0	0	0	0	0	1	0	0	0	0
Cluster_410	0	0	0	0	0	0	0	0	0	0	0	0	0	0	0	0	0	0	0	0	0	0	0	0	0	0	0	0	0	0	0	0	0	0	0	0	0	0	0	0	0	0	0	0	0	0	0	0	0
Cluster_411	183	20	40	69	24	13	11	1	0	36	0	3	57	41	27	15	0	0	35	4	0	35	33	12	2	0	1	15	0	0	75	154	21	16	3	0	0	0	0	11	0	0	8	2	3	13	0	0	15
Cluster_425	0	0	0	0	0	0	0	0	0	0	0	0	0	0	0	0	0	0	0	0	0	0	0	0	0	0	0	0	0	0	0	0	0	0	0	0	0	0	0	0	0	0	0	0	0	0	0	0	0
Cluster_427	0	5	0	0	0	0	0	0	0	0	0	0	0	0	0	0	0	0	0	0	0	0	0	0	0	0	0	0	0	0	2	7	0	0	0	0	2	0	0	0	0	0	0	0	0	0	0	0	0
Cluster_429	0	0	3	0	0	0	2	3	1	6	2	3	0	0	0	0	1	0	0	0	0	0	0	0	0	0	0	3	0	0	0	3	0	0	0	0	0	0	2	0	0	0	0	0	0	0	0	0	0
Cluster_435	0	0	0	0	0	0	0	0	0	0	0	0	0	0	0	0	0	0	0	0	0	0	0	0	0	0	0	0	0	0	0	0	0	0	0	0	0	0	0	0	0	0	0	0	0	0	0	0	0
Cluster_438	0	13	6	0	0	0	0	0	0	3	0	0	0	0	0	0	0	0	0	0	0	0	0	0	0	0	0	0	0	1	0	7	6	0	0	0	0	0	0	0	1	1	0	0	0	0	0	1	0
Cluster_442	0	37	3	0	0	0	1	1	5	4	3	3	0	0	0	1	0	0	3	0	2	0	0	0	0	3	0	0	0	0	0	77	10	0	0	0	1	1	2	0	0	0	0	0	0	6	0	2	2
Cluster_450	0	0	0	0	0	0	0	0	0	0	0	0	0	0	0	0	0	0	0	0	0	0	0	0	0	0	0	0	0	0	0	0	0	0	0	0	0	0	0	0	0	0	0	0	0	0	0	0	0
Cluster_453	0	0	0	0	0	0	0	0	0	0	0	0	0	0	0	0	0	0	0	0	0	0	0	0	0	0	0	0	0	0	0	0	0	0	0	0	0	0	0	0	0	0	0	0	0	0	0	0	0
Cluster_455	0	0	0	0	0	0	0	0	0	0	0	0	0	0	0	0	0	0	0	0	0	0	0	0	0	0	0	0	0	0	0	0	0	0	0	0	0	0	0	0	0	0	0	0	0	0	0	0	0
Cluster_457	0	0	0	0	0	0	0	0	0	0	0	0	0	0	0	0	0	0	0	0	0	0	0	0	0	0	0	0	0	0	0	2	0	0	0	0	0	0	0	0	0	0	0	0	0	0	0	0	0
Cluster_461	0	0	0	0	0	0	0	0	0	0	0	0	0	0	0	0	0	0	0	0	0	0	0	0	0	0	0	0	0	0	0	0	0	0	0	0	0	0	0	0	0	0	0	0	0	0	0	0	0
Cluster_464	0	0	0	0	0	0	0	0	0	0	0	0	0	0	0	0	0	0	0	0	0	0	0	0	0	0	0	0	0	0	0	0	0	0	0	0	0	0	0	0	0	0	0	0	0	0	0	0	0
Cluster_465	0	0	0	0	0	0	0	0	0	0	0	0	0	0	0	0	0	0	0	0	0	0	0	0	0	0	0	0	0	0	0	0	0	0	0	0	0	0	0	0	0	0	0	0	0	0	0	0	0
Cluster_469	0	0	0	0	0	0	0	0	0	0	0	0	0	0	0	0	0	0	0	0	0	0	0	0	0	0	0	0	0	0	0	0	0	0	0	0	0	0	0	0	0	0	0	0	0	0	0	0	0
Cluster_472	0	0	0	0	0	0	0	0	0	0	0	0	0	0	0	0	0	0	0	0	0	0	0	0	0	0	0	0	0	0	0	0	0	0	0	0	0	0	0	0	0	0	0	0	0	0	0	0	0
Cluster_473	0	0	0	0	0	0	0	0	0	0	0	0	0	0	0	0	0	0	0	0	0	0	0	0	0	0	0	0	0	0	0	2	0	0	0	0	0	0	0	0	0	0	0	0	0	0	0	0	0
Cluster_478	0	0	0	0	0	0	0	0	0	0	0	0	0	0	0	0	0	0	0	0	0	0	0	0	0	0	0	0	0	0	0	0	0	0	0	0	0	0	0	0	0	0	0	0	0	0	0	0	0
Cluster_487	0	0	0	0	0	0	0	0	0	0	0	0	0	0	0	0	0	0	0	0	0	0	0	0	0	0	0	0	0	0	0	0	0	0	0	0	0	0	0	0	0	0	0	0	0	0	0	0	0
Cluster_489	0	0	0	0	0	0	0	0	0	0	0	0	0	0	0	0	0	0	0	0	0	0	0	0	0	0	0	0	0	0	0	0	0	0	0	0	0	0	0	0	0	0	0	0	0	0	0	0	0
Cluster_490	0	0	0	0	0	0	0	0	0	0	0	0	0	0	0	0	0	0	0	0	0	0	0	0	0	0	0	0	0	0	0	0	0	0	0	0	0	0	0	0	0	0	0	0	0	0	0	0	0
Cluster_492	0	0	0	0	0	0	0	0	0	0	0	0	0	0	0	0	0	0	0	0	0	0	0	0	0	0	0	0	0	0	0	0	0	0	0	0	0	0	0	0	0	0	0	0	0	0	0	0	0
Cluster_496	0	0	0	0	0	0	0	0	0	0	0	0	0	0	0	0	0	0	0	0	0	0	0	0	0	0	0	0	0	0	0	0	0	0	0	0	0	0	0	0	0	0	0	0	0	0	0	0	0
Cluster_498	0	0	0	0	0	0	0	0	0	0	0	0	0	0	0	0	0	0	0	0	0	0	0	0	0	0	0	0	0	0	0	0	0	0	0	0	0	0	0	0	0	0	0	0	0	0	0	0	0
Cluster_501	0	0	0	0	0	0	0	0	0	0	0	0	0	0	0	0	0	0	0	0	0	0	0	0	0	0	0	0	0	0	0	0	0	0	0	0	0	0	0	0	0	0	0	0	0	0	0	0	0
Cluster_503	0	0	0	0	0	0	0	0	0	0	0	0	0	0	0	0	0	0	0	0	0	0	0	0	0	0	0	0	0	0	0	0	0	0	0	0	0	0	0	0	0	0	0	0	0	0	0	0	0
Cluster_504	0	0	2	0	0	0	0	0	0	0	0	2	0	0	0	0	0	0	0	0	1	0	0	0	0	0	0	0	0	0	0	2	0	0	0	0	0	0	0	0	0	1	0	0	0	0	3	0	0
Cluster_505	0	0	0	0	0	0	0	0	0	0	0	0	0	0	0	0	0	0	0	0	0	0	0	0	0	0	0	0	0	0	0	0	0	0	0	0	0	0	0	0	0	0	0	0	0	0	0	0	0
Cluster_513	0	3	0	0	0	0	0	0	0	0	0	0	0	0	0	0	0	0	0	0	0	0	0	0	0	0	0	0	0	0	3	0	0	0	0	0	0	0	0	0	0	0	0	0	0	0	0	0	0
Cluster_519	0	0	0	0	0	0	0	0	0	0	0	0	0	0	0	0	0	0	0	0	0	0	0	0	0	0	0	0	0	0	0	0	0	0	0	0	0	0	0	0	0	0	0	0	0	0	0	0	0
Cluster_522	0	0	0	0	0	0	0	0	0	0	0	0	0	0	0	0	0	0	0	0	0	0	0	0	0	0	0	0	0	0	0	0	0	0	0	0	0	0	0	0	0	0	0	0	0	0	0	0	0
Cluster_523	0	0	0	0	0	0	0	0	0	0	0	0	0	0	0	0	0	0	0	0	0	0	0	0	0	0	0	0	0	0	0	0	0	0	0	0	0	0	0	0	0	0	0	0	0	0	0	0	0
Cluster_524	0	26	7	0	0	0	0	0	0	0	0	0	0	0	0	0	0	0	0	0	4	0	0	0	0	0	0	0	0	0	0	10	10	0	0	0	0	0	1	0	0	0	0	0	0	0	0	0	0
Cluster_529	0	9	0	0	0	0	0	0	0	0	0	0	0	0	0	0	0	0	0	0	0	0	0	0	0	0	0	0	0	0	0	2	0	0	0	0	0	0	0	0	0	0	0	0	0	0	0	0	0
Cluster_541	0	0	0	0	0	0	0	0	0	0	0	0	0	0	0	0	0	0	0	0	0	0	0	0	0	0	0	0	0	0	0	0	0	0	0	0	0	0	0	0	0	0	0	0	0	0	0	0	0
Cluster_554	0	0	0	0	0	0	0	0	0	0	0	0	0	0	0	0	0	0	0	0	0	0	0	0	0	0	0	0	0	0	0	0	0	0	0	0	0	0	0	0	0	0	0	0	0	0	0	0	0
Cluster_557	0	0	0	0	0	0	0	0	0	0	0	0	0	0	0	0	0	0	0	0	0	0	0	0	0	0	0	0	0	0	0	0	0	0	0	0	0	0	0	0	0	0	0	0	0	0	0	0	0
Cluster_558	0	0	0	0	0	0	0	0	0	0	0	0	0	0	0	0	0	0	0	0	0	0	0	0	0	0	0	0	0	0	0	0	0	0	0	0	0	0	0	0	0	0	0	0	0	0	0	0	0
Cluster_568	0	0	0	0	0	0	0	0	0	0	0	0	0	0	0	0	0	0	0	0	0	0	0	0	0	0	0	0	0	0	0	0	0	0	0	0	0	0	0	0	0	0	0	0	0	0	0	0	0
Cluster_569	0	0	0	0	0	0	0	0	0	0	0	0	0	0	0	0	0	0	0	0	0	0	0	0	0	0	0	0	0	0	0	0	0	0	0	0	0	0	0	0	0	0	0	0	0	0	0	0	0
Cluster_573	0	0	0	0	0	0	0	0	0	0	0	0	0	0	0	0	0	0	0	0	0	0	0	0	0	0	0	0	0	0	0	0	0	0	1	0	0	0	0	0	0	0	0	0	0	0	0	0	0
Cluster_582	0	2	0	0	0	0	0	0	0	0	0	0	0	0	0	0	0	0	0	0	0	0	0	0	0	0	0	0	0	0	0	0	0	0	0	0	0	0	0	0	0	0	0	0	0	0	0	0	0
Cluster_592	0	0	0	0	0	0	0	0	0	0	0	3	0	0	0	0	0	0	0	0	0	0	0	0	0	0	0	0	0	0	0	0	0	0	0	0	0	0	0	0	0	0	0	0	0	0	0	0	0
Cluster_595	0	0	0	0	0	0	0	0	0	0	0	0	0	0	0	0	0	0	0	0	0	0	0	0	0	0	0	0	0	0	0	0	0	0	0	0	0	0	0	0	0	0	0	0	0	0	0	0	0
Cluster_606	0	0	0	0	0	0	0	0	0	0	0	0	0	0	0	0	0	0	0	0	0	0	0	0	0	0	0	0	0	0	0	0	0	0	0	0	0	0	0	0	0	0	0	0	0	0	0	0	0
Cluster_624	0	0	0	0	0	0	0	0	0	0	0	0	0	0	0	0	0	0	0	0	0	0	0	0	0	0	0	0	0	0	0	0	0	2	0	0	0	0	0	0	0	0	0	0	0	0	0	0	0
Cluster_633	0	0	6	0	0	0	0	0	0	2	0	0	0	0	0	0	0	0	0	0	0	0	0	0	0	0	0	0	0	0	0	2	0	0	0	0	0	0	0	0	0	0	0	0	0	0	0	0	0
Cluster_639	0	0	0	0	0	0	0	0	0	0	0	0	0	0	0	0	0	0	0	0	0	0	0	0	0	0	0	0	0	0	0	0	0	0	0	0	0	0	0	0	0	0	0	0	0	0	0	0	0
Cluster_663	0	0	0	0	0	0	0	0	0	0	0	0	0	0	0	0	0	0	0	0	0	0	0	0	0	0	0	0	0	0	0	0	0	0	0	0	0	0	0	0	0	0	0	0	0	0	0	0	0
Cluster_681	0	0	0	0	0	0	0	0	0	0	0	0	0	0	0	0	0	0	0	0	0	0	0	0	0	0	0	0	0	0	0	0	0	0	0	0	0	0	0	0	0	0	0	0	0	0	0	0	0
Cluster_700	0	0	0	0	0	0	0	0	0	0	0	0	0	0	0	0	0	0	0	0	0	0	0	0	0	0	0	0	0	0	0	0	0	0	0	0	0	0	0	0	0	0	0	0	0	0	0	0	0
Cluster_741	0	0	0	0	0	0	0	0	1	0	0	0	0	0	0	0	0	0	0	0	0	0	0	0	0	0	0	0	0	0	0	0	0	0	0	0	0	0	0	0	0	0	0	0	0	0	0	0	0
Cluster_773	0	0	0	0	0	0	0	0	0	0	0	0	0	0	0	0	0	0	0	0	0	0	0	0	0	0	0	0	0	0	0	0	0	0	0	0	0	0	0	0	0	0	0	0	0	0	0	0	0
Cluster_820	0	0	0	0	0	0	0	0	0	0	0	0	0	0	0	0	0	0	0	0	0	0	0	0	0	0	0	0	0	0	0	0	0	0	0	0	0	0	0	0	0	0	0	0	0	0	0	0	0
Cluster_857	0	0	0	0	0	0	0	0	0	0	0	0	0	0	0	0	0	0	0	0	0	0	0	0	0	0	0	0	0	0	0	0	0	0	0	0	0	0	0	0	0	0	0	0	0	0	0	0	0
Cluster_867	0	0	0	0	0	0	0	0	0	0	0	0	0	0	0	0	0	0	0	0	0	0	0	0	0	0	0	0	0	0	0	0	0	0	0	0	0	0	0	0	0	0	0	0	0	0	0	0	0
Cluster_901	0	0	0	0	0	0	0	0	0	0	0	0	0	0	0	0	0	0	0	0	0	0	0	0	0	0	0	0	0	0	0	0	0	0	0	0	0	0	0	0	0	0	0	0	0	0	0	0	0
Cluster_956	0	0	0	0	0	0	0	0	0	0	0	0	0	0	0	0	0	0	0	0	0	0	0	0	0	0	0	0	0	0	0	0	0	0	0	0	0	0	0	0	0	0	0	0	0	0	0	0	0
Cluster_995	0	0	0	0	0	0	0	0	0	0	0	0	0	0	0	0	0	0	0	0	0	0	0	0	0	0	0	0	0	0	0	0	0	0	0	0	0	0	0	0	0	0	0	0	0	0	0	0	0
Cluster_1031	0	0	0	0	0	0	0	0	0	0	0	0	0	0	0	0	0	0	0	0	0	0	0	0	0	0	0	0	0	0	0	0	0	0	0	0	0	0	0	0	0	0	0	0	0	0	0	0	0
Cluster_1071	0	2	0	0	0	0	0	0	0	0	0	0	0	0	0	0	0	0	0	0	0	0	0	0	0	0	0	0	0	0	0	0	0	0	0	0	0	0	0	0	0	0	0	0	0	0	0	0	0
Cluster_1163	0	0	0	0	0	0	0	0	0	0	0	0	0	0	0	0	0	0	0	0	0	0	0	0	0	0	0	0	0	0	0	0	0	0	0	0	0	0	0	0	0	0	0	0	0	0	0	0	0
Cluster_1178	0	0	0	3	7	0	1	0	0	0	0	0	0	4	0	0	0	0	0	0	0	0	2	0	0	0	0	0	0	0	0	0	2	0	0	3	0	1	0	0	0	0	0	11	0	1	1	0	1
Cluster_1534	0	0	0	0	0	0	0	0	0	0	0	0	0	0	0	0	0	0	0	0	0	0	0	0	0	0	0	0	0	0	0	0	0	0	0	0	0	0	0	0	0	0	0	0	0	0	0	0	0
[truncated: 527 more columns]

## Sheet: Tax_table_gyrB
	Domain	Phylum	Class	Order	Family	Genus	Species	Strain
Cluster_1	Bacteria	Firmicutes	Bacilli	Lactobacillales	Leuconostocaceae	Leuconostoc	Leuconostoc_carnosum	Leuconostoc_carnosum_JB16
Cluster_2	Bacteria	Firmicutes	Bacilli	Lactobacillales	Lactobacillaceae	Lactobacillus	Lactobacillus_curvatus	Multi-affiliation1
Cluster_3	Bacteria	Firmicutes	Bacilli	Bacillales	Listeriaceae	Brochothrix	Brochothrix_thermosphacta	Brochothrix_thermosphacta_JOUY160x8
Cluster_4	Bacteria	Proteobacteria	Gammaproteobacteria	Pseudomonadales	Pseudomonadaceae	Pseudomonas	Pseudomonas_fragi	Pseudomonas_fragi_1E26
Cluster_5	Bacteria	Firmicutes	Bacilli	Lactobacillales	Lactobacillaceae	Lactobacillus	Lactobacillus_fuchuensis	Lactobacillus_fuchuensis_MFPC41A2801
Cluster_6	Bacteria	Firmicutes	Bacilli	Bacillales	Listeriaceae	Brochothrix	Brochothrix_thermosphacta	Multi-affiliation2
Cluster_7	Bacteria	Firmicutes	Bacilli	Lactobacillales	Lactobacillaceae	Lactobacillus	Lactobacillus_algidus	Lactobacillus_algidus_DSM15638
Cluster_8	Bacteria	Proteobacteria	Gammaproteobacteria	Pseudomonadales	Pseudomonadaceae	Pseudomonas	Pseudomonas_fragi	Pseudomonas_fragi_A22
Cluster_9	Bacteria	Firmicutes	Bacilli	Lactobacillales	Lactobacillaceae	Lactobacillus	Lactobacillus_curvatus	Lactobacillus_curvatus_FLEC03
Cluster_10	Bacteria	Proteobacteria	Gammaproteobacteria	Enterobacterales	Yersiniaceae	Serratia	Serratia_sp._Leaf51	Multi-affiliation3
Cluster_11	Bacteria	Firmicutes	Bacilli	Lactobacillales	Leuconostocaceae	Leuconostoc	Leuconostoc_gelidum-subsp-gasicomitatum	Leuconostoc_gelidum-subsp-gasicomitatum_MFPA44A1401
Cluster_12	Bacteria	Proteobacteria	Gammaproteobacteria	Enterobacterales	Yersiniaceae	Serratia	Serratia_proteamaculans	Serratia_proteamaculans_1C2F
Cluster_13	Bacteria	Firmicutes	Bacilli	Lactobacillales	Lactobacillaceae	Lactobacillus	Lactobacillus_sakei	Multi-affiliation4
Cluster_14	Bacteria	Proteobacteria	Gammaproteobacteria	Vibrionales	Vibrionaceae	Photobacterium	Photobacterium_iliopiscarium	Multi-affiliation5
Cluster_15	Bacteria	Firmicutes	Bacilli	Lactobacillales	Leuconostocaceae	Leuconostoc	Leuconostoc_gelidum-subsp-gasicomitatum	Multi-affiliation6
Cluster_16	Bacteria	Proteobacteria	Gammaproteobacteria	Pseudomonadales	Pseudomonadaceae	Pseudomonas	Pseudomonas_fragi	Pseudomonas_fragi_B25
Cluster_17	Bacteria	Firmicutes	Bacilli	Lactobacillales	Leuconostocaceae	Leuconostoc	Leuconostoc_gelidum-subsp-gelidum	Multi-affiliation7
Cluster_18	Bacteria	Proteobacteria	Gammaproteobacteria	Pseudomonadales	Pseudomonadaceae	Pseudomonas	Pseudomonas_fragi	Pseudomonas_fragi_A22
Cluster_19	Bacteria	Proteobacteria	Gammaproteobacteria	Pseudomonadales	Moraxellaceae	Psychrobacter	Psychrobacter_cibarius	Psychrobacter_cibarius_W1
Cluster_20	Bacteria	Firmicutes	Bacilli	Lactobacillales	Lactobacillaceae	Lactobacillus	Lactobacillus_algidus	Lactobacillus_algidus_CMTALT10
Cluster_21	Bacteria	Proteobacteria	Gammaproteobacteria	Pseudomonadales	Pseudomonadaceae	Pseudomonas	Pseudomonas_fragi	Pseudomonas_fragi_A22
Cluster_22	Bacteria	Firmicutes	Bacilli	Lactobacillales	Lactobacillaceae	Lactobacillus	Lactobacillus_algidus	Multi-affiliation8
Cluster_23	Bacteria	Firmicutes	Bacilli	Lactobacillales	Lactobacillaceae	Lactobacillus	Lactobacillus_sakei	Multi-affiliation9
Cluster_24	Bacteria	Proteobacteria	Gammaproteobacteria	Pseudomonadales	Pseudomonadaceae	Pseudomonas	Pseudomonas_versuta	Pseudomonas_sp._L10.10
Cluster_25	Bacteria	Firmicutes	Bacilli	Lactobacillales	Carnobacteriaceae	Carnobacterium	Carnobacterium_divergens	Carnobacterium_divergens_MFPA43A1405
Cluster_26	Bacteria	Firmicutes	Bacilli	Lactobacillales	Carnobacteriaceae	Carnobacterium	Carnobacterium_divergens	Carnobacterium_divergens_DSM20623
Cluster_27	Bacteria	Firmicutes	Bacilli	Lactobacillales	Lactobacillaceae	Lactobacillus	Lactobacillus_sakei	Multi-affiliation10
Cluster_28	Bacteria	Proteobacteria	Gammaproteobacteria	Pseudomonadales	Moraxellaceae	Acinetobacter	Acinetobacter_harbinensis	Acinetobacter_harbinensis_HITLi7
Cluster_29	Bacteria	Proteobacteria	Gammaproteobacteria	Vibrionales	Vibrionaceae	Photobacterium	Photobacterium_phosphoreum	Photobacterium_phosphoreum_(GCA_001676135)
Cluster_30	Bacteria	Firmicutes	Bacilli	Bacillales	Listeriaceae	Brochothrix	Brochothrix_thermosphacta	Brochothrix_thermosphacta_JOUY160x8
Cluster_31	Bacteria	Proteobacteria	Gammaproteobacteria	Vibrionales	Vibrionaceae	Salinivibrio	Salinivibrio_costicola	Multi-affiliation11
Cluster_32	Bacteria	Proteobacteria	Gammaproteobacteria	Enterobacterales	Yersiniaceae	Serratia	Serratia_liquefaciens	Serratia_liquefaciens_(GCA_001559135)
Cluster_33	Bacteria	Proteobacteria	Gammaproteobacteria	Pseudomonadales	Pseudomonadaceae	Pseudomonas	Pseudomonas_brenneri	Multi-affiliation12
Cluster_34	Bacteria	Firmicutes	Bacilli	Lactobacillales	Leuconostocaceae	Leuconostoc	Leuconostoc_carnosum	Multi-affiliation13
Cluster_35	Bacteria	Firmicutes	Bacilli	Lactobacillales	Streptococcaceae	Lactococcus	Lactococcus_piscium	Lactococcus_piscium_CMTALT17
Cluster_36	Bacteria	Firmicutes	Bacilli	Lactobacillales	Carnobacteriaceae	Carnobacterium	Carnobacterium_divergens	Carnobacterium_divergens_V41
Cluster_37	Bacteria	Firmicutes	Bacilli	Lactobacillales	Streptococcaceae	Lactococcus	Lactococcus_piscium	Lactococcus_piscium_CNCM-I-4031
Cluster_38	Bacteria	Firmicutes	Bacilli	Lactobacillales	Lactobacillaceae	Lactobacillus	Lactobacillus_algidus	Lactobacillus_algidus_DSM15638
Cluster_39	Bacteria	Firmicutes	Bacilli	Lactobacillales	Streptococcaceae	Lactococcus	Lactococcus_piscium	Lactococcus_piscium_CMTALT17
Cluster_40	Bacteria	Proteobacteria	Gammaproteobacteria	Pseudomonadales	Pseudomonadaceae	Pseudomonas	Pseudomonas_psychrophila	Pseudomonas_psychrophila_DSM17535
Cluster_41	Bacteria	Proteobacteria	Gammaproteobacteria	Pseudomonadales	Pseudomonadaceae	Pseudomonas	Pseudomonas_fluorescens	Pseudomonas_fluorescens_FH5
Cluster_42	Bacteria	Proteobacteria	Gammaproteobacteria	Pseudomonadales	Pseudomonadaceae	Pseudomonas	Pseudomonas_lundensis	Pseudomonas_lundensis_DSM6252
Cluster_43	Bacteria	Firmicutes	Bacilli	Lactobacillales	Streptococcaceae	Lactococcus	Lactococcus_piscium	Lactococcus_piscium_MKFS47
Cluster_44	Bacteria	Firmicutes	Bacilli	Lactobacillales	Lactobacillaceae	Lactobacillus	Lactobacillus_fuchuensis	Multi-affiliation14
Cluster_45	Bacteria	Firmicutes	Bacilli	Lactobacillales	Lactobacillaceae	Lactobacillus	Lactobacillus_algidus	Lactobacillus_algidus_DSM15638
Cluster_46	Bacteria	Firmicutes	Bacilli	Lactobacillales	Carnobacteriaceae	Carnobacterium	Carnobacterium_maltaromaticum	Carnobacterium_maltaromaticum_LMA28
Cluster_47	Bacteria	Proteobacteria	Gammaproteobacteria	Alteromonadales	Pseudoalteromonadaceae	Pseudoalteromonas	Pseudoalteromonas_sp.	Multi-affiliation15
Cluster_48	Bacteria	Firmicutes	Bacilli	Lactobacillales	Streptococcaceae	Lactococcus	Lactococcus_piscium	Lactococcus_piscium_MKFS47
Cluster_49	Bacteria	Firmicutes	Bacilli	Lactobacillales	Leuconostocaceae	Weissella	Weissella_hellenica	Weissella_hellenica_WIKIM14
Cluster_50	Bacteria	Firmicutes	Bacilli	Lactobacillales	Lactobacillaceae	Lactobacillus	Lactobacillus_sakei	Multi-affiliation16
Cluster_51	Bacteria	Firmicutes	Bacilli	Lactobacillales	Lactobacillaceae	Lactobacillus	Lactobacillus_algidus	Multi-affiliation17
Cluster_52	Bacteria	Proteobacteria	Gammaproteobacteria	Vibrionales	Vibrionaceae	Vibrio	Vibrio_toranzoniae	Multi-affiliation18
Cluster_53	Bacteria	Firmicutes	Bacilli	Lactobacillales	Lactobacillaceae	Lactobacillus	Lactobacillus_sakei	Multi-affiliation19
Cluster_54	Bacteria	Proteobacteria	Gammaproteobacteria	Pseudomonadales	Pseudomonadaceae	Pseudomonas	Pseudomonas_fragi	Multi-affiliation20
Cluster_55	Bacteria	Firmicutes	Bacilli	Lactobacillales	Leuconostocaceae	Leuconostoc	Leuconostoc_carnosum	Multi-affiliation21
Cluster_56	Bacteria	Proteobacteria	Gammaproteobacteria	Pseudomonadales	Moraxellaceae	Psychrobacter	Psychrobacter_submarinus	Psychrobacter_submarinus_KMM225
Cluster_57	Bacteria	Firmicutes	Bacilli	Lactobacillales	Leuconostocaceae	Leuconostoc	Leuconostoc_gelidum-subsp-gelidum	Multi-affiliation22
Cluster_58	Bacteria	Proteobacteria	Gammaproteobacteria	Pseudomonadales	Pseudomonadaceae	Pseudomonas	Pseudomonas_deceptionensis	Pseudomonas_deceptionensis_DSM2651
Cluster_59	Bacteria	Proteobacteria	Gammaproteobacteria	Pseudomonadales	Moraxellaceae	Psychrobacter	Psychrobacter_sp.	Psychrobacter_sp._PRwf-1
Cluster_60	Bacteria	Proteobacteria	Gammaproteobacteria	Aeromonadales	Aeromonadaceae	Aeromonas	Aeromonas_salmonicida-subsp-pectinolytica	Multi-affiliation23
Cluster_61	Bacteria	Firmicutes	Bacilli	Lactobacillales	Leuconostocaceae	Leuconostoc	Leuconostoc_carnosum	Leuconostoc_carnosum_JB16
Cluster_62	Bacteria	Proteobacteria	Gammaproteobacteria	Vibrionales	Vibrionaceae	Vibrio	Multi-affiliation24	Multi-affiliation24
Cluster_63	Bacteria	Firmicutes	Bacilli	Bacillales	Listeriaceae	Brochothrix	Brochothrix_thermosphacta	Brochothrix_thermosphacta_JOUY160x8
Cluster_64	Bacteria	Proteobacteria	Gammaproteobacteria	Pseudomonadales	Moraxellaceae	Psychrobacter	Psychrobacter_submarinus	Psychrobacter_submarinus_KMM225
Cluster_65	Bacteria	Proteobacteria	Gammaproteobacteria	Pseudomonadales	Moraxellaceae	Psychrobacter	Psychrobacter_sp._SHUES1	Multi-affiliation25
Cluster_66	Bacteria	Proteobacteria	Gammaproteobacteria	Pseudomonadales	Pseudomonadaceae	Pseudomonas	Pseudomonas_fragi	Multi-affiliation26
Cluster_67	Bacteria	Proteobacteria	Gammaproteobacteria	Pseudomonadales	Pseudomonadaceae	Pseudomonas	Pseudomonas_fluorescens	Pseudomonas_fluorescens_A506
Cluster_68	Bacteria	Proteobacteria	Gammaproteobacteria	Vibrionales	Vibrionaceae	Vibrio	Vibrio_algivorus	Vibrio_algivorus_NBRC111146
Cluster_69	Bacteria	Proteobacteria	Gammaproteobacteria	Pseudomonadales	Pseudomonadaceae	Pseudomonas	Pseudomonas_fluorescens	Pseudomonas_fluorescens_A506
Cluster_70	Bacteria	Proteobacteria	Gammaproteobacteria	Pseudomonadales	Moraxellaceae	Psychrobacter	Psychrobacter_submarinus	Psychrobacter_submarinus_KMM225
Cluster_71	Bacteria	Proteobacteria	Gammaproteobacteria	Enterobacterales	Yersiniaceae	Serratia	Serratia_sp.	Multi-affiliation27
Cluster_72	Bacteria	Proteobacteria	Gammaproteobacteria	Enterobacterales	Erwiniaceae	Pantoea	Pantoea_agglomerans	Pantoea_agglomerans_C410P1
Cluster_73	Bacteria	Firmicutes	Bacilli	Lactobacillales	Leuconostocaceae	Leuconostoc	Leuconostoc_mesenteroides	Leuconostoc_mesenteroides_J18
Cluster_74	Bacteria	Proteobacteria	Gammaproteobacteria	Pseudomonadales	Pseudomonadaceae	Pseudomonas	Pseudomonas_deceptionensis	Pseudomonas_deceptionensis_DSM2651
Cluster_75	Bacteria	Proteobacteria	Gammaproteobacteria	Pseudomonadales	Pseudomonadaceae	Pseudomonas	Pseudomonas_fluorescens	Pseudomonas_fluorescens_A506
Cluster_76	Bacteria	Firmicutes	Bacilli	Lactobacillales	Lactobacillaceae	Lactobacillus	Lactobacillus_algidus	Lactobacillus_algidus_DSM15638
Cluster_77	Bacteria	Proteobacteria	Gammaproteobacteria	Pseudomonadales	Pseudomonadaceae	Pseudomonas	Pseudomonas_fragi	Pseudomonas_fragi_B25
Cluster_78	Bacteria	Proteobacteria	Gammaproteobacteria	Aeromonadales	Aeromonadaceae	Aeromonas	Aeromonas_hydrophila	Aeromonas_hydrophila_4AK4
Cluster_79	Bacteria	Proteobacteria	Gammaproteobacteria	Enterobacterales	Morganellaceae	Proteus	Proteus_mirabilis	Proteus_mirabilis_HI4320
Cluster_80	Bacteria	Proteobacteria	Gammaproteobacteria	Pseudomonadales	Pseudomonadaceae	Pseudomonas	Pseudomonas_sp.	Pseudomonas_sp._R76
Cluster_81	Bacteria	Firmicutes	Bacilli	Lactobacillales	Leuconostocaceae	Leuconostoc	Leuconostoc_gelidum	Leuconostoc_gelidum_subsp._gasicomitatum_KG16-1
Cluster_82	Bacteria	Proteobacteria	Gammaproteobacteria	Pseudomonadales	Moraxellaceae	Rahnella	Rahnella_aquimaris	Rahnella_aquimaris_ER15174
Cluster_83	Bacteria	Firmicutes	Bacilli	Lactobacillales	Lactobacillaceae	Lactobacillus	Lactobacillus_buchneri	Lactobacillus_buchneri_CD034
Cluster_84	Bacteria	Firmicutes	Bacilli	Lactobacillales	Enterococcaceae	Vagococcus	Vagococcus_fluvialis	Vagococcus_fluvialis_bH819
Cluster_85	Bacteria	Firmicutes	Bacilli	Lactobacillales	Lactobacillaceae	Lactobacillus	Lactobacillus_curvatus	Lactobacillus_curvatus_MRS6
Cluster_86	Bacteria	Firmicutes	Negativicutes	Selenomonadales	Multi-affiliation28	Multi-affiliation28	Multi-affiliation28	Multi-affiliation28
Cluster_87	Bacteria	Proteobacteria	Gammaproteobacteria	Pseudomonadales	Moraxellaceae	Psychrobacter	Psychrobacter_alimentarius	Psychrobacter_alimentarius_PAMC27889
Cluster_88	Bacteria	Proteobacteria	Betaproteobacteria	Burkholderiales	Alcaligenaceae	Alcaligenes	Alcaligenes_faecalis	Alcaligenes_faecalis_DSM30030
Cluster_89	Bacteria	Proteobacteria	Gammaproteobacteria	Pseudomonadales	Pseudomonadaceae	Pseudomonas	Pseudomonas_gessardii	Pseudomonas_gessardii
Cluster_90	Multi-affiliation29	Multi-affiliation29	Multi-affiliation29	Multi-affiliation29	Multi-affiliation29	Multi-affiliation29	Multi-affiliation29	Multi-affiliation29
Cluster_91	Bacteria	Actinobacteria	Actinobacteria	Actinomycetales	Microbacteriaceae	Curtobacterium	Curtobacterium_pusillum	Multi-affiliation30
Cluster_92	Bacteria	Firmicutes	Bacilli	Lactobacillales	Lactobacillaceae	Lactobacillus	Lactobacillus_oligofermentans	Lactobacillus_oligofermentans_DSM15707
Cluster_93	Bacteria	Firmicutes	Bacilli	Lactobacillales	Lactobacillaceae	Lactobacillus	Multi-affiliation31	Multi-affiliation31
Cluster_94	Multi-affiliation32	Multi-affiliation32	Multi-affiliation32	Multi-affiliation32	Multi-affiliation32	Multi-affiliation32	Multi-affiliation32	Multi-affiliation32
Cluster_95	Bacteria	Proteobacteria	Gammaproteobacteria	Pseudomonadales	Pseudomonadaceae	Pseudomonas	Pseudomonas_sp.	Pseudomonas_sp._S09G359
Cluster_96	Bacteria	Proteobacteria	Gammaproteobacteria	Pseudomonadales	Moraxellaceae	Psychrobacter	Psychrobacter_piscatorii	Psychrobacter_piscatorii_LQ58
Cluster_97	Bacteria	Firmicutes	Bacilli	Lactobacillales	Carnobacteriaceae	Carnobacterium	Carnobacterium_maltaromaticum	Multi-affiliation33
Cluster_98	Bacteria	Proteobacteria	Gammaproteobacteria	Pseudomonadales	Moraxellaceae	Rahnella	Rahnella_aquatilis	Rahnella_aquatilis_CIP78.65
Cluster_99	Bacteria	Proteobacteria	Gammaproteobacteria	Pseudomonadales	Pseudomonadaceae	Pseudomonas	Pseudomonas_fluorescens	Pseudomonas_fluorescens_A506
Cluster_100	Bacteria	Proteobacteria	Gammaproteobacteria	Enterobacterales	Enterobacteriaceae	Enterobacter	Enterobacter_cloacae	Multi-affiliation34
Cluster_101	Bacteria	Firmicutes	Bacilli	Lactobacillales	Lactobacillaceae	Lactobacillus	Lactobacillus_coryniformis	Multi-affiliation35
Cluster_102	Multi-affiliation36	Multi-affiliation36	Multi-affiliation36	Multi-affiliation36	Multi-affiliation36	Multi-affiliation36	Multi-affiliation36	Multi-affiliation36
Cluster_103	Multi-affiliation37	Multi-affiliation37	Multi-affiliation37	Multi-affiliation37	Multi-affiliation37	Multi-affiliation37	Multi-affiliation37	Multi-affiliation37
Cluster_104	Bacteria	Proteobacteria	Gammaproteobacteria	Pseudomonadales	Moraxellaceae	Rahnella	Rahnella_aquatilis	Multi-affiliation38
Cluster_105	Bacteria	Proteobacteria	Gammaproteobacteria	Enterobacterales	Enterobacteriaceae	Enterobacter	Enterobacter_cowanii	Multi-affiliation39
Cluster_106	Multi-affiliation40	Multi-affiliation40	Multi-affiliation40	Multi-affiliation40	Multi-affiliation40	Multi-affiliation40	Multi-affiliation40	Multi-affiliation40
Cluster_107	Bacteria	Proteobacteria	Gammaproteobacteria	Pseudomonadales	Pseudomonadaceae	Pseudomonas	Pseudomonas_sp.	Pseudomonas_sp._S09G359
Cluster_108	Bacteria	Firmicutes	Bacilli	Lactobacillales	Lactobacillaceae	Lactobacillus	Lactobacillus_oligofermentans	Lactobacillus_oligofermentans_DSM15707
Cluster_109	Bacteria	Proteobacteria	Gammaproteobacteria	Pseudomonadales	Pseudomonadaceae	Pseudomonas	Pseudomonas_fluorescens	Pseudomonas_fluorescens_A506
Cluster_110	Bacteria	Proteobacteria	Gammaproteobacteria	Pseudomonadales	Moraxellaceae	Acinetobacter	Acinetobacter_harbinensis	Acinetobacter_harbinensis_HITLi7
Cluster_111	Bacteria	Proteobacteria	Gammaproteobacteria	Pseudomonadales	Moraxellaceae	Psychrobacter	Psychrobacter sp.	Multi-affiliation41
Cluster_112	Bacteria	Proteobacteria	Gammaproteobacteria	Pseudomonadales	Pseudomonadaceae	Pseudomonas	Pseudomonas_fluorescens	Pseudomonas_fluorescens_A506
Cluster_113	Bacteria	Proteobacteria	Gammaproteobacteria	Pseudomonadales	Pseudomonadaceae	Pseudomonas	Pseudomonas_endophytica	Multi-affiliation42
Cluster_114	Bacteria	Proteobacteria	Gammaproteobacteria	Alteromonadales	Shewanellaceae	Shewanella	Shewanella_baltica	Multi-affiliation43
Cluster_115	Bacteria	Firmicutes	Bacilli	Lactobacillales	Lactobacillaceae	Lactobacillus	Lactobacillus_algidus	Multi-affiliation44
Cluster_116	Bacteria	Proteobacteria	Gammaproteobacteria	Pseudomonadales	Pseudomonadaceae	Pseudomonas	Pseudomonas_fragi	Pseudomonas_fragi_A22
Cluster_117	Bacteria	Proteobacteria	Gammaproteobacteria	Pseudomonadales	Pseudomonadaceae	Pseudomonas	Pseudomonas_fragi	Pseudomonas_fragi_A22
Cluster_118	Bacteria	Actinobacteria	Actinobacteria	Propionibacteriales	Nocardioidaceae	Marmoricola	Marmoricola_sp._Leaf446	Multi-affiliation45
Cluster_119	Bacteria	Proteobacteria	Gammaproteobacteria	Alteromonadales	Shewanellaceae	Shewanella	Shewanella_baltica	Multi-affiliation46
Cluster_120	Bacteria	Proteobacteria	Gammaproteobacteria	Pseudomonadales	Moraxellaceae	Acinetobacter	Multi-affiliation47	Multi-affiliation47
Cluster_121	Bacteria	Proteobacteria	Gammaproteobacteria	Pseudomonadales	Pseudomonadaceae	Pseudomonas	Pseudomonas_chlororaphis	Pseudomonas_chlororaphis_O6
Cluster_122	Bacteria	Proteobacteria	Gammaproteobacteria	Alteromonadales	Pseudoalteromonadaceae	Pseudoalteromonas	Pseudoalteromonas_sp.	Multi-affiliation24
Cluster_123	Bacteria	Proteobacteria	Gammaproteobacteria	Pseudomonadales	Pseudomonadaceae	Pseudomonas	Pseudomonas_fluorescens	Pseudomonas_fluorescens_A506
Cluster_124	Bacteria	Proteobacteria	Gammaproteobacteria	Pseudomonadales	Pseudomonadaceae	Pseudomonas	Pseudomonas_tetraolens	Pseudomonas_tetraolens_DSM21104
Cluster_125	Bacteria	Proteobacteria	Gammaproteobacteria	Pseudomonadales	Pseudomonadaceae	Pseudomonas	Pseudomonas_fragi	Pseudomonas_fragi_1E26
Cluster_126	Bacteria	Proteobacteria	Deltaproteobacteria	Desulfovibrionales	Desulfovibrionaceae	Desulfovibrio	Multi-affiliation25	Multi-affiliation25
Cluster_128	Bacteria	Proteobacteria	Gammaproteobacteria	Pseudomonadales	Pseudomonadaceae	Pseudomonas	Pseudomonas_sp.	Pseudomonas_sp._S09G359
Cluster_129	Bacteria	Firmicutes	Bacilli	Bacillales	Bacillaceae	Bacillus	Bacillus_licheniformis	Multi-affiliation26
Cluster_130	Bacteria	Proteobacteria	Gammaproteobacteria	Pseudomonadales	Pseudomonadaceae	Pseudomonas	Pseudomonas_fragi	Pseudomonas_fragi_B25
Cluster_131	Bacteria	Proteobacteria	Gammaproteobacteria	Enterobacterales	Enterobacteriaceae	Rahnella	Rahnella_aquatilis	Rahnella_aquatilis_CIP78.65
Cluster_132	Bacteria	Proteobacteria	Gammaproteobacteria	Enterobacterales	Enterobacteriaceae	Enterobacter	Multi-affiliation27	Multi-affiliation27
Cluster_133	Bacteria	Firmicutes	Bacilli	Lactobacillales	Leuconostocaceae	Leuconostoc	Multi-affiliation28	Multi-affiliation28
Cluster_134	Bacteria	Proteobacteria	Gammaproteobacteria	Pseudomonadales	Moraxellaceae	Psychrobacter	Multi-affiliation29	Multi-affiliation29
Cluster_135	Bacteria	Proteobacteria	Gammaproteobacteria	Enterobacterales	Yersiniaceae	Serratia	Serratia_liquefaciens	Serratia_liquefaciens_KF01
Cluster_136	Bacteria	Proteobacteria	Gammaproteobacteria	Vibrionales	Vibrionaceae	Vibrio	Vibrio_fluvialis	Multi-affiliation30
Cluster_137	Bacteria	Proteobacteria	Gammaproteobacteria	Xanthomonadales	Xanthomonadaceae	Xanthomonas	Xanthomonas_sp.	Multi-affiliation31
Cluster_138	Bacteria	Proteobacteria	Gammaproteobacteria	Pseudomonadales	Moraxellaceae	Psychrobacter	Multi-affiliation32	Multi-affiliation32
Cluster_139	Bacteria	Proteobacteria	Gammaproteobacteria	Enterobacterales	Enterobacteriaceae	Rahnella	Rahnella_aquatilis	Rahnella_aquatilis_CIP78.65
Cluster_140	Bacteria	Firmicutes	Bacilli	Lactobacillales	Lactobacillaceae	Lactobacillus	Lactobacillus_algidus	Lactobacillus_algidus_CMTALT10
Cluster_141	Bacteria	Firmicutes	Bacilli	Lactobacillales	Lactobacillaceae	Lactobacillus	Lactobacillus_fuchuensis	Lactobacillus_fuchuensis_MFPC41A2801
Cluster_142	Multi-affiliation33	Multi-affiliation33	Multi-affiliation33	Multi-affiliation33	Multi-affiliation33	Multi-affiliation33	Multi-affiliation33	Multi-affiliation33
Cluster_143	Bacteria	Proteobacteria	Gammaproteobacteria	Pseudomonadales	Moraxellaceae	Psychrobacter	Multi-affiliation34	Multi-affiliation34
Cluster_144	Bacteria	Proteobacteria	Gammaproteobacteria	Enterobacterales	Enterobacteriaceae	Rahnella	Rahnella_aquatilis	Rahnella_aquatilis_CIP78.65
Cluster_145	Bacteria	Proteobacteria	Gammaproteobacteria	Pseudomonadales	Moraxellaceae	Psychrobacter	Multi-affiliation35	Multi-affiliation35
Cluster_146	Bacteria	Proteobacteria	Gammaproteobacteria	Pseudomonadales	Pseudomonadaceae	Pseudomonas	Pseudomonas_sp.	Pseudomonas_sp._S09G359
Cluster_147	Bacteria	Proteobacteria	Gammaproteobacteria	Pseudomonadales	Pseudomonadaceae	Pseudomonas	Pseudomonas_fragi	Pseudomonas_fragi_B25
Cluster_148	Bacteria	Firmicutes	Bacilli	Lactobacillales	Enterococcaceae	Vagococcus	Vagococcus_fluvialis	Multi-affiliation36
Cluster_149	Bacteria	Proteobacteria	Gammaproteobacteria	Enterobacterales	Enterobacteriaceae	Escherichia	Escherichia_coli	Multi-affiliation37
Cluster_150	Bacteria	Proteobacteria	Gammaproteobacteria	Enterobacterales	Morganellaceae	Morganella	Morganella_psychrotolerans	Morganella_psychrotolerans_925
Cluster_151	Bacteria	Proteobacteria	Gammaproteobacteria	Pseudomonadales	Moraxellaceae	Psychrobacter	Psychrobacter_pulmonis	Multi-affiliation38
Cluster_152	Bacteria	Firmicutes	Bacilli	Lactobacillales	Lactobacillaceae	Lactobacillus	Multi-affiliation39	Multi-affiliation39
Cluster_153	Bacteria	Proteobacteria	Gammaproteobacteria	Multi-affiliation40	Multi-affiliation40	Multi-affiliation40	Multi-affiliation40	Multi-affiliation40
Cluster_154	Bacteria	Proteobacteria	Gammaproteobacteria	Pseudomonadales	Pseudomonadaceae	Pseudomonas	Pseudomonas_lundensis	Pseudomonas_lundensis_DSM6252
Cluster_155	Bacteria	Proteobacteria	Gammaproteobacteria	Pseudomonadales	Pseudomonadaceae	Pseudomonas	Pseudomonas_fragi	Pseudomonas_fragi_A22
Cluster_156	Bacteria	Firmicutes	Bacilli	Lactobacillales	Leuconostocaceae	Leuconostoc	Leuconostoc_carnosum	Leuconostoc_carnosum_JB16
Cluster_157	Bacteria	Firmicutes	Bacilli	Lactobacillales	Lactobacillaceae	Lactobacillus	Lactobacillus_fuchuensis	Lactobacillus_fuchuensis_MFPC41A2801
Cluster_158	Bacteria	Proteobacteria	Gammaproteobacteria	Pseudomonadales	Pseudomonadaceae	Pseudomonas	Pseudomonas_sp.	Pseudomonas_sp._S09G359
Cluster_159	Bacteria	Proteobacteria	Gammaproteobacteria	Pseudomonadales	Pseudomonadaceae	Pseudomonas	Pseudomonas_fragi	Pseudomonas_fragi_A22
Cluster_160	Bacteria	Proteobacteria	Gammaproteobacteria	Pseudomonadales	Pseudomonadaceae	Pseudomonas	Pseudomonas_fragi	Pseudomonas_fragi_A22
Cluster_161	Bacteria	Proteobacteria	Gammaproteobacteria	Pseudomonadales	Pseudomonadaceae	Pseudomonas	Pseudomonas_fragi	Pseudomonas_fragi_A22
Cluster_162	Bacteria	Firmicutes	Bacilli	Lactobacillales	Lactobacillaceae	Lactobacillus	Multi-affiliation41	Multi-affiliation41
Cluster_163	Bacteria	Proteobacteria	Gammaproteobacteria	Pseudomonadales	Pseudomonadaceae	Pseudomonas	Pseudomonas_fluorescens	Pseudomonas_fluorescens_A506
Cluster_164	Bacteria	Firmicutes	Bacilli	Lactobacillales	Lactobacillaceae	Lactobacillus	Lactobacillus_sakei	Lactobacillus_sakei_JOUY156
Cluster_165	Bacteria	Proteobacteria	Gammaproteobacteria	Pseudomonadales	Pseudomonadaceae	Pseudomonas	Pseudomonas_sp.	Pseudomonas_sp._S09G359
Cluster_166	Bacteria	Actinobacteria	Actinobacteria	Propionibacteriales	Propionibacteriaceae	Multi-affiliation42	Multi-affiliation42	Multi-affiliation42
Cluster_168	Bacteria	Proteobacteria	Gammaproteobacteria	Aeromonadales	Aeromonadaceae	Aeromonas	Aeromonas_salmonicida-subsp-pectinolytica	Aeromonas_salmonicida-subsp-pectinolytica_34mel
Cluster_169	Bacteria	Proteobacteria	Gammaproteobacteria	Pseudomonadales	Pseudomonadaceae	Pseudomonas	Pseudomonas_fluorescens	Multi-affiliation43
Cluster_170	Bacteria	Proteobacteria	Gammaproteobacteria	Pseudomonadales	Pseudomonadaceae	Pseudomonas	Pseudomonas_fragi	Pseudomonas_fragi_A22
Cluster_171	Bacteria	Firmicutes	Bacilli	Lactobacillales	Leuconostocaceae	Weissella	Weissella_confusa	Multi-affiliation44
Cluster_172	Bacteria	Proteobacteria	Gammaproteobacteria	Pseudomonadales	Pseudomonadaceae	Pseudomonas	Pseudomonas_fluorescens	Pseudomonas_fluorescens_A506
Cluster_174	Bacteria	Firmicutes	Negativicutes	Selenomonadales	Multi-affiliation45	Multi-affiliation45	Multi-affiliation45	Multi-affiliation45
Cluster_175	Bacteria	Proteobacteria	Gammaproteobacteria	Pseudomonadales	Pseudomonadaceae	Pseudomonas	Pseudomonas_sp.	Pseudomonas_sp._S09G359
Cluster_176	Bacteria	Firmicutes	Bacilli	Lactobacillales	Lactobacillaceae	Lactobacillus	Multi-affiliation46	Multi-affiliation46
Cluster_177	Bacteria	Proteobacteria	Gammaproteobacteria	Enterobacterales	Hafniaceae	Hafnia	Hafnia_paralvei	Hafnia_paralvei_GTAHAF03
Cluster_178	Bacteria	Firmicutes	Bacilli	Lactobacillales	Streptococcaceae	Streptococcus	Streptococcus_thermophilus	Multi-affiliation47
Cluster_179	Bacteria	Firmicutes	Bacilli	Lactobacillales	Lactobacillaceae	Lactobacillus	Lactobacillus_fuchuensis	Lactobacillus_fuchuensis_MFPC41A2801
Cluster_180	Bacteria	Proteobacteria	Gammaproteobacteria	Alteromonadales	Shewanellaceae	Shewanella	Shewanella_baltica	Shewanella_baltica_OS678
Cluster_183	Bacteria	Proteobacteria	Gammaproteobacteria	Pseudomonadales	Pseudomonadaceae	Pseudomonas	Pseudomonas_sp.	Pseudomonas_sp._S09G359
Cluster_185	Bacteria	Firmicutes	Bacilli	Lactobacillales	Lactobacillaceae	Lactobacillus	Lactobacillus_sakei	Lactobacillus_sakei_JOUY18
Cluster_186	Bacteria	Proteobacteria	Gammaproteobacteria	Pseudomonadales	Pseudomonadaceae	Pseudomonas	Pseudomonas_sp.	Pseudomonas_sp._S09G359
Cluster_187	Bacteria	Proteobacteria	Gammaproteobacteria	Pseudomonadales	Moraxellaceae	Psychrobacter	Multi-affiliation48	Multi-affiliation48
Cluster_189	Bacteria	Firmicutes	Bacilli	Lactobacillales	Lactobacillaceae	Lactobacillus	Multi-affiliation49	Multi-affiliation49
Cluster_191	Multi-affiliation50	Multi-affiliation50	Multi-affiliation50	Multi-affiliation50	Multi-affiliation50	Multi-affiliation50	Multi-affiliation50	Multi-affiliation50
Cluster_192	Bacteria	Firmicutes	Bacilli	Lactobacillales	Lactobacillaceae	Pediococcus	Pediococcus_acidilactici	Pediococcus_acidilactici_BCC1
Cluster_194	Bacteria	Proteobacteria	Gammaproteobacteria	Pseudomonadales	Pseudomonadaceae	Pseudomonas	Pseudomonas_fluorescens	Pseudomonas_fluorescens_A506
Cluster_195	Bacteria	Proteobacteria	Gammaproteobacteria	Enterobacterales	Hafniaceae	Hafnia	Hafnia_alvei	Hafnia_alvei_DSM30098
Cluster_196	Bacteria	Proteobacteria	Gammaproteobacteria	Pseudomonadales	Pseudomonadaceae	Pseudomonas	Pseudomonas_sp.	Pseudomonas_sp._S09G359
Cluster_200	Bacteria	Firmicutes	Bacilli	Lactobacillales	Leuconostocaceae	Leuconostoc	Leuconostoc_gelidum-subsp-gelidum	Leuconostoc_gelidum-subsp-gelidum_JB7
Cluster_201	Multi-affiliation51	Multi-affiliation51	Multi-affiliation51	Multi-affiliation51	Multi-affiliation51	Multi-affiliation51	Multi-affiliation51	Multi-affiliation51
Cluster_202	Bacteria	Firmicutes	Bacilli	Lactobacillales	Leuconostocaceae	Weissella	Weissella_confusa	Multi-affiliation52
Cluster_203	Bacteria	Firmicutes	Bacilli	Lactobacillales	Lactobacillaceae	Lactobacillus	Lactobacillus_malefermentans	Lactobacillus_malefermentans_KCTC3548
Cluster_205	Bacteria	Firmicutes	Bacilli	Lactobacillales	Streptococcaceae	Lactococcus	Lactococcus_piscium	Lactococcus_piscium_CNCM-I-4031
Cluster_206	Bacteria	Proteobacteria	Gammaproteobacteria	Alteromonadales	Pseudoalteromonadaceae	Pseudoalteromonas	Pseudoalteromonas_haloplanktis	Pseudoalteromonas_haloplanktis_TAC125
Cluster_207	Bacteria	Proteobacteria	Gammaproteobacteria	Pseudomonadales	Pseudomonadaceae	Pseudomonas	Pseudomonas_sp.	Pseudomonas_sp._1E44
Cluster_208	Bacteria	Proteobacteria	Gammaproteobacteria	Pseudomonadales	Pseudomonadaceae	Pseudomonas	Pseudomonas_psychrophila	Pseudomonas_psychrophila_HA-4
Cluster_209	Bacteria	Firmicutes	Bacilli	Lactobacillales	Leuconostocaceae	Leuconostoc	Leuconostoc_citreum	Leuconostoc_citreum_KM20
Cluster_210	Multi-affiliation53	Multi-affiliation53	Multi-affiliation53	Multi-affiliation53	Multi-affiliation53	Multi-affiliation53	Multi-affiliation53	Multi-affiliation53
Cluster_213	Bacteria	Proteobacteria	Gammaproteobacteria	Pseudomonadales	Moraxellaceae	Psychrobacter	Psychrobacter_urativorans	Multi-affiliation54
Cluster_214	Bacteria	Proteobacteria	Gammaproteobacteria	Pseudomonadales	Pseudomonadaceae	Pseudomonas	Pseudomonas_fluorescens	Pseudomonas_fluorescens_A506
Cluster_216	Bacteria	Proteobacteria	Gammaproteobacteria	Enterobacterales	Yersiniaceae	Serratia	Serratia_liquefaciens	Serratia_liquefaciens_ATCC27592
Cluster_218	Bacteria	Firmicutes	Bacilli	Lactobacillales	Lactobacillaceae	Lactobacillus	Lactobacillus_sakei	Lactobacillus_sakei_JOUY160x1
Cluster_228	Bacteria	Proteobacteria	Gammaproteobacteria	Pseudomonadales	Moraxellaceae	Psychrobacter	Psychrobacter_sp.	Multi-affiliation55
Cluster_229	Bacteria	Firmicutes	Bacilli	Lactobacillales	Lactobacillaceae	Lactobacillus	Lactobacillus_sakei	Lactobacillus_sakei_JOUY18
Cluster_231	Bacteria	Firmicutes	Bacilli	Lactobacillales	Lactobacillaceae	Lactobacillus	Lactobacillus_paraplantarum	Lactobacillus_paraplantarum_L-ZS9
Cluster_233	Bacteria	Proteobacteria	Gammaproteobacteria	Pseudomonadales	Moraxellaceae	Psychrobacter	Multi-affiliation56	Multi-affiliation56
Cluster_235	Bacteria	Firmicutes	Bacilli	Lactobacillales	Leuconostocaceae	Weissella	Weissella_hellenica	Weissella_hellenica_WIKIM14
Cluster_237	Bacteria	Firmicutes	Bacilli	Lactobacillales	Streptococcaceae	Lactococcus	Lactococcus_piscium	Lactococcus_piscium_MKFS47-v1
Cluster_239	Bacteria	Proteobacteria	Gammaproteobacteria	Pseudomonadales	Pseudomonadaceae	Pseudomonas	Pseudomonas_sp.	Pseudomonas_sp._S09G359
Cluster_240	Bacteria	Proteobacteria	Gammaproteobacteria	Pseudomonadales	Pseudomonadaceae	Pseudomonas	Multi-affiliation57	Multi-affiliation57
Cluster_241	Bacteria	Proteobacteria	Gammaproteobacteria	Pseudomonadales	Pseudomonadaceae	Pseudomonas	Multi-affiliation58	Multi-affiliation58
Cluster_243	Bacteria	Proteobacteria	Gammaproteobacteria	Pseudomonadales	Pseudomonadaceae	Pseudomonas	Pseudomonas_psychrophila	Pseudomonas_psychrophila_HA-4
Cluster_244	Bacteria	Proteobacteria	Gammaproteobacteria	Pseudomonadales	Pseudomonadaceae	Pseudomonas	Pseudomonas_sp.	Multi-affiliation59
Cluster_245	Bacteria	Proteobacteria	Gammaproteobacteria	Enterobacterales	Enterobacteriaceae	Erwinia	Multi-affiliation60	Multi-affiliation60
Cluster_246	Bacteria	Firmicutes	Bacilli	Lactobacillales	Lactobacillaceae	Lactobacillus	Lactobacillus_parabuchneri	Multi-affiliation61
Cluster_247	Bacteria	Proteobacteria	Gammaproteobacteria	Pseudomonadales	Pseudomonadaceae	Pseudomonas	Pseudomonas_fluorescens	Pseudomonas_fluorescens
Cluster_248	Bacteria	Firmicutes	Bacilli	Lactobacillales	Leuconostocaceae	Leuconostoc	Leuconostoc_gelidum-subsp-gasicomitatum	Leuconostoc_gelidum-subsp-gasicomitatum_MFPA44A1401
Cluster_251	Bacteria	Proteobacteria	Gammaproteobacteria	Xanthomonadales	Xanthomonadaceae	Xanthomonas	Multi-affiliation62	Multi-affiliation62
Cluster_253	Bacteria	Firmicutes	Bacilli	Lactobacillales	Lactobacillaceae	Lactobacillus	Lactobacillus_saniviri	Lactobacillus_saniviri_DSM_24301
Cluster_254	Bacteria	Proteobacteria	Gammaproteobacteria	Pseudomonadales	Moraxellaceae	Psychrobacter	Multi-affiliation63	Multi-affiliation63
Cluster_257	Bacteria	Proteobacteria	Gammaproteobacteria	Pseudomonadales	Pseudomonadaceae	Pseudomonas	Multi-affiliation64	Multi-affiliation64
Cluster_258	Bacteria	Firmicutes	Bacilli	Bacillales	Staphylococcaceae	Staphylococcus	Staphylococcus_equorum	Staphylococcus_equorum_KM1031
Cluster_259	Bacteria	Firmicutes	Bacilli	Lactobacillales	Streptococcaceae	Streptococcus	Streptococcus_thermophilus	Multi-affiliation65
Cluster_260	Bacteria	Firmicutes	Bacilli	Lactobacillales	Lactobacillaceae	Lactobacillus	Lactobacillus_sakei	Lactobacillus_sakei_JOUY160x1
Cluster_262	Bacteria	Proteobacteria	Gammaproteobacteria	Pseudomonadales	Moraxellaceae	Psychrobacter	Multi-affiliation66	Multi-affiliation66
Cluster_264	Bacteria	Proteobacteria	Gammaproteobacteria	Pseudomonadales	Pseudomonadaceae	Pseudomonas	Pseudomonas_trivialis	Pseudomonas_trivialis_IHBB745
Cluster_266	Multi-affiliation67	Multi-affiliation67	Multi-affiliation67	Multi-affiliation67	Multi-affiliation67	Multi-affiliation67	Multi-affiliation67	Multi-affiliation67
Cluster_267	Bacteria	Firmicutes	Bacilli	Bacillales	Bacillaceae	Bacillus	Multi-affiliation68	Multi-affiliation68
Cluster_268	Bacteria	Proteobacteria	Gammaproteobacteria	Enterobacterales	Enterobacteriaceae	Enterobacter	Enterobacter_sp.	Enterobacter_sp._638
Cluster_270	Multi-affiliation69	Multi-affiliation69	Multi-affiliation69	Multi-affiliation69	Multi-affiliation69	Multi-affiliation69	Multi-affiliation69	Multi-affiliation69
Cluster_271	Bacteria	Firmicutes	Bacilli	Lactobacillales	Leuconostocaceae	Leuconostoc	Leuconostoc_citreum	Leuconostoc_citreum_KM20
Cluster_273	Bacteria	Firmicutes	Bacilli	Lactobacillales	Leuconostocaceae	Leuconostoc	Leuconostoc_pseudomesenteroides	Multi-affiliation70
Cluster_274	Bacteria	Firmicutes	Bacilli	Lactobacillales	Lactobacillaceae	Lactobacillus	Lactobacillus_curvatus	Multi-affiliation71
Cluster_275	Bacteria	Proteobacteria	Gammaproteobacteria	Pseudomonadales	Pseudomonadaceae	Pseudomonas	Pseudomonas_sp.	Pseudomonas_sp._S35
Cluster_277	Bacteria	Proteobacteria	Gammaproteobacteria	Enterobacterales	Erwiniaceae	Pantoea	Pantoea_ananatis	Multi-affiliation72
Cluster_281	Multi-affiliation73	Multi-affiliation73	Multi-affiliation73	Multi-affiliation73	Multi-affiliation73	Multi-affiliation73	Multi-affiliation73	Multi-affiliation73
Cluster_284	Bacteria	Proteobacteria	Gammaproteobacteria	Enterobacterales	Enterococcaceae	Multi-affiliation74	Multi-affiliation74	Multi-affiliation74
Cluster_285	Bacteria	Proteobacteria	Gammaproteobacteria	Vibrionales	Vibrionaceae	Vibrio	Multi-affiliation75	Multi-affiliation75
Cluster_286	Bacteria	Proteobacteria	Gammaproteobacteria	Pseudomonadales	Pseudomonadaceae	Pseudomonas	Pseudomonas_sp.	Pseudomonas_sp._Lz4W
Cluster_287	Bacteria	Proteobacteria	Gammaproteobacteria	Pseudomonadales	Pseudomonadaceae	Pseudomonas	Pseudomonas_fluorescens	Multi-affiliation76
Cluster_291	Bacteria	Actinobacteria	Actinobacteria	Micrococcales	Micrococcaceae	Arthrobacter	Arthrobacter_alpinus	Multi-affiliation77
Cluster_292	Bacteria	Firmicutes	Bacilli	Lactobacillales	Lactobacillaceae	Lactobacillus	Multi-affiliation78	Multi-affiliation78
Cluster_293	Bacteria	Actinobacteria	Actinobacteria	Multi-affiliation79	Multi-affiliation79	Multi-affiliation79	Multi-affiliation79	Multi-affiliation79
Cluster_295	Bacteria	Proteobacteria	Gammaproteobacteria	Pseudomonadales	Pseudomonadaceae	Pseudomonas	Multi-affiliation80	Multi-affiliation80
Cluster_298	Bacteria	Firmicutes	Bacilli	Lactobacillales	Enterococcaceae	Enterococcus	Enterococcus_devriesei	Enterococcus_devriesei_DSM22802
Cluster_301	Bacteria	Proteobacteria	Gammaproteobacteria	Pseudomonadales	Moraxellaceae	Psychrobacter	Multi-affiliation81	Multi-affiliation81
Cluster_302	Bacteria	Proteobacteria	Gammaproteobacteria	Enterobacterales	Morganellaceae	Proteus	Proteus_vulgaris	Multi-affiliation82
Cluster_305	Bacteria	Firmicutes	Bacilli	Bacillales	Bacillaceae	Bacillus	Multi-affiliation83	Multi-affiliation83
Cluster_307	Bacteria	Proteobacteria	Gammaproteobacteria	Enterobacterales	Morganellaceae	Morganella	Morganella_morganii	Multi-affiliation84
Cluster_308	Bacteria	Proteobacteria	Alphaproteobacteria	Rhodobacterales	Rhodobacteraceae	Multi-affiliation85	Multi-affiliation85	Multi-affiliation85
Cluster_309	Bacteria	Proteobacteria	Gammaproteobacteria	Aeromonadales	Aeromonadaceae	Aeromonas	Aeromonas_sp.	Aeromonas_sp._CU5
Cluster_310	Bacteria	Proteobacteria	Gammaproteobacteria	Enterobacterales	Morganellaceae	Proteus	Proteus_vulgaris	Multi-affiliation86
Cluster_311	Bacteria	Proteobacteria	Gammaproteobacteria	Pseudomonadales	Moraxellaceae	Psychrobacter	Multi-affiliation87	Multi-affiliation87
Cluster_312	Bacteria	Proteobacteria	Gammaproteobacteria	Oceanospirillales	Halomonadaceae	Carnimonas	Carnimonas_nigrificans	Multi-affiliation88
Cluster_315	Bacteria	Firmicutes	Bacilli	Lactobacillales	Leuconostocaceae	Leuconostoc	Leuconostoc_gelidum-subsp-gasicomitatum	Multi-affiliation89
Cluster_316	Bacteria	Proteobacteria	Gammaproteobacteria	Pseudomonadales	Moraxellaceae	Psychrobacter	Multi-affiliation90	Multi-affiliation90
Cluster_317	Bacteria	Proteobacteria	Gammaproteobacteria	Vibrionales	Vibrionaceae	Salinivibrio	Salinivibrio_costicola	Multi-affiliation91
Cluster_318	Bacteria	Firmicutes	Bacilli	Lactobacillales	Leuconostocaceae	Leuconostoc	Multi-affiliation92	Multi-affiliation92
Cluster_319	Bacteria	Actinobacteria	Actinobacteria	Micrococcales	Micrococcaceae	Multi-affiliation93	Multi-affiliation93	Multi-affiliation93
Cluster_321	Bacteria	Proteobacteria	Gammaproteobacteria	Pseudomonadales	Pseudomonadaceae	Pseudomonas	Pseudomonas_sp.	Multi-affiliation94
Cluster_324	Bacteria	Proteobacteria	Gammaproteobacteria	Pseudomonadales	Moraxellaceae	Psychrobacter	Psychrobacter_pulmonis	Multi-affiliation95
Cluster_325	Bacteria	Proteobacteria	Gammaproteobacteria	Enterobacterales	Enterobacteriaceae	Morganella	Morganella_psychrotolerans	Morganella_psychrotolerans_925
Cluster_327	Bacteria	Proteobacteria	Gammaproteobacteria	Pseudomonadales	Moraxellaceae	Psychrobacter	Multi-affiliation96	Multi-affiliation96
Cluster_328	Bacteria	Proteobacteria	Gammaproteobacteria	Multi-affiliation97	Multi-affiliation97	Multi-affiliation97	Multi-affiliation97	Multi-affiliation97
Cluster_329	Bacteria	Actinobacteria	Actinobacteria	Micrococcales	Microbacteriaceae	Curtobacterium	Multi-affiliation98	Multi-affiliation98
Cluster_334	Bacteria	Proteobacteria	Gammaproteobacteria	Pseudomonadales	Moraxellaceae	Psychrobacter	Multi-affiliation99	Multi-affiliation99
Cluster_337	Bacteria	Actinobacteria	Actinobacteria	Micrococcales	Microbacteriaceae	Microbacterium	Multi-affiliation100	Multi-affiliation100
Cluster_338	Bacteria	Proteobacteria	Gammaproteobacteria	Enterobacterales	Erwiniaceae	Pantoea	Pantoea_vagans	Multi-affiliation101
Cluster_341	Bacteria	Proteobacteria	Gammaproteobacteria	Pseudomonadales	Moraxellaceae	Moraxella	Moraxella_osloensis	Multi-affiliation102
Cluster_344	Bacteria	Actinobacteria	Actinobacteria	Actinomycetales	Brevibacteriaceae	Brevibacterium	Brevibacterium_siliquriense	Multi-affiliation103
Cluster_347	Multi-affiliation104	Multi-affiliation104	Multi-affiliation104	Multi-affiliation104	Multi-affiliation104	Multi-affiliation104	Multi-affiliation104	Multi-affiliation104
Cluster_348	Bacteria	Proteobacteria	Gammaproteobacteria	Pseudomonadales	Pseudomonadaceae	Pseudomonas	Multi-affiliation105	Multi-affiliation105
Cluster_349	Bacteria	Firmicutes	Bacilli	Lactobacillales	Lactobacillaceae	Lactobacillus	Lactobacillus_manihotivorans	Lactobacillus_manihotivorans_DSM_13343
Cluster_350	Bacteria	Proteobacteria	Gammaproteobacteria	Enterobacterales	Enterobacteriaceae	Enterobacter	Enterobacter_cloacae	Multi-affiliation106
Cluster_351	Bacteria	Firmicutes	Bacilli	Lactobacillales	Streptococcaceae	Lactococcus	Lactococcus_garvieae	Multi-affiliation107
Cluster_352	Bacteria	Proteobacteria	Gammaproteobacteria	Enterobacterales	Yersiniaceae	Serratia	Multi-affiliation108	Multi-affiliation108
Cluster_353	Bacteria	Actinobacteria	Actinobacteria	Actinomycetales	Brevibacteriaceae	Brevibacterium	Brevibacterium_siliquriense	Multi-affiliation109
Cluster_354	Bacteria	Proteobacteria	Gammaproteobacteria	Pseudomonadales	Moraxellaceae	Psychrobacter	Multi-affiliation110	Multi-affiliation110
Cluster_355	Bacteria	Proteobacteria	Alphaproteobacteria	Rhodobacterales	Rhodobacteraceae	Paracoccus	Multi-affiliation111	Multi-affiliation111
Cluster_356	Bacteria	Proteobacteria	Gammaproteobacteria	Aeromonadales	Aeromonadaceae	Aeromonas	Aeromonas_veronii	Multi-affiliation112
Cluster_358	Bacteria	Actinobacteria	Actinobacteria	Micrococcales	Microbacteriaceae	Microbacterium	Multi-affiliation113	Multi-affiliation113
Cluster_359	Bacteria	Firmicutes	Bacilli	Lactobacillales	Leuconostocaceae	Leuconostoc	Multi-affiliation114	Multi-affiliation114
Cluster_362	Bacteria	Proteobacteria	Gammaproteobacteria	Vibrionales	Vibrionaceae	Vibrio	Vibrio_algivorus	Multi-affiliation115
Cluster_364	Bacteria	Firmicutes	Bacilli	Bacillales	Bacillaceae	Bacillus	Bacillus_paralicheniformis	Multi-affiliation116
Cluster_366	Bacteria	Proteobacteria	Gammaproteobacteria	Pseudomonadales	Pseudomonadaceae	Pseudomonas	Pseudomonas_sp.	fluorescens
Cluster_376	Bacteria	Proteobacteria	Gammaproteobacteria	Pseudomonadales	Moraxellaceae	Psychrobacter	Multi-affiliation117	Multi-affiliation117
Cluster_379	Bacteria	Proteobacteria	Gammaproteobacteria	Pseudomonadales	Moraxellaceae	Psychrobacter	Multi-affiliation118	Multi-affiliation118
Cluster_380	Bacteria	Firmicutes	Bacilli	Lactobacillales	Streptococcaceae	Lactococcus	Lactococcus_piscium	Lactococcus_piscium_CMTALT02
Cluster_385	Bacteria	Firmicutes	Bacilli	Lactobacillales	Leuconostocaceae	Leuconostoc	Leuconostoc_pseudomesenteroides	Multi-affiliation119
Cluster_389	Bacteria	Proteobacteria	Gammaproteobacteria	Enterobacterales	Erwiniaceae	Multi-affiliation120	Multi-affiliation120	Multi-affiliation120
Cluster_395	Bacteria	Firmicutes	Bacilli	Lactobacillales	Lactobacillaceae	Lactobacillus	Lactobacillus_manihotivorans	Lactobacillus_manihotivorans_DSM_13343
Cluster_396	Bacteria	Proteobacteria	Betaproteobacteria	Burkholderiales	Alcaligenaceae	Achromobacter	Multi-affiliation121	Multi-affiliation121
Cluster_399	Bacteria	Proteobacteria	Gammaproteobacteria	Pseudomonadales	Pseudomonadaceae	Pseudomonas	Pseudomonas_fragi	Pseudomonas_fragi_1E26
Cluster_400	Bacteria	Proteobacteria	Gammaproteobacteria	Pseudomonadales	Moraxellaceae	Psychrobacter	Multi-affiliation122	Multi-affiliation122
Cluster_406	Bacteria	Proteobacteria	Gammaproteobacteria	Pseudomonadales	Pseudomonadaceae	Pseudomonas	Pseudomonas_lundensis	Pseudomonas_lundensis_MFPA15A1205
Cluster_408	Bacteria	Proteobacteria	Gammaproteobacteria	Pseudomonadales	Moraxellaceae	Psychrobacter	Multi-affiliation123	Multi-affiliation123
Cluster_410	Bacteria	Multi-affiliation124	Multi-affiliation124	Multi-affiliation124	Multi-affiliation124	Multi-affiliation124	Multi-affiliation124	Multi-affiliation124
Cluster_411	Bacteria	Proteobacteria	Gammaproteobacteria	Pseudomonadales	Pseudomonadaceae	Pseudomonas	Multi-affiliation125	Multi-affiliation125
Cluster_425	Bacteria	Proteobacteria	Gammaproteobacteria	Pseudomonadales	Moraxellaceae	Psychrobacter	Multi-affiliation126	Multi-affiliation126
Cluster_427	Bacteria	Proteobacteria	Gammaproteobacteria	Pseudomonadales	Moraxellaceae	Psychrobacter	Multi-affiliation127	Multi-affiliation127
Cluster_429	Bacteria	Proteobacteria	Gammaproteobacteria	Enterobacterales	Enterobacteriaceae	Raoultella	Raoultella_ornithinolytica	Raoultella_ornithinolytica_S12
Cluster_435	Multi-affiliation	Fusobacteria	Fusobacteria	Fusobacteriales	Fusobacteriaceae	Fusobacterium	Multi-affiliation128	Multi-affiliation128
Cluster_438	Bacteria	Firmicutes	Bacilli	Lactobacillales	Streptococcaceae	Streptococcus	Streptococcus_parauberis	Multi-affiliation129
Cluster_442	Bacteria	Proteobacteria	Gammaproteobacteria	Enterobacterales	Enterobacteriaceae	Citrobacter	Citrobacter_werkmanii	Citrobacter_werkmanii_FDAARGOS_364
Cluster_450	Bacteria	Proteobacteria	Gammaproteobacteria	Aeromonadales	Aeromonadaceae	Oceanimonas	Multi-affiliation130	Multi-affiliation130
Cluster_453	Bacteria	Firmicutes	Bacilli	Bacillales	Bacillaceae	Bacillus	Bacillus_safensis	Multi-affiliation131
Cluster_455	Bacteria	Proteobacteria	Gammaproteobacteria	Enterobacterales	Enterobacteriaceae	Cedecea	Multi-affiliation132	Multi-affiliation132
Cluster_457	Bacteria	Proteobacteria	Gammaproteobacteria	Enterobacterales	Enterobacteriaceae	Klebsiella	Klebsiella_pneumoniae	Multi-affiliation133
Cluster_461	Bacteria	Firmicutes	Bacilli	Lactobacillales	Carnobacteriaceae	Alkalibacterium	Alkalibacterium_gilvum	Multi-affiliation134
Cluster_464	Bacteria	Firmicutes	Bacilli	Lactobacillales	Streptococcaceae	Streptococcus	Multi-affiliation135	Multi-affiliation135
Cluster_465	Bacteria	Proteobacteria	Gammaproteobacteria	Oceanospirillales	Halomonadaceae	Carnimonas	Multi-affiliation136	Multi-affiliation136
Cluster_469	Bacteria	Actinobacteria	Actinobacteria	Micrococcales	Microbacteriaceae	Microbacterium	Multi-affiliation137	Multi-affiliation137
Cluster_472	Multi-affiliation138	Multi-affiliation138	Multi-affiliation138	Multi-affiliation138	Multi-affiliation138	Multi-affiliation138	Multi-affiliation138	Multi-affiliation138
Cluster_473	Bacteria	Bacteroidetes	Bacteroidia	Bacteroidales	Bacteroidaceae	Bacteroides	Bacteroides_propionicifaciens	Multi-affiliation139
Cluster_478	Bacteria	Firmicutes	Bacilli	Bacillales	Bacillaceae	Bacillus	Bacillus_sonorensis	Bacillus_sonorensis_SRCM101395
Cluster_487	Bacteria	Proteobacteria	Betaproteobacteria	Burkholderiales	Alcaligenaceae	Alcaligenes	Multi-affiliation140	Multi-affiliation140
Cluster_489	Bacteria	Proteobacteria	Gammaproteobacteria	Enterobacterales	Erwiniaceae	Pantoea	Pantoea_ananatis	Multi-affiliation141
Cluster_490	Bacteria	Bacteroidetes	Bacteroidia	Bacteroidales	Bacteroidaceae	Bacteroides	Multi-affiliation142	Multi-affiliation142
Cluster_492	Multi-affiliation143	Multi-affiliation143	Multi-affiliation143	Multi-affiliation143	Multi-affiliation143	Multi-affiliation143	Multi-affiliation143	Multi-affiliation143
Cluster_496	Bacteria	Bacteroidetes	Bacteroidia	Bacteroidales	Bacteroidaceae	Bacteroides	Multi-affiliation144	Multi-affiliation144
Cluster_498	Multi-affiliation145	Multi-affiliation145	Multi-affiliation145	Multi-affiliation145	Multi-affiliation145	Multi-affiliation145	Multi-affiliation145	Multi-affiliation145
Cluster_501	Bacteria	Proteobacteria	Gammaproteobacteria	Oceanospirillales	Oceanospirillaceae	Marinomonas	Marinomonas_spartinae	Multi-affiliation146
Cluster_503	Bacteria	Firmicutes	Bacilli	Lactobacillales	Leuconostocaceae	Weissella	Multi-affiliation147	Multi-affiliation147
Cluster_504	Bacteria	Proteobacteria	Gammaproteobacteria	Pseudomonadales	Moraxellaceae	Psychrobacter	Multi-affiliation148	Multi-affiliation148
Cluster_505	Bacteria	Proteobacteria	Gammaproteobacteria	Vibrionales	Vibrionaceae	Vibrio	Multi-affiliation149	Multi-affiliation149
Cluster_513	Multi-affiliation150	Multi-affiliation150	Multi-affiliation150	Multi-affiliation150	Multi-affiliation150	Multi-affiliation150	Multi-affiliation150	Multi-affiliation150
Cluster_519	Bacteria	Actinobacteria	Actinobacteria	Corynebacteriales	Corynebacteriaceae	Corynebacterium	Multi-affiliation151	Multi-affiliation151
Cluster_522	Bacteria	Actinobacteria	Actinobacteria	Corynebacteriales	Corynebacteriaceae	Corynebacterium	Multi-affiliation152	Multi-affiliation152
Cluster_523	Bacteria	Proteobacteria	Gammaproteobacteria	Vibrionales	Vibrionaceae	Vibrio	Vibrio_diazotrophicus	Multi-affiliation153
Cluster_524	Bacteria	Proteobacteria	Gammaproteobacteria	Pseudomonadales	Moraxellaceae	Psychrobacter	Multi-affiliation154	Multi-affiliation154
Cluster_529	Bacteria	Actinobacteria	Actinobacteria	Corynebacteriales	Corynebacteriaceae	Corynebacterium	Corynebacterium_stationis	Multi-affiliation155
Cluster_541	Bacteria	Firmicutes	Bacilli	Lactobacillales	Streptococcaceae	Lactococcus	Lactococcus_garviae	Multi-affiliation156
Cluster_554	Bacteria	Proteobacteria	Gammaproteobacteria	Pseudomonadales	Moraxellaceae	Psychrobacter	Multi-affiliation157	Multi-affiliation157
Cluster_557	Multi-affiliation158	Multi-affiliation158	Multi-affiliation158	Multi-affiliation158	Multi-affiliation158	Multi-affiliation158	Multi-affiliation158	Multi-affiliation158
Cluster_558	Bacteria	Actinobacteria	Actinobacteria	Micrococcales	Microbacteriaceae	Microbacterium	Multi-affiliation159	Multi-affiliation159
Cluster_568	Bacteria	Proteobacteria	Gammaproteobacteria	Pseudomonadales	Moraxellaceae	Psychrobacter	Multi-affiliation160	Multi-affiliation160
Cluster_569	Bacteria	Proteobacteria	Gammaproteobacteria	Vibrionales	Vibrionaceae	Salinivibrio	Salinivibrio_costicola	Multi-affiliation161
Cluster_573	Multi-affiliation162	Multi-affiliation162	Multi-affiliation162	Multi-affiliation162	Multi-affiliation162	Multi-affiliation162	Multi-affiliation162	Multi-affiliation162
Cluster_582	Bacteria	Firmicutes	Bacilli	Lactobacillales	Leuconostocaceae	Leuconostoc	Leuconostoc_lactis	Leuconostoc_lactis_WIKIM40
Cluster_592	Bacteria	Euryarchaeota	Halobacteria	Halobacteriales	Haloarculaceae	Haloarcula	Multi-affiliation163	Multi-affiliation163
Cluster_595	Bacteria	Proteobacteria	Gammaproteobacteria	Pseudomonadales	Moraxellaceae	Psychrobacter	Multi-affiliation164	Multi-affiliation164
Cluster_606	Bacteria	Proteobacteria	Gammaproteobacteria	Pseudomonadales	Moraxellaceae	Acinetobacter	Acinetobacter_baumanii	Multi-affiliation165
Cluster_624	Bacteria	Proteobacteria	Gammaproteobacteria	Pseudomonadales	Moraxellaceae	Psychrobacter	Psychrobacter_pulmonis	Multi-affiliation166
Cluster_633	Bacteria	Proteobacteria	Gammaproteobacteria	Pseudomonadales	Moraxellaceae	Psychrobacter	Multi-affiliation167	Multi-affiliation167
Cluster_639	Bacteria	Proteobacteria	Gammaproteobacteria	Pseudomonadales	Pseudomonadaceae	Pseudomonas	Pseudomonas_fluorescens	Multi-affiliation168
Cluster_663	Bacteria	Proteobacteria	Gammaproteobacteria	Vibrionales	Vibrionaceae	Vibrio	Vibrio_diazotrophicus	Multi-affiliation169
Cluster_681	Bacteria	Proteobacteria	Alphaproteobacteria	Rhodobacterales	Rhodobacteraceae	Sulfitobacter	Sulfitobacter_pseudonitzschiae	Multi-affiliation170
Cluster_700	Bacteria	Firmicutes	Bacilli	Lactobacillales	Streptococcaceae	Streptococcus	Streptococcus_suis	Multi-affiliation171
Cluster_741	Multi-affiliation172	Multi-affiliation172	Multi-affiliation172	Multi-affiliation172	Multi-affiliation172	Multi-affiliation172	Multi-affiliation172	Multi-affiliation172
Cluster_773	Bacteria	Proteobacteria	Gammaproteobacteria	Alteromonadales	Pseudoalteromonadaceae	Pseudoalteromonas	Pseudoalteromonas_issachenkonii	Multi-affiliation173
Cluster_820	Bacteria	Proteobacteria	Gammaproteobacteria	Pseudomonadales	Pseudomonadaceae	Pseudomonas	Pseudomonas_sp.	Multi-affiliation174
Cluster_857	Bacteria	Actinobacteria	Actinobacteria	Micrococcales	Microbacteriaceae	Curtobacterium	Curtobacterium_sp.	Multi-affiliation175
Cluster_867	Bacteria	Firmicutes	Bacilli	Lactobacillales	Lactobacillaceae	Lactobacillus	Multi-affiliation176	Multi-affiliation176
Cluster_901	Bacteria	Actinobacteria	Actinobacteria	Actinomycetales	Microbacteriaceae	Curtobacterium	Curtobacterium_sp.	Multi-affiliation177
Cluster_956	Bacteria	Actinobacteria	Actinobacteria	Actinomycetales	Microbacteriaceae	Curtobacterium	Curtobacterium_sp.	Multi-affiliation178
Cluster_995	Bacteria	Proteobacteria	Gammaproteobacteria	Alteromonadales	Pseudoalteromonadaceae	Pseudoalteromonas	Pseudoalteromonas_issachenkonii	Multi-affiliation179
Cluster_1031	Bacteria	Actinobacteria	Actinobacteria	Micrococcales	Microbacteriaceae	Curtobacterium	Curtobacterium_sp.	Multi-affiliation180
Cluster_1071	Bacteria	Proteobacteria	Alphaproteobacteria	Rhodobacterales	Rhodobacteraceae	Multi-affiliation181	Multi-affiliation181	Multi-affiliation181
Cluster_1163	Multi-affiliation182	Multi-affiliation182	Multi-affiliation182	Multi-affiliation182	Multi-affiliation182	Multi-affiliation182	Multi-affiliation182	Multi-affiliation182
Cluster_1178	Bacteria	Firmicutes	Bacilli	Lactobacillales	Leuconostocaceae	Leuconostoc	Leuconostoc_gelidum-subsp-gasicomitatum	Leuconostoc_gelidum-subsp-gasicomitatum_MFPA44A1401
Cluster_1534	Bacteria	Proteobacteria	Gammaproteobacteria	Pseudomonadales	Moraxellaceae	Psychrobacter	Psychrobacter_piscatorii	Multi-affiliation183

## Sheet: Sample_data_gyrB
SampleName	EnvType	Campaign	SamplingTime	Lactate	Packaging	Meat_Piece	Embossing_Line	Batch_Casing	Batch_Spices
C01T0A	Poultry	C1	T0	Normal_dose	None	Unknown	Unknown	Unknown	Unknown
C01T0B	Poultry	C1	T0	Half_dose	None	Unknown	Unknown	Unknown	Unknown
C01T0C	Poultry	C1	T0	Zero_dose	None	Unknown	Unknown	Unknown	Unknown
C01T1A1	Poultry	C1	T1	Normal_dose	Air	Unknown	Unknown	Unknown	Unknown
C01T1A2	Poultry	C1	T1	Normal_dose	O2+	Unknown	Unknown	Unknown	Unknown
C01T1A3	Poultry	C1	T1	Normal_dose	O2-	Unknown	Unknown	Unknown	Unknown
C01T1B1	Poultry	C1	T1	Half_dose	Air	Unknown	Unknown	Unknown	Unknown
C01T1B2	Poultry	C1	T1	Half_dose	O2+	Unknown	Unknown	Unknown	Unknown
C01T1B3	Poultry	C1	T1	Half_dose	O2-	Unknown	Unknown	Unknown	Unknown
C01T1C1	Poultry	C1	T1	Zero_dose	Air	Unknown	Unknown	Unknown	Unknown
C01T1C2	Poultry	C1	T1	Zero_dose	O2+	Unknown	Unknown	Unknown	Unknown
C01T1C3	Poultry	C1	T1	Zero_dose	O2-	Unknown	Unknown	Unknown	Unknown
C01T2A1	Poultry	C1	T2	Normal_dose	Air	Unknown	Unknown	Unknown	Unknown
C01T2A2	Poultry	C1	T2	Normal_dose	O2+	Unknown	Unknown	Unknown	Unknown
C01T2A3	Poultry	C1	T2	Normal_dose	O2-	Unknown	Unknown	Unknown	Unknown
C01T2B1	Poultry	C1	T2	Half_dose	Air	Unknown	Unknown	Unknown	Unknown
C01T2B2	Poultry	C1	T2	Half_dose	O2+	Unknown	Unknown	Unknown	Unknown
C01T2B3	Poultry	C1	T2	Half_dose	O2-	Unknown	Unknown	Unknown	Unknown
C01T2C1	Poultry	C1	T2	Zero_dose	Air	Unknown	Unknown	Unknown	Unknown
C01T2C2	Poultry	C1	T2	Zero_dose	O2+	Unknown	Unknown	Unknown	Unknown
C01T2C3	Poultry	C1	T2	Zero_dose	O2-	Unknown	Unknown	Unknown	Unknown
C01T3A1	Poultry	C1	T3	Normal_dose	Air	Unknown	Unknown	Unknown	Unknown
C01T3A2	Poultry	C1	T3	Normal_dose	O2+	Unknown	Unknown	Unknown	Unknown
C01T3A3	Poultry	C1	T3	Normal_dose	O2-	Unknown	Unknown	Unknown	Unknown
C01T3B1	Poultry	C1	T3	Half_dose	Air	Unknown	Unknown	Unknown	Unknown
C01T3B2	Poultry	C1	T3	Half_dose	O2+	Unknown	Unknown	Unknown	Unknown
C01T3B3	Poultry	C1	T3	Half_dose	O2-	Unknown	Unknown	Unknown	Unknown
C01T3C1	Poultry	C1	T3	Zero_dose	Air	Unknown	Unknown	Unknown	Unknown
C01T3C2	Poultry	C1	T3	Zero_dose	O2+	Unknown	Unknown	Unknown	Unknown
C01T3C3	Poultry	C1	T3	Zero_dose	O2-	Unknown	Unknown	Unknown	Unknown
C01TB	Poultry	C1	Gut	None	None	Unknown	Unknown	Unknown	Unknown
C01TD	Poultry	C1	Primal_cut	None	None	Unknown	Unknown	Unknown	Unknown
C01TE	Poultry	C1	Spices	None	None	Unknown	Unknown	Unknown	Unknown
C01TG	Poultry	C1	Fat	None	None	Unknown	Unknown	Unknown	Unknown
C02T0A	Poultry	C2	T0	Normal_dose	None	Unknown	Unknown	Unknown	Unknown
C02T0B	Poultry	C2	T0	Half_dose	None	Unknown	Unknown	Unknown	Unknown
C02T0C	Poultry	C2	T0	Zero_dose	None	Unknown	Unknown	Unknown	Unknown
C02T1A1	Poultry	C2	T1	Normal_dose	Air	Unknown	Unknown	Unknown	Unknown
C02T1A2	Poultry	C2	T1	Normal_dose	O2+	Unknown	Unknown	Unknown	Unknown
C02T1A3	Poultry	C2	T1	Normal_dose	O2-	Unknown	Unknown	Unknown	Unknown
C02T1B1	Poultry	C2	T1	Half_dose	Air	Unknown	Unknown	Unknown	Unknown
C02T1B2	Poultry	C2	T1	Half_dose	O2+	Unknown	Unknown	Unknown	Unknown
C02T1B3	Poultry	C2	T1	Half_dose	O2-	Unknown	Unknown	Unknown	Unknown
C02T1C1	Poultry	C2	T1	Zero_dose	Air	Unknown	Unknown	Unknown	Unknown
C02T1C2	Poultry	C2	T1	Zero_dose	O2+	Unknown	Unknown	Unknown	Unknown
C02T1C3	Poultry	C2	T1	Zero_dose	O2-	Unknown	Unknown	Unknown	Unknown
C02T2A1	Poultry	C2	T2	Normal_dose	Air	Unknown	Unknown	Unknown	Unknown
C02T2A2	Poultry	C2	T2	Normal_dose	O2+	Unknown	Unknown	Unknown	Unknown
C02T2A3	Poultry	C2	T2	Normal_dose	O2-	Unknown	Unknown	Unknown	Unknown
C02T2B1	Poultry	C2	T2	Half_dose	Air	Unknown	Unknown	Unknown	Unknown
C02T2B2	Poultry	C2	T2	Half_dose	O2+	Unknown	Unknown	Unknown	Unknown
C02T2B3	Poultry	C2	T2	Half_dose	O2-	Unknown	Unknown	Unknown	Unknown
C02T2C1	Poultry	C2	T2	Zero_dose	Air	Unknown	Unknown	Unknown	Unknown
C02T2C2	Poultry	C2	T2	Zero_dose	O2+	Unknown	Unknown	Unknown	Unknown
C02T2C3	Poultry	C2	T2	Zero_dose	O2-	Unknown	Unknown	Unknown	Unknown
C02T3A1	Poultry	C2	T3	Normal_dose	Air	Unknown	Unknown	Unknown	Unknown
C02T3A2	Poultry	C2	T3	Normal_dose	O2+	Unknown	Unknown	Unknown	Unknown
C02T3A3	Poultry	C2	T3	Normal_dose	O2-	Unknown	Unknown	Unknown	Unknown
C02T3B1	Poultry	C2	T3	Half_dose	Air	Unknown	Unknown	Unknown	Unknown
C02T3B2	Poultry	C2	T3	Half_dose	O2+	Unknown	Unknown	Unknown	Unknown
C02T3B3	Poultry	C2	T3	Half_dose	O2-	Unknown	Unknown	Unknown	Unknown
C02T3C1	Poultry	C2	T3	Zero_dose	Air	Unknown	Unknown	Unknown	Unknown
C02T3C2	Poultry	C2	T3	Zero_dose	O2+	Unknown	Unknown	Unknown	Unknown
C02T3C3	Poultry	C2	T3	Zero_dose	O2-	Unknown	Unknown	Unknown	Unknown
C02TB	Poultry	C2	Gut	None	None	Unknown	Unknown	Unknown	Unknown
C02TD	Poultry	C2	Primal_cut	None	None	Unknown	Unknown	Unknown	Unknown
C02TE	Poultry	C2	Spices	None	None	Unknown	Unknown	Unknown	Unknown
C02TG	Poultry	C2	Fat	None	None	Unknown	Unknown	Unknown	Unknown
C03T0A	Poultry	C3	T0	Normal_dose	None	Unknown	Unknown	Unknown	Unknown
C03T0B	Poultry	C3	T0	Half_dose	None	Unknown	Unknown	Unknown	Unknown
C03T0C	Poultry	C3	T0	Zero_dose	None	Unknown	Unknown	Unknown	Unknown
C03T1A1	Poultry	C3	T1	Normal_dose	Air	Unknown	Unknown	Unknown	Unknown
C03T1A2	Poultry	C3	T1	Normal_dose	O2+	Unknown	Unknown	Unknown	Unknown
C03T1A3	Poultry	C3	T1	Normal_dose	O2-	Unknown	Unknown	Unknown	Unknown
C03T1B1	Poultry	C3	T1	Half_dose	Air	Unknown	Unknown	Unknown	Unknown
C03T1B2	Poultry	C3	T1	Half_dose	O2+	Unknown	Unknown	Unknown	Unknown
C03T1B3	Poultry	C3	T1	Half_dose	O2-	Unknown	Unknown	Unknown	Unknown
C03T1C1	Poultry	C3	T1	Zero_dose	Air	Unknown	Unknown	Unknown	Unknown
C03T1C2	Poultry	C3	T1	Zero_dose	O2+	Unknown	Unknown	Unknown	Unknown
C03T1C3	Poultry	C3	T1	Zero_dose	O2-	Unknown	Unknown	Unknown	Unknown
C03T2A1	Poultry	C3	T2	Normal_dose	Air	Unknown	Unknown	Unknown	Unknown
C03T2A2	Poultry	C3	T2	Normal_dose	O2+	Unknown	Unknown	Unknown	Unknown
C03T2A3	Poultry	C3	T2	Normal_dose	O2-	Unknown	Unknown	Unknown	Unknown
C03T2B1	Poultry	C3	T2	Half_dose	Air	Unknown	Unknown	Unknown	Unknown
C03T2B2	Poultry	C3	T2	Half_dose	O2+	Unknown	Unknown	Unknown	Unknown
C03T2B3	Poultry	C3	T2	Half_dose	O2-	Unknown	Unknown	Unknown	Unknown
C03T2C1	Poultry	C3	T2	Zero_dose	Air	Unknown	Unknown	Unknown	Unknown
C03T2C2	Poultry	C3	T2	Zero_dose	O2+	Unknown	Unknown	Unknown	Unknown
C03T2C3	Poultry	C3	T2	Zero_dose	O2-	Unknown	Unknown	Unknown	Unknown
C03T3A1	Poultry	C3	T3	Normal_dose	Air	Unknown	Unknown	Unknown	Unknown
C03T3A2	Poultry	C3	T3	Normal_dose	O2+	Unknown	Unknown	Unknown	Unknown
C03T3A3	Poultry	C3	T3	Normal_dose	O2-	Unknown	Unknown	Unknown	Unknown
C03T3B1	Poultry	C3	T3	Half_dose	Air	Unknown	Unknown	Unknown	Unknown
C03T3B2	Poultry	C3	T3	Half_dose	O2+	Unknown	Unknown	Unknown	Unknown
C03T3B3	Poultry	C3	T3	Half_dose	O2-	Unknown	Unknown	Unknown	Unknown
C03T3C1	Poultry	C3	T3	Zero_dose	Air	Unknown	Unknown	Unknown	Unknown
C03T3C2	Poultry	C3	T3	Zero_dose	O2+	Unknown	Unknown	Unknown	Unknown
C03T3C3	Poultry	C3	T3	Zero_dose	O2-	Unknown	Unknown	Unknown	Unknown
C03TB	Poultry	C3	Gut	None	None	Unknown	Unknown	Unknown	Unknown
C03TD	Poultry	C3	Primal_cut	None	None	Unknown	Unknown	Unknown	Unknown
C03TE	Poultry	C3	Spices	None	None	Unknown	Unknown	Unknown	Unknown
C03TG	Poultry	C3	Fat	None	None	Unknown	Unknown	Unknown	Unknown
C04T0A	Poultry	C4	T0	Normal_dose	None	Unknown	Unknown	Unknown	Unknown
C04T0B	Poultry	C4	T0	Half_dose	None	Unknown	Unknown	Unknown	Unknown
C04T0C	Poultry	C4	T0	Zero_dose	None	Unknown	Unknown	Unknown	Unknown
C04T1A1	Poultry	C4	T1	Normal_dose	Air	Unknown	Unknown	Unknown	Unknown
C04T1A2	Poultry	C4	T1	Normal_dose	O2+	Unknown	Unknown	Unknown	Unknown
C04T1A3	Poultry	C4	T1	Normal_dose	O2-	Unknown	Unknown	Unknown	Unknown
C04T1B1	Poultry	C4	T1	Half_dose	Air	Unknown	Unknown	Unknown	Unknown
C04T1B2	Poultry	C4	T1	Half_dose	O2+	Unknown	Unknown	Unknown	Unknown
C04T1B3	Poultry	C4	T1	Half_dose	O2-	Unknown	Unknown	Unknown	Unknown
C04T1C1	Poultry	C4	T1	Zero_dose	Air	Unknown	Unknown	Unknown	Unknown
C04T1C2	Poultry	C4	T1	Zero_dose	O2+	Unknown	Unknown	Unknown	Unknown
C04T1C3	Poultry	C4	T1	Zero_dose	O2-	Unknown	Unknown	Unknown	Unknown
C04T2A1	Poultry	C4	T2	Normal_dose	Air	Unknown	Unknown	Unknown	Unknown
C04T2A2	Poultry	C4	T2	Normal_dose	O2+	Unknown	Unknown	Unknown	Unknown
C04T2A3	Poultry	C4	T2	Normal_dose	O2-	Unknown	Unknown	Unknown	Unknown
C04T2B1	Poultry	C4	T2	Half_dose	Air	Unknown	Unknown	Unknown	Unknown
C04T2B2	Poultry	C4	T2	Half_dose	O2+	Unknown	Unknown	Unknown	Unknown
C04T2B3	Poultry	C4	T2	Half_dose	O2-	Unknown	Unknown	Unknown	Unknown
C04T2C1	Poultry	C4	T2	Zero_dose	Air	Unknown	Unknown	Unknown	Unknown
C04T2C2	Poultry	C4	T2	Zero_dose	O2+	Unknown	Unknown	Unknown	Unknown
C04T2C3	Poultry	C4	T2	Zero_dose	O2-	Unknown	Unknown	Unknown	Unknown
C04T3A1	Poultry	C4	T3	Normal_dose	Air	Unknown	Unknown	Unknown	Unknown
C04T3A2	Poultry	C4	T3	Normal_dose	O2+	Unknown	Unknown	Unknown	Unknown
C04T3A3	Poultry	C4	T3	Normal_dose	O2-	Unknown	Unknown	Unknown	Unknown
C04T3B1	Poultry	C4	T3	Half_dose	Air	Unknown	Unknown	Unknown	Unknown
C04T3B2	Poultry	C4	T3	Half_dose	O2+	Unknown	Unknown	Unknown	Unknown
C04T3B3	Poultry	C4	T3	Half_dose	O2-	Unknown	Unknown	Unknown	Unknown
C04T3C1	Poultry	C4	T3	Zero_dose	Air	Unknown	Unknown	Unknown	Unknown
C04T3C2	Poultry	C4	T3	Zero_dose	O2+	Unknown	Unknown	Unknown	Unknown
C04T3C3	Poultry	C4	T3	Zero_dose	O2-	Unknown	Unknown	Unknown	Unknown
C04TB	Poultry	C4	Gut	None	None	Unknown	Unknown	Unknown	Unknown
C04TD	Poultry	C4	Primal_cut	None	None	Unknown	Unknown	Unknown	Unknown
C04TE	Poultry	C4	Spices	None	None	Unknown	Unknown	Unknown	Unknown
C04TG	Poultry	C4	Fat	None	None	Unknown	Unknown	Unknown	Unknown
C05T0A	Poultry	C5	T0	Normal_dose	None	Unknown	Unknown	Unknown	Unknown
C05T0B	Poultry	C5	T0	Half_dose	None	Unknown	Unknown	Unknown	Unknown
C05T0C	Poultry	C5	T0	Zero_dose	None	Unknown	Unknown	Unknown	Unknown
C05T1A1	Poultry	C5	T1	Normal_dose	Air	Unknown	Unknown	Unknown	Unknown
C05T1A2	Poultry	C5	T1	Normal_dose	O2+	Unknown	Unknown	Unknown	Unknown
C05T1A3	Poultry	C5	T1	Normal_dose	O2-	Unknown	Unknown	Unknown	Unknown
C05T1B1	Poultry	C5	T1	Half_dose	Air	Unknown	Unknown	Unknown	Unknown
C05T1B2	Poultry	C5	T1	Half_dose	O2+	Unknown	Unknown	Unknown	Unknown
C05T1B3	Poultry	C5	T1	Half_dose	O2-	Unknown	Unknown	Unknown	Unknown
C05T1C1	Poultry	C5	T1	Zero_dose	Air	Unknown	Unknown	Unknown	Unknown
C05T1C2	Poultry	C5	T1	Zero_dose	O2+	Unknown	Unknown	Unknown	Unknown
C05T1C3	Poultry	C5	T1	Zero_dose	O2-	Unknown	Unknown	Unknown	Unknown
C05T2A1	Poultry	C5	T2	Normal_dose	Air	Unknown	Unknown	Unknown	Unknown
C05T2A2	Poultry	C5	T2	Normal_dose	O2+	Unknown	Unknown	Unknown	Unknown
C05T2A3	Poultry	C5	T2	Normal_dose	O2-	Unknown	Unknown	Unknown	Unknown
C05T2B1	Poultry	C5	T2	Half_dose	Air	Unknown	Unknown	Unknown	Unknown
C05T2B2	Poultry	C5	T2	Half_dose	O2+	Unknown	Unknown	Unknown	Unknown
C05T2B3	Poultry	C5	T2	Half_dose	O2-	Unknown	Unknown	Unknown	Unknown
C05T2C1	Poultry	C5	T2	Zero_dose	Air	Unknown	Unknown	Unknown	Unknown
C05T2C2	Poultry	C5	T2	Zero_dose	O2+	Unknown	Unknown	Unknown	Unknown
C05T2C3	Poultry	C5	T2	Zero_dose	O2-	Unknown	Unknown	Unknown	Unknown
C05T3A1	Poultry	C5	T3	Normal_dose	Air	Unknown	Unknown	Unknown	Unknown
C05T3A2	Poultry	C5	T3	Normal_dose	O2+	Unknown	Unknown	Unknown	Unknown
C05T3A3	Poultry	C5	T3	Normal_dose	O2-	Unknown	Unknown	Unknown	Unknown
C05T3B1	Poultry	C5	T3	Half_dose	Air	Unknown	Unknown	Unknown	Unknown
C05T3B2	Poultry	C5	T3	Half_dose	O2+	Unknown	Unknown	Unknown	Unknown
C05T3B3	Poultry	C5	T3	Half_dose	O2-	Unknown	Unknown	Unknown	Unknown
C05T3C1	Poultry	C5	T3	Zero_dose	Air	Unknown	Unknown	Unknown	Unknown
C05T3C2	Poultry	C5	T3	Zero_dose	O2+	Unknown	Unknown	Unknown	Unknown
C05T3C3	Poultry	C5	T3	Zero_dose	O2-	Unknown	Unknown	Unknown	Unknown
C05TB	Poultry	C5	Gut	None	None	Unknown	Unknown	Unknown	Unknown
C05TD	Poultry	C5	Primal_cut	None	None	Unknown	Unknown	Unknown	Unknown
C05TE	Poultry	C5	Spices	None	None	Unknown	Unknown	Unknown	Unknown
C05TG	Poultry	C5	Fat	None	None	Unknown	Unknown	Unknown	Unknown
C06T0A	Poultry	C6	T0	Normal_dose	None	Unknown	Unknown	Unknown	Unknown
C06T0B	Poultry	C6	T0	Half_dose	None	Unknown	Unknown	Unknown	Unknown
C06T0C	Poultry	C6	T0	Zero_dose	None	Unknown	Unknown	Unknown	Unknown
C06T1A1	Poultry	C6	T1	Normal_dose	Air	Unknown	Unknown	Unknown	Unknown
C06T1A2	Poultry	C6	T1	Normal_dose	O2+	Unknown	Unknown	Unknown	Unknown
C06T1A3	Poultry	C6	T1	Normal_dose	O2-	Unknown	Unknown	Unknown	Unknown
C06T1B1	Poultry	C6	T1	Half_dose	Air	Unknown	Unknown	Unknown	Unknown
C06T1B2	Poultry	C6	T1	Half_dose	O2+	Unknown	Unknown	Unknown	Unknown
C06T1B3	Poultry	C6	T1	Half_dose	O2-	Unknown	Unknown	Unknown	Unknown
C06T1C1	Poultry	C6	T1	Zero_dose	Air	Unknown	Unknown	Unknown	Unknown
C06T1C2	Poultry	C6	T1	Zero_dose	O2+	Unknown	Unknown	Unknown	Unknown
C06T1C3	Poultry	C6	T1	Zero_dose	O2-	Unknown	Unknown	Unknown	Unknown
C06T2A1	Poultry	C6	T2	Normal_dose	Air	Unknown	Unknown	Unknown	Unknown
C06T2A2	Poultry	C6	T2	Normal_dose	O2+	Unknown	Unknown	Unknown	Unknown
C06T2A3	Poultry	C6	T2	Normal_dose	O2-	Unknown	Unknown	Unknown	Unknown
C06T2B1	Poultry	C6	T2	Half_dose	Air	Unknown	Unknown	Unknown	Unknown
C06T2B2	Poultry	C6	T2	Half_dose	O2+	Unknown	Unknown	Unknown	Unknown
C06T2B3	Poultry	C6	T2	Half_dose	O2-	Unknown	Unknown	Unknown	Unknown
C06T2C1	Poultry	C6	T2	Zero_dose	Air	Unknown	Unknown	Unknown	Unknown
C06T2C2	Poultry	C6	T2	Zero_dose	O2+	Unknown	Unknown	Unknown	Unknown
C06T2C3	Poultry	C6	T2	Zero_dose	O2-	Unknown	Unknown	Unknown	Unknown
C06T3A1	Poultry	C6	T3	Normal_dose	Air	Unknown	Unknown	Unknown	Unknown
C06T3A2	Poultry	C6	T3	Normal_dose	O2+	Unknown	Unknown	Unknown	Unknown
C06T3A3	Poultry	C6	T3	Normal_dose	O2-	Unknown	Unknown	Unknown	Unknown
C06T3B1	Poultry	C6	T3	Half_dose	Air	Unknown	Unknown	Unknown	Unknown
C06T3B2	Poultry	C6	T3	Half_dose	O2+	Unknown	Unknown	Unknown	Unknown
C06T3B3	Poultry	C6	T3	Half_dose	O2-	Unknown	Unknown	Unknown	Unknown
C06T3C1	Poultry	C6	T3	Zero_dose	Air	Unknown	Unknown	Unknown	Unknown
C06T3C2	Poultry	C6	T3	Zero_dose	O2+	Unknown	Unknown	Unknown	Unknown
C06T3C3	Poultry	C6	T3	Zero_dose	O2-	Unknown	Unknown	Unknown	Unknown
C06TB	Poultry	C6	Gut	None	None	Unknown	Unknown	Unknown	Unknown
C06TD	Poultry	C6	Primal_cut	None	None	Unknown	Unknown	Unknown	Unknown
C06TE	Poultry	C6	Spices	None	None	Unknown	Unknown	Unknown	Unknown
C06TG	Poultry	C6	Fat	None	None	Unknown	Unknown	Unknown	Unknown
C07T0A	Poultry	C7	T0	Normal_dose	None	Unknown	Unknown	Unknown	Unknown
C07T0B	Poultry	C7	T0	Half_dose	None	Unknown	Unknown	Unknown	Unknown
C07T0C	Poultry	C7	T0	Zero_dose	None	Unknown	Unknown	Unknown	Unknown
C07T1A1	Poultry	C7	T1	Normal_dose	Air	Unknown	Unknown	Unknown	Unknown
C07T1A2	Poultry	C7	T1	Normal_dose	O2+	Unknown	Unknown	Unknown	Unknown
C07T1A3	Poultry	C7	T1	Normal_dose	O2-	Unknown	Unknown	Unknown	Unknown
C07T1B1	Poultry	C7	T1	Half_dose	Air	Unknown	Unknown	Unknown	Unknown
C07T1B2	Poultry	C7	T1	Half_dose	O2+	Unknown	Unknown	Unknown	Unknown
C07T1B3	Poultry	C7	T1	Half_dose	O2-	Unknown	Unknown	Unknown	Unknown
C07T1C1	Poultry	C7	T1	Zero_dose	Air	Unknown	Unknown	Unknown	Unknown
C07T1C2	Poultry	C7	T1	Zero_dose	O2+	Unknown	Unknown	Unknown	Unknown
C07T1C3	Poultry	C7	T1	Zero_dose	O2-	Unknown	Unknown	Unknown	Unknown
C07T2A1	Poultry	C7	T2	Normal_dose	Air	Unknown	Unknown	Unknown	Unknown
C07T2A2	Poultry	C7	T2	Normal_dose	O2+	Unknown	Unknown	Unknown	Unknown
C07T2A3	Poultry	C7	T2	Normal_dose	O2-	Unknown	Unknown	Unknown	Unknown
C07T2B1	Poultry	C7	T2	Half_dose	Air	Unknown	Unknown	Unknown	Unknown
C07T2B2	Poultry	C7	T2	Half_dose	O2+	Unknown	Unknown	Unknown	Unknown
C07T2B3	Poultry	C7	T2	Half_dose	O2-	Unknown	Unknown	Unknown	Unknown
C07T2C1	Poultry	C7	T2	Zero_dose	Air	Unknown	Unknown	Unknown	Unknown
C07T2C2	Poultry	C7	T2	Zero_dose	O2+	Unknown	Unknown	Unknown	Unknown
C07T2C3	Poultry	C7	T2	Zero_dose	O2-	Unknown	Unknown	Unknown	Unknown
C07T3A1	Poultry	C7	T3	Normal_dose	Air	Unknown	Unknown	Unknown	Unknown
C07T3A2	Poultry	C7	T3	Normal_dose	O2+	Unknown	Unknown	Unknown	Unknown
C07T3A3	Poultry	C7	T3	Normal_dose	O2-	Unknown	Unknown	Unknown	Unknown
C07T3B1	Poultry	C7	T3	Half_dose	Air	Unknown	Unknown	Unknown	Unknown
C07T3B2	Poultry	C7	T3	Half_dose	O2+	Unknown	Unknown	Unknown	Unknown
C07T3B3	Poultry	C7	T3	Half_dose	O2-	Unknown	Unknown	Unknown	Unknown
C07T3C1	Poultry	C7	T3	Zero_dose	Air	Unknown	Unknown	Unknown	Unknown
C07T3C2	Poultry	C7	T3	Zero_dose	O2+	Unknown	Unknown	Unknown	Unknown
C07T3C3	Poultry	C7	T3	Zero_dose	O2-	Unknown	Unknown	Unknown	Unknown
C07TB	Poultry	C7	Gut	None	None	Unknown	Unknown	Unknown	Unknown
C07TD	Poultry	C7	Primal_cut	None	None	Unknown	Unknown	Unknown	Unknown
C07TE	Poultry	C7	Spices	None	None	Unknown	Unknown	Unknown	Unknown
C07TG	Poultry	C7	Fat	None	None	Unknown	Unknown	Unknown	Unknown
C08T0A	Poultry	C8	T0	Normal_dose	None	Unknown	Unknown	Unknown	Unknown
C08T0B	Poultry	C8	T0	Half_dose	None	Unknown	Unknown	Unknown	Unknown
C08T0C	Poultry	C8	T0	Zero_dose	None	Unknown	Unknown	Unknown	Unknown
C08T1A1	Poultry	C8	T1	Normal_dose	Air	Unknown	Unknown	Unknown	Unknown
C08T1A2	Poultry	C8	T1	Normal_dose	O2+	Unknown	Unknown	Unknown	Unknown
C08T1A3	Poultry	C8	T1	Normal_dose	O2-	Unknown	Unknown	Unknown	Unknown
C08T1B1	Poultry	C8	T1	Half_dose	Air	Unknown	Unknown	Unknown	Unknown
C08T1B2	Poultry	C8	T1	Half_dose	O2+	Unknown	Unknown	Unknown	Unknown
C08T1B3	Poultry	C8	T1	Half_dose	O2-	Unknown	Unknown	Unknown	Unknown
C08T1C1	Poultry	C8	T1	Zero_dose	Air	Unknown	Unknown	Unknown	Unknown
C08T1C2	Poultry	C8	T1	Zero_dose	O2+	Unknown	Unknown	Unknown	Unknown
C08T1C3	Poultry	C8	T1	Zero_dose	O2-	Unknown	Unknown	Unknown	Unknown
C08T2A1	Poultry	C8	T2	Normal_dose	Air	Unknown	Unknown	Unknown	Unknown
C08T2A2	Poultry	C8	T2	Normal_dose	O2+	Unknown	Unknown	Unknown	Unknown
C08T2A3	Poultry	C8	T2	Normal_dose	O2-	Unknown	Unknown	Unknown	Unknown
C08T2B1	Poultry	C8	T2	Half_dose	Air	Unknown	Unknown	Unknown	Unknown
C08T2B2	Poultry	C8	T2	Half_dose	O2+	Unknown	Unknown	Unknown	Unknown
C08T2B3	Poultry	C8	T2	Half_dose	O2-	Unknown	Unknown	Unknown	Unknown
C08T2C1	Poultry	C8	T2	Zero_dose	Air	Unknown	Unknown	Unknown	Unknown
C08T2C2	Poultry	C8	T2	Zero_dose	O2+	Unknown	Unknown	Unknown	Unknown
C08T2C3	Poultry	C8	T2	Zero_dose	O2-	Unknown	Unknown	Unknown	Unknown
C08T3A1	Poultry	C8	T3	Normal_dose	Air	Unknown	Unknown	Unknown	Unknown
C08T3A2	Poultry	C8	T3	Normal_dose	O2+	Unknown	Unknown	Unknown	Unknown
C08T3A3	Poultry	C8	T3	Normal_dose	O2-	Unknown	Unknown	Unknown	Unknown
C08T3B1	Poultry	C8	T3	Half_dose	Air	Unknown	Unknown	Unknown	Unknown
C08T3B2	Poultry	C8	T3	Half_dose	O2+	Unknown	Unknown	Unknown	Unknown
C08T3B3	Poultry	C8	T3	Half_dose	O2-	Unknown	Unknown	Unknown	Unknown
C08T3C1	Poultry	C8	T3	Zero_dose	Air	Unknown	Unknown	Unknown	Unknown
C08T3C2	Poultry	C8	T3	Zero_dose	O2+	Unknown	Unknown	Unknown	Unknown
C08T3C3	Poultry	C8	T3	Zero_dose	O2-	Unknown	Unknown	Unknown	Unknown
C08TB	Poultry	C8	Gut	None	None	Unknown	Unknown	Unknown	Unknown
C08TD	Poultry	C8	Primal_cut	None	None	Unknown	Unknown	Unknown	Unknown
C08TE	Poultry	C8	Spices	None	None	Unknown	Unknown	Unknown	Unknown
C08TG	Poultry	C8	Fat	None	None	Unknown	Unknown	Unknown	Unknown
C09T0A	Poultry	C9	T0	Normal_dose	None	Unknown	Unknown	Unknown	Unknown
C09T0B	Poultry	C9	T0	Half_dose	None	Unknown	Unknown	Unknown	Unknown
C09T0C	Poultry	C9	T0	Zero_dose	None	Unknown	Unknown	Unknown	Unknown
C09T1A1	Poultry	C9	T1	Normal_dose	Air	Unknown	Unknown	Unknown	Unknown
C09T1A2	Poultry	C9	T1	Normal_dose	O2+	Unknown	Unknown	Unknown	Unknown
C09T1A3	Poultry	C9	T1	Normal_dose	O2-	Unknown	Unknown	Unknown	Unknown
C09T1B1	Poultry	C9	T1	Half_dose	Air	Unknown	Unknown	Unknown	Unknown
C09T1B2	Poultry	C9	T1	Half_dose	O2+	Unknown	Unknown	Unknown	Unknown
C09T1B3	Poultry	C9	T1	Half_dose	O2-	Unknown	Unknown	Unknown	Unknown
C09T1C1	Poultry	C9	T1	Zero_dose	Air	Unknown	Unknown	Unknown	Unknown
C09T1C2	Poultry	C9	T1	Zero_dose	O2+	Unknown	Unknown	Unknown	Unknown
C09T1C3	Poultry	C9	T1	Zero_dose	O2-	Unknown	Unknown	Unknown	Unknown
C09T2A1	Poultry	C9	T2	Normal_dose	Air	Unknown	Unknown	Unknown	Unknown
C09T2A2	Poultry	C9	T2	Normal_dose	O2+	Unknown	Unknown	Unknown	Unknown
C09T2A3	Poultry	C9	T2	Normal_dose	O2-	Unknown	Unknown	Unknown	Unknown
C09T2B1	Poultry	C9	T2	Half_dose	Air	Unknown	Unknown	Unknown	Unknown
C09T2B2	Poultry	C9	T2	Half_dose	O2+	Unknown	Unknown	Unknown	Unknown
C09T2B3	Poultry	C9	T2	Half_dose	O2-	Unknown	Unknown	Unknown	Unknown
C09T2C1	Poultry	C9	T2	Zero_dose	Air	Unknown	Unknown	Unknown	Unknown
C09T2C2	Poultry	C9	T2	Zero_dose	O2+	Unknown	Unknown	Unknown	Unknown
C09T2C3	Poultry	C9	T2	Zero_dose	O2-	Unknown	Unknown	Unknown	Unknown
C09T3A1	Poultry	C9	T3	Normal_dose	Air	Unknown	Unknown	Unknown	Unknown
C09T3A2	Poultry	C9	T3	Normal_dose	O2+	Unknown	Unknown	Unknown	Unknown
C09T3A3	Poultry	C9	T3	Normal_dose	O2-	Unknown	Unknown	Unknown	Unknown
C09T3B1	Poultry	C9	T3	Half_dose	Air	Unknown	Unknown	Unknown	Unknown
C09T3B2	Poultry	C9	T3	Half_dose	O2+	Unknown	Unknown	Unknown	Unknown
C09T3B3	Poultry	C9	T3	Half_dose	O2-	Unknown	Unknown	Unknown	Unknown
C09T3C1	Poultry	C9	T3	Zero_dose	Air	Unknown	Unknown	Unknown	Unknown
C09T3C2	Poultry	C9	T3	Zero_dose	O2+	Unknown	Unknown	Unknown	Unknown
C09T3C3	Poultry	C9	T3	Zero_dose	O2-	Unknown	Unknown	Unknown	Unknown
C09TB	Poultry	C9	Gut	None	None	Unknown	Unknown	Unknown	Unknown
C09TD	Poultry	C9	Primal_cut	None	None	Unknown	Unknown	Unknown	Unknown
C09TE	Poultry	C9	Spices	None	None	Unknown	Unknown	Unknown	Unknown
C09TG	Poultry	C9	Fat	None	None	Unknown	Unknown	Unknown	Unknown
C10T0A	Poultry	C10	T0	Normal_dose	None	Unknown	Unknown	Unknown	Unknown
C10T0B	Poultry	C10	T0	Half_dose	None	Unknown	Unknown	Unknown	Unknown
C10T0C	Poultry	C10	T0	Zero_dose	None	Unknown	Unknown	Unknown	Unknown
C10T1A1	Poultry	C10	T1	Normal_dose	Air	Unknown	Unknown	Unknown	Unknown
C10T1A2	Poultry	C10	T1	Normal_dose	O2+	Unknown	Unknown	Unknown	Unknown
C10T1A3	Poultry	C10	T1	Normal_dose	O2-	Unknown	Unknown	Unknown	Unknown
C10T1B1	Poultry	C10	T1	Half_dose	Air	Unknown	Unknown	Unknown	Unknown
C10T1B2	Poultry	C10	T1	Half_dose	O2+	Unknown	Unknown	Unknown	Unknown
C10T1B3	Poultry	C10	T1	Half_dose	O2-	Unknown	Unknown	Unknown	Unknown
C10T1C1	Poultry	C10	T1	Zero_dose	Air	Unknown	Unknown	Unknown	Unknown
C10T1C2	Poultry	C10	T1	Zero_dose	O2+	Unknown	Unknown	Unknown	Unknown
C10T1C3	Poultry	C10	T1	Zero_dose	O2-	Unknown	Unknown	Unknown	Unknown
C10T2A1	Poultry	C10	T2	Normal_dose	Air	Unknown	Unknown	Unknown	Unknown
C10T2A2	Poultry	C10	T2	Normal_dose	O2+	Unknown	Unknown	Unknown	Unknown
C10T2A3	Poultry	C10	T2	Normal_dose	O2-	Unknown	Unknown	Unknown	Unknown
C10T2B1	Poultry	C10	T2	Half_dose	Air	Unknown	Unknown	Unknown	Unknown
C10T2B2	Poultry	C10	T2	Half_dose	O2+	Unknown	Unknown	Unknown	Unknown
C10T2B3	Poultry	C10	T2	Half_dose	O2-	Unknown	Unknown	Unknown	Unknown
C10T2C1	Poultry	C10	T2	Zero_dose	Air	Unknown	Unknown	Unknown	Unknown
C10T2C2	Poultry	C10	T2	Zero_dose	O2+	Unknown	Unknown	Unknown	Unknown
C10T2C3	Poultry	C10	T2	Zero_dose	O2-	Unknown	Unknown	Unknown	Unknown
C10T3A1	Poultry	C10	T3	Normal_dose	Air	Unknown	Unknown	Unknown	Unknown
C10T3A2	Poultry	C10	T3	Normal_dose	O2+	Unknown	Unknown	Unknown	Unknown
C10T3A3	Poultry	C10	T3	Normal_dose	O2-	Unknown	Unknown	Unknown	Unknown
C10T3B1	Poultry	C10	T3	Half_dose	Air	Unknown	Unknown	Unknown	Unknown
C10T3B2	Poultry	C10	T3	Half_dose	O2+	Unknown	Unknown	Unknown	Unknown
C10T3B3	Poultry	C10	T3	Half_dose	O2-	Unknown	Unknown	Unknown	Unknown
C10T3C1	Poultry	C10	T3	Zero_dose	Air	Unknown	Unknown	Unknown	Unknown
C10T3C2	Poultry	C10	T3	Zero_dose	O2+	Unknown	Unknown	Unknown	Unknown
C10T3C3	Poultry	C10	T3	Zero_dose	O2-	Unknown	Unknown	Unknown	Unknown
C10TB	Poultry	C10	Gut	None	None	Unknown	Unknown	Unknown	Unknown
C10TD	Poultry	C10	Primal_cut	None	None	Unknown	Unknown	Unknown	Unknown
C10TE	Poultry	C10	Spices	None	None	Unknown	Unknown	Unknown	Unknown
C10TG	Poultry	C10	Fat	None	None	Unknown	Unknown	Unknown	Unknown
P01T0A	Pork	P1	T0	Normal_dose	None	Shoulder_4D	Line2	A	A
P01T0B	Pork	P1	T0	Half_dose	None	Shoulder_4D	Line2	A	A
P01T0C	Pork	P1	T0	Zero_dose	None	Shoulder_4D	Line2	A	A
P01T1A1	Pork	P1	T1	Normal_dose	Air	Shoulder_4D	Line2	A	A
P01T1A2	Pork	P1	T1	Normal_dose	O2+	Shoulder_4D	Line2	A	A
P01T1A3	Pork	P1	T1	Normal_dose	O2-	Shoulder_4D	Line2	A	A
P01T1B1	Pork	P1	T1	Half_dose	Air	Shoulder_4D	Line2	A	A
P01T1B2	Pork	P1	T1	Half_dose	O2+	Shoulder_4D	Line2	A	A
P01T1B3	Pork	P1	T1	Half_dose	O2-	Shoulder_4D	Line2	A	A
P01T1C1	Pork	P1	T1	Zero_dose	Air	Shoulder_4D	Line2	A	A
P01T1C2	Pork	P1	T1	Zero_dose	O2+	Shoulder_4D	Line2	A	A
P01T1C3	Pork	P1	T1	Zero_dose	O2-	Shoulder_4D	Line2	A	A
P01T2A1	Pork	P1	T2	Normal_dose	Air	Shoulder_4D	Line2	A	A
P01T2A2	Pork	P1	T2	Normal_dose	O2+	Shoulder_4D	Line2	A	A
P01T2A3	Pork	P1	T2	Normal_dose	O2-	Shoulder_4D	Line2	A	A
P01T2B1	Pork	P1	T2	Half_dose	Air	Shoulder_4D	Line2	A	A
P01T2B2	Pork	P1	T2	Half_dose	O2+	Shoulder_4D	Line2	A	A
P01T2B3	Pork	P1	T2	Half_dose	O2-	Shoulder_4D	Line2	A	A
P01T2C1	Pork	P1	T2	Zero_dose	Air	Shoulder_4D	Line2	A	A
P01T2C2	Pork	P1	T2	Zero_dose	O2+	Shoulder_4D	Line2	A	A
P01T2C3	Pork	P1	T2	Zero_dose	O2-	Shoulder_4D	Line2	A	A
P01T3A1	Pork	P1	T3	Normal_dose	Air	Shoulder_4D	Line2	A	A
P01T3A2	Pork	P1	T3	Normal_dose	O2+	Shoulder_4D	Line2	A	A
P01T3A3	Pork	P1	T3	Normal_dose	O2-	Shoulder_4D	Line2	A	A
P01T3B1	Pork	P1	T3	Half_dose	Air	Shoulder_4D	Line2	A	A
P01T3B2	Pork	P1	T3	Half_dose	O2+	Shoulder_4D	Line2	A	A
P01T3B3	Pork	P1	T3	Half_dose	O2-	Shoulder_4D	Line2	A	A
P01T3C1	Pork	P1	T3	Zero_dose	Air	Shoulder_4D	Line2	A	A
P01T3C2	Pork	P1	T3	Zero_dose	O2+	Shoulder_4D	Line2	A	A
P01T3C3	Pork	P1	T3	Zero_dose	O2-	Shoulder_4D	Line2	A	A
P01TB	Pork	P1	Gut	None	None	Gut	Line2	A	A
P01TD	Pork	P1	Primal_cut	None	None	Shoulder_4D	Line2	A	A
P01TE	Pork	P1	Spices	None	None	Spices	Line2	A	A
P01TG	Pork	P1	Fat	None	None	Fat	Line2	A	A
P02T0A	Pork	P2	T0	Normal_dose	None	Mid_Shoulder	Line6	B	B
P02T0B	Pork	P2	T0	Half_dose	None	Mid_Shoulder	Line6	B	B
P02T0C	Pork	P2	T0	Zero_dose	None	Mid_Shoulder	Line6	B	B
P02T1A1	Pork	P2	T1	Normal_dose	Air	Mid_Shoulder	Line6	B	B
P02T1A2	Pork	P2	T1	Normal_dose	O2+	Mid_Shoulder	Line6	B	B
P02T1A3	Pork	P2	T1	Normal_dose	O2-	Mid_Shoulder	Line6	B	B
P02T1B1	Pork	P2	T1	Half_dose	Air	Mid_Shoulder	Line6	B	B
P02T1B2	Pork	P2	T1	Half_dose	O2+	Mid_Shoulder	Line6	B	B
P02T1B3	Pork	P2	T1	Half_dose	O2-	Mid_Shoulder	Line6	B	B
P02T1C1	Pork	P2	T1	Zero_dose	Air	Mid_Shoulder	Line6	B	B
P02T1C2	Pork	P2	T1	Zero_dose	O2+	Mid_Shoulder	Line6	B	B
P02T1C3	Pork	P2	T1	Zero_dose	O2-	Mid_Shoulder	Line6	B	B
P02T2A1	Pork	P2	T2	Normal_dose	Air	Mid_Shoulder	Line6	B	B
P02T2A2	Pork	P2	T2	Normal_dose	O2+	Mid_Shoulder	Line6	B	B
P02T2A3	Pork	P2	T2	Normal_dose	O2-	Mid_Shoulder	Line6	B	B
P02T2B1	Pork	P2	T2	Half_dose	Air	Mid_Shoulder	Line6	B	B
P02T2B2	Pork	P2	T2	Half_dose	O2+	Mid_Shoulder	Line6	B	B
P02T2B3	Pork	P2	T2	Half_dose	O2-	Mid_Shoulder	Line6	B	B
P02T2C1	Pork	P2	T2	Zero_dose	Air	Mid_Shoulder	Line6	B	B
P02T2C2	Pork	P2	T2	Zero_dose	O2+	Mid_Shoulder	Line6	B	B
P02T2C3	Pork	P2	T2	Zero_dose	O2-	Mid_Shoulder	Line6	B	B
P02T3A1	Pork	P2	T3	Normal_dose	Air	Mid_Shoulder	Line6	B	B
P02T3A2	Pork	P2	T3	Normal_dose	O2+	Mid_Shoulder	Line6	B	B
P02T3A3	Pork	P2	T3	Normal_dose	O2-	Mid_Shoulder	Line6	B	B
P02T3B1	Pork	P2	T3	Half_dose	Air	Mid_Shoulder	Line6	B	B
P02T3B2	Pork	P2	T3	Half_dose	O2+	Mid_Shoulder	Line6	B	B
P02T3B3	Pork	P2	T3	Half_dose	O2-	Mid_Shoulder	Line6	B	B
P02T3C1	Pork	P2	T3	Zero_dose	Air	Mid_Shoulder	Line6	B	B
P02T3C2	Pork	P2	T3	Zero_dose	O2+	Mid_Shoulder	Line6	B	B
P02T3C3	Pork	P2	T3	Zero_dose	O2-	Mid_Shoulder	Line6	B	B
P02TB	Pork	P2	Gut	None	None	Gut	Line6	B	B
P02TD	Pork	P2	Primal_cut	None	None	Mid_Shoulder	Line6	B	B
P02TE	Pork	P2	Spices	None	None	Spices	Line6	B	B
P02TG	Pork	P2	Fat	None	None	Fat	Line6	B	B
P03T0A	Pork	P3	T0	Normal_dose	None	Shoulder_4D	Line6	B	B
P03T0B	Pork	P3	T0	Half_dose	None	Shoulder_4D	Line6	B	B
P03T0C	Pork	P3	T0	Zero_dose	None	Shoulder_4D	Line6	B	B
P03T1A1	Pork	P3	T1	Normal_dose	Air	Shoulder_4D	Line6	B	B
P03T1A2	Pork	P3	T1	Normal_dose	O2+	Shoulder_4D	Line6	B	B
P03T1A3	Pork	P3	T1	Normal_dose	O2-	Shoulder_4D	Line6	B	B
P03T1B1	Pork	P3	T1	Half_dose	Air	Shoulder_4D	Line6	B	B
P03T1B2	Pork	P3	T1	Half_dose	O2+	Shoulder_4D	Line6	B	B
P03T1B3	Pork	P3	T1	Half_dose	O2-	Shoulder_4D	Line6	B	B
P03T1C1	Pork	P3	T1	Zero_dose	Air	Shoulder_4D	Line6	B	B
P03T1C2	Pork	P3	T1	Zero_dose	O2+	Shoulder_4D	Line6	B	B
P03T1C3	Pork	P3	T1	Zero_dose	O2-	Shoulder_4D	Line6	B	B
P03T2A1	Pork	P3	T2	Normal_dose	Air	Shoulder_4D	Line6	B	B
P03T2A2	Pork	P3	T2	Normal_dose	O2+	Shoulder_4D	Line6	B	B
P03T2A3	Pork	P3	T2	Normal_dose	O2-	Shoulder_4D	Line6	B	B
P03T2B1	Pork	P3	T2	Half_dose	Air	Shoulder_4D	Line6	B	B
P03T2B2	Pork	P3	T2	Half_dose	O2+	Shoulder_4D	Line6	B	B
P03T2B3	Pork	P3	T2	Half_dose	O2-	Shoulder_4D	Line6	B	B
P03T2C1	Pork	P3	T2	Zero_dose	Air	Shoulder_4D	Line6	B	B
P03T2C2	Pork	P3	T2	Zero_dose	O2+	Shoulder_4D	Line6	B	B
P03T2C3	Pork	P3	T2	Zero_dose	O2-	Shoulder_4D	Line6	B	B
P03T3A1	Pork	P3	T3	Normal_dose	Air	Shoulder_4D	Line6	B	B
P03T3A2	Pork	P3	T3	Normal_dose	O2+	Shoulder_4D	Line6	B	B
P03T3A3	Pork	P3	T3	Normal_dose	O2-	Shoulder_4D	Line6	B	B
P03T3B1	Pork	P3	T3	Half_dose	Air	Shoulder_4D	Line6	B	B
P03T3B2	Pork	P3	T3	Half_dose	O2+	Shoulder_4D	Line6	B	B
P03T3B3	Pork	P3	T3	Half_dose	O2-	Shoulder_4D	Line6	B	B
P03T3C1	Pork	P3	T3	Zero_dose	Air	Shoulder_4D	Line6	B	B
P03T3C2	Pork	P3	T3	Zero_dose	O2+	Shoulder_4D	Line6	B	B
P03T3C3	Pork	P3	T3	Zero_dose	O2-	Shoulder_4D	Line6	B	B
P03TB	Pork	P3	Gut	None	None	Gut	Line6	B	B
P03TD	Pork	P3	Primal_cut	None	None	Shoulder_4D	Line6	B	B
P03TE	Pork	P3	Spices	None	None	Spices	Line6	B	B
P03TG	Pork	P3	Fat	None	None	Fat	Line6	B	B
P04T0A	Pork	P4	T0	Normal_dose	None	Shoulder_4D	Line2	C	C
P04T0B	Pork	P4	T0	Half_dose	None	Shoulder_4D	Line2	C	C
P04T0C	Pork	P4	T0	Zero_dose	None	Shoulder_4D	Line2	C	C
P04T1A1	Pork	P4	T1	Normal_dose	Air	Shoulder_4D	Line2	C	C
P04T1A2	Pork	P4	T1	Normal_dose	O2+	Shoulder_4D	Line2	C	C
P04T1A3	Pork	P4	T1	Normal_dose	O2-	Shoulder_4D	Line2	C	C
P04T1B1	Pork	P4	T1	Half_dose	Air	Shoulder_4D	Line2	C	C
P04T1B2	Pork	P4	T1	Half_dose	O2+	Shoulder_4D	Line2	C	C
P04T1B3	Pork	P4	T1	Half_dose	O2-	Shoulder_4D	Line2	C	C
P04T1C1	Pork	P4	T1	Zero_dose	Air	Shoulder_4D	Line2	C	C
P04T1C2	Pork	P4	T1	Zero_dose	O2+	Shoulder_4D	Line2	C	C
P04T1C3	Pork	P4	T1	Zero_dose	O2-	Shoulder_4D	Line2	C	C
P04T2A1	Pork	P4	T2	Normal_dose	Air	Shoulder_4D	Line2	C	C
P04T2A2	Pork	P4	T2	Normal_dose	O2+	Shoulder_4D	Line2	C	C
P04T2A3	Pork	P4	T2	Normal_dose	O2-	Shoulder_4D	Line2	C	C
P04T2B1	Pork	P4	T2	Half_dose	Air	Shoulder_4D	Line2	C	C
P04T2B2	Pork	P4	T2	Half_dose	O2+	Shoulder_4D	Line2	C	C
P04T2B3	Pork	P4	T2	Half_dose	O2-	Shoulder_4D	Line2	C	C
P04T2C1	Pork	P4	T2	Zero_dose	Air	Shoulder_4D	Line2	C	C
P04T2C2	Pork	P4	T2	Zero_dose	O2+	Shoulder_4D	Line2	C	C
P04T2C3	Pork	P4	T2	Zero_dose	O2-	Shoulder_4D	Line2	C	C
P04T3A1	Pork	P4	T3	Normal_dose	Air	Shoulder_4D	Line2	C	C
P04T3A2	Pork	P4	T3	Normal_dose	O2+	Shoulder_4D	Line2	C	C
P04T3A3	Pork	P4	T3	Normal_dose	O2-	Shoulder_4D	Line2	C	C
P04T3B1	Pork	P4	T3	Half_dose	Air	Shoulder_4D	Line2	C	C
P04T3B2	Pork	P4	T3	Half_dose	O2+	Shoulder_4D	Line2	C	C
P04T3B3	Pork	P4	T3	Half_dose	O2-	Shoulder_4D	Line2	C	C
P04T3C1	Pork	P4	T3	Zero_dose	Air	Shoulder_4D	Line2	C	C
P04T3C2	Pork	P4	T3	Zero_dose	O2+	Shoulder_4D	Line2	C	C
P04T3C3	Pork	P4	T3	Zero_dose	O2-	Shoulder_4D	Line2	C	C
P04TB	Pork	P4	Gut	None	None	Gut	Line2	C	C
P04TD	Pork	P4	Primal_cut	None	None	Shoulder_4D	Line2	C	C
P04TE	Pork	P4	Spices	None	None	Spices	Line2	C	C
P04TG	Pork	P4	Fat	None	None	Fat	Line2	C	C
P05T0A	Pork	P5	T0	Normal_dose	None	Shoulder_4D	Line6	C	D
P05T0B	Pork	P5	T0	Half_dose	None	Shoulder_4D	Line6	C	D
P05T0C	Pork	P5	T0	Zero_dose	None	Shoulder_4D	Line6	C	D
P05T1A1	Pork	P5	T1	Normal_dose	Air	Shoulder_4D	Line6	C	D
P05T1A2	Pork	P5	T1	Normal_dose	O2+	Shoulder_4D	Line6	C	D
P05T1A3	Pork	P5	T1	Normal_dose	O2-	Shoulder_4D	Line6	C	D
P05T1B1	Pork	P5	T1	Half_dose	Air	Shoulder_4D	Line6	C	D
P05T1B2	Pork	P5	T1	Half_dose	O2+	Shoulder_4D	Line6	C	D
P05T1B3	Pork	P5	T1	Half_dose	O2-	Shoulder_4D	Line6	C	D
P05T1C1	Pork	P5	T1	Zero_dose	Air	Shoulder_4D	Line6	C	D
P05T1C2	Pork	P5	T1	Zero_dose	O2+	Shoulder_4D	Line6	C	D
P05T1C3	Pork	P5	T1	Zero_dose	O2-	Shoulder_4D	Line6	C	D
P05T2A1	Pork	P5	T2	Normal_dose	Air	Shoulder_4D	Line6	C	D
P05T2A2	Pork	P5	T2	Normal_dose	O2+	Shoulder_4D	Line6	C	D
P05T2A3	Pork	P5	T2	Normal_dose	O2-	Shoulder_4D	Line6	C	D
P05T2B1	Pork	P5	T2	Half_dose	Air	Shoulder_4D	Line6	C	D
P05T2B2	Pork	P5	T2	Half_dose	O2+	Shoulder_4D	Line6	C	D
P05T2B3	Pork	P5	T2	Half_dose	O2-	Shoulder_4D	Line6	C	D
P05T2C1	Pork	P5	T2	Zero_dose	Air	Shoulder_4D	Line6	C	D
P05T2C2	Pork	P5	T2	Zero_dose	O2+	Shoulder_4D	Line6	C	D
P05T2C3	Pork	P5	T2	Zero_dose	O2-	Shoulder_4D	Line6	C	D
P05T3A1	Pork	P5	T3	Normal_dose	Air	Shoulder_4D	Line6	C	D
P05T3A2	Pork	P5	T3	Normal_dose	O2+	Shoulder_4D	Line6	C	D
P05T3A3	Pork	P5	T3	Normal_dose	O2-	Shoulder_4D	Line6	C	D
P05T3B1	Pork	P5	T3	Half_dose	Air	Shoulder_4D	Line6	C	D
P05T3B2	Pork	P5	T3	Half_dose	O2+	Shoulder_4D	Line6	C	D
P05T3B3	Pork	P5	T3	Half_dose	O2-	Shoulder_4D	Line6	C	D
P05T3C1	Pork	P5	T3	Zero_dose	Air	Shoulder_4D	Line6	C	D
P05T3C2	Pork	P5	T3	Zero_dose	O2+	Shoulder_4D	Line6	C	D
P05T3C3	Pork	P5	T3	Zero_dose	O2-	Shoulder_4D	Line6	C	D
P05TB	Pork	P5	Gut	None	None	Gut	Line6	C	D
P05TD	Pork	P5	Primal_cut	None	None	Shoulder_4D	Line6	C	D
P05TE	Pork	P5	Spices	None	None	Spices	Line6	C	D
P05TG	Pork	P5	Fat	None	None	Fat	Line6	C	D
P06T0A	Pork	P6	T0	Normal_dose	None	Mid_Shoulder	Line2	D	E
P06T0B	Pork	P6	T0	Half_dose	None	Mid_Shoulder	Line2	D	E
P06T0C	Pork	P6	T0	Zero_dose	None	Mid_Shoulder	Line2	D	E
P06T1A1	Pork	P6	T1	Normal_dose	Air	Mid_Shoulder	Line2	D	E
P06T1A2	Pork	P6	T1	Normal_dose	O2+	Mid_Shoulder	Line2	D	E
P06T1A3	Pork	P6	T1	Normal_dose	O2-	Mid_Shoulder	Line2	D	E
P06T1B1	Pork	P6	T1	Half_dose	Air	Mid_Shoulder	Line2	D	E
P06T1B2	Pork	P6	T1	Half_dose	O2+	Mid_Shoulder	Line2	D	E
P06T1B3	Pork	P6	T1	Half_dose	O2-	Mid_Shoulder	Line2	D	E
P06T1C1	Pork	P6	T1	Zero_dose	Air	Mid_Shoulder	Line2	D	E
P06T1C2	Pork	P6	T1	Zero_dose	O2+	Mid_Shoulder	Line2	D	E
P06T1C3	Pork	P6	T1	Zero_dose	O2-	Mid_Shoulder	Line2	D	E
P06T2A1	Pork	P6	T2	Normal_dose	Air	Mid_Shoulder	Line2	D	E
P06T2A2	Pork	P6	T2	Normal_dose	O2+	Mid_Shoulder	Line2	D	E
P06T2A3	Pork	P6	T2	Normal_dose	O2-	Mid_Shoulder	Line2	D	E
P06T2B1	Pork	P6	T2	Half_dose	Air	Mid_Shoulder	Line2	D	E
P06T2B2	Pork	P6	T2	Half_dose	O2+	Mid_Shoulder	Line2	D	E
P06T2B3	Pork	P6	T2	Half_dose	O2-	Mid_Shoulder	Line2	D	E
P06T2C1	Pork	P6	T2	Zero_dose	Air	Mid_Shoulder	Line2	D	E
P06T2C2	Pork	P6	T2	Zero_dose	O2+	Mid_Shoulder	Line2	D	E
P06T2C3	Pork	P6	T2	Zero_dose	O2-	Mid_Shoulder	Line2	D	E
P06T3A1	Pork	P6	T3	Normal_dose	Air	Mid_Shoulder	Line2	D	E
P06T3A2	Pork	P6	T3	Normal_dose	O2+	Mid_Shoulder	Line2	D	E
P06T3A3	Pork	P6	T3	Normal_dose	O2-	Mid_Shoulder	Line2	D	E
P06T3B1	Pork	P6	T3	Half_dose	Air	Mid_Shoulder	Line2	D	E
P06T3B2	Pork	P6	T3	Half_dose	O2+	Mid_Shoulder	Line2	D	E
P06T3B3	Pork	P6	T3	Half_dose	O2-	Mid_Shoulder	Line2	D	E
P06T3C1	Pork	P6	T3	Zero_dose	Air	Mid_Shoulder	Line2	D	E
P06T3C2	Pork	P6	T3	Zero_dose	O2+	Mid_Shoulder	Line2	D	E
P06T3C3	Pork	P6	T3	Zero_dose	O2-	Mid_Shoulder	Line2	D	E
P06TB	Pork	P6	Gut	None	None	Gut	Line2	D	E
P06TD	Pork	P6	Primal_cut	None	None	Mid_Shoulder	Line2	D	E
P06TE	Pork	P6	Spices	None	None	Spices	Line2	D	E
P06TG	Pork	P6	Fat	None	None	Fat	Line2	D	E
P07T0A	Pork	P7	T0	Normal_dose	None	Mid_Shoulder	Line2	D	F
P07T0B	Pork	P7	T0	Half_dose	None	Mid_Shoulder	Line2	D	F
P07T0C	Pork	P7	T0	Zero_dose	None	Mid_Shoulder	Line2	D	F
P07T1A1	Pork	P7	T1	Normal_dose	Air	Mid_Shoulder	Line2	D	F
P07T1A2	Pork	P7	T1	Normal_dose	O2+	Mid_Shoulder	Line2	D	F
P07T1A3	Pork	P7	T1	Normal_dose	O2-	Mid_Shoulder	Line2	D	F
P07T1B1	Pork	P7	T1	Half_dose	Air	Mid_Shoulder	Line2	D	F
P07T1B2	Pork	P7	T1	Half_dose	O2+	Mid_Shoulder	Line2	D	F
P07T1B3	Pork	P7	T1	Half_dose	O2-	Mid_Shoulder	Line2	D	F
P07T1C1	Pork	P7	T1	Zero_dose	Air	Mid_Shoulder	Line2	D	F
P07T1C2	Pork	P7	T1	Zero_dose	O2+	Mid_Shoulder	Line2	D	F
P07T1C3	Pork	P7	T1	Zero_dose	O2-	Mid_Shoulder	Line2	D	F
P07T2A1	Pork	P7	T2	Normal_dose	Air	Mid_Shoulder	Line2	D	F
P07T2A2	Pork	P7	T2	Normal_dose	O2+	Mid_Shoulder	Line2	D	F
P07T2A3	Pork	P7	T2	Normal_dose	O2-	Mid_Shoulder	Line2	D	F
P07T2B1	Pork	P7	T2	Half_dose	Air	Mid_Shoulder	Line2	D	F
P07T2B2	Pork	P7	T2	Half_dose	O2+	Mid_Shoulder	Line2	D	F
P07T2B3	Pork	P7	T2	Half_dose	O2-	Mid_Shoulder	Line2	D	F
P07T2C1	Pork	P7	T2	Zero_dose	Air	Mid_Shoulder	Line2	D	F
P07T2C2	Pork	P7	T2	Zero_dose	O2+	Mid_Shoulder	Line2	D	F
P07T2C3	Pork	P7	T2	Zero_dose	O2-	Mid_Shoulder	Line2	D	F
P07T3A1	Pork	P7	T3	Normal_dose	Air	Mid_Shoulder	Line2	D	F
P07T3A2	Pork	P7	T3	Normal_dose	O2+	Mid_Shoulder	Line2	D	F
P07T3A3	Pork	P7	T3	Normal_dose	O2-	Mid_Shoulder	Line2	D	F
P07T3B1	Pork	P7	T3	Half_dose	Air	Mid_Shoulder	Line2	D	F
P07T3B2	Pork	P7	T3	Half_dose	O2+	Mid_Shoulder	Line2	D	F
P07T3B3	Pork	P7	T3	Half_dose	O2-	Mid_Shoulder	Line2	D	F
P07T3C1	Pork	P7	T3	Zero_dose	Air	Mid_Shoulder	Line2	D	F
P07T3C2	Pork	P7	T3	Zero_dose	O2+	Mid_Shoulder	Line2	D	F
P07T3C3	Pork	P7	T3	Zero_dose	O2-	Mid_Shoulder	Line2	D	F
P07TB	Pork	P7	Gut	None	None	Gut	Line2	D	F
P07TD	Pork	P7	Primal_cut	None	None	Mid_Shoulder	Line2	D	F
P07TE	Pork	P7	Spices	None	None	Spices	Line2	D	F
P07TG	Pork	P7	Fat	None	None	Fat	Line2	D	F
P08T0A	Pork	P8	T0	Normal_dose	None	Mid_Shoulder	Line2	D	G
P08T0B	Pork	P8	T0	Half_dose	None	Mid_Shoulder	Line2	D	G
P08T0C	Pork	P8	T0	Zero_dose	None	Mid_Shoulder	Line2	D	G
P08T1A1	Pork	P8	T1	Normal_dose	Air	Mid_Shoulder	Line2	D	G
P08T1A2	Pork	P8	T1	Normal_dose	O2+	Mid_Shoulder	Line2	D	G
P08T1A3	Pork	P8	T1	Normal_dose	O2-	Mid_Shoulder	Line2	D	G
P08T1B1	Pork	P8	T1	Half_dose	Air	Mid_Shoulder	Line2	D	G
P08T1B2	Pork	P8	T1	Half_dose	O2+	Mid_Shoulder	Line2	D	G
P08T1B3	Pork	P8	T1	Half_dose	O2-	Mid_Shoulder	Line2	D	G
P08T1C1	Pork	P8	T1	Zero_dose	Air	Mid_Shoulder	Line2	D	G
P08T1C2	Pork	P8	T1	Zero_dose	O2+	Mid_Shoulder	Line2	D	G
P08T1C3	Pork	P8	T1	Zero_dose	O2-	Mid_Shoulder	Line2	D	G
P08T2A1	Pork	P8	T2	Normal_dose	Air	Mid_Shoulder	Line2	D	G
P08T2A2	Pork	P8	T2	Normal_dose	O2+	Mid_Shoulder	Line2	D	G
P08T2A3	Pork	P8	T2	Normal_dose	O2-	Mid_Shoulder	Line2	D	G
P08T2B1	Pork	P8	T2	Half_dose	Air	Mid_Shoulder	Line2	D	G
P08T2B2	Pork	P8	T2	Half_dose	O2+	Mid_Shoulder	Line2	D	G
P08T2B3	Pork	P8	T2	Half_dose	O2-	Mid_Shoulder	Line2	D	G
P08T2C1	Pork	P8	T2	Zero_dose	Air	Mid_Shoulder	Line2	D	G
P08T2C2	Pork	P8	T2	Zero_dose	O2+	Mid_Shoulder	Line2	D	G
P08T2C3	Pork	P8	T2	Zero_dose	O2-	Mid_Shoulder	Line2	D	G
P08T3A1	Pork	P8	T3	Normal_dose	Air	Mid_Shoulder	Line2	D	G
P08T3A2	Pork	P8	T3	Normal_dose	O2+	Mid_Shoulder	Line2	D	G
P08T3A3	Pork	P8	T3	Normal_dose	O2-	Mid_Shoulder	Line2	D	G
P08T3B1	Pork	P8	T3	Half_dose	Air	Mid_Shoulder	Line2	D	G
P08T3B2	Pork	P8	T3	Half_dose	O2+	Mid_Shoulder	Line2	D	G
P08T3B3	Pork	P8	T3	Half_dose	O2-	Mid_Shoulder	Line2	D	G
P08T3C1	Pork	P8	T3	Zero_dose	Air	Mid_Shoulder	Line2	D	G
P08T3C2	Pork	P8	T3	Zero_dose	O2+	Mid_Shoulder	Line2	D	G
P08T3C3	Pork	P8	T3	Zero_dose	O2-	Mid_Shoulder	Line2	D	G
P08TB	Pork	P8	Gut	None	None	Gut	Line2	D	G
P08TD	Pork	P8	Primal_cut	None	None	Mid_Shoulder	Line2	D	G
P08TE	Pork	P8	Spices	None	None	Spices	Line2	D	G
P08TG	Pork	P8	Fat	None	None	Fat	Line2	D	G
P09T0A	Pork	P9	T0	Normal_dose	None	Mid_Shoulder	Line2	E	G
P09T0B	Pork	P9	T0	Half_dose	None	Mid_Shoulder	Line2	E	G
P09T0C	Pork	P9	T0	Zero_dose	None	Mid_Shoulder	Line2	E	G
P09T1A1	Pork	P9	T1	Normal_dose	Air	Mid_Shoulder	Line2	E	G
P09T1A2	Pork	P9	T1	Normal_dose	O2+	Mid_Shoulder	Line2	E	G
P09T1A3	Pork	P9	T1	Normal_dose	O2-	Mid_Shoulder	Line2	E	G
P09T1B1	Pork	P9	T1	Half_dose	Air	Mid_Shoulder	Line2	E	G
P09T1B2	Pork	P9	T1	Half_dose	O2+	Mid_Shoulder	Line2	E	G
P09T1B3	Pork	P9	T1	Half_dose	O2-	Mid_Shoulder	Line2	E	G
P09T1C1	Pork	P9	T1	Zero_dose	Air	Mid_Shoulder	Line2	E	G
P09T1C2	Pork	P9	T1	Zero_dose	O2+	Mid_Shoulder	Line2	E	G
P09T1C3	Pork	P9	T1	Zero_dose	O2-	Mid_Shoulder	Line2	E	G
P09T2A1	Pork	P9	T2	Normal_dose	Air	Mid_Shoulder	Line2	E	G
P09T2A2	Pork	P9	T2	Normal_dose	O2+	Mid_Shoulder	Line2	E	G
P09T2A3	Pork	P9	T2	Normal_dose	O2-	Mid_Shoulder	Line2	E	G
P09T2B1	Pork	P9	T2	Half_dose	Air	Mid_Shoulder	Line2	E	G
P09T2B2	Pork	P9	T2	Half_dose	O2+	Mid_Shoulder	Line2	E	G
P09T2B3	Pork	P9	T2	Half_dose	O2-	Mid_Shoulder	Line2	E	G
P09T2C1	Pork	P9	T2	Zero_dose	Air	Mid_Shoulder	Line2	E	G
P09T2C2	Pork	P9	T2	Zero_dose	O2+	Mid_Shoulder	Line2	E	G
P09T2C3	Pork	P9	T2	Zero_dose	O2-	Mid_Shoulder	Line2	E	G
P09T3A1	Pork	P9	T3	Normal_dose	Air	Mid_Shoulder	Line2	E	G
P09T3A2	Pork	P9	T3	Normal_dose	O2+	Mid_Shoulder	Line2	E	G
P09T3A3	Pork	P9	T3	Normal_dose	O2-	Mid_Shoulder	Line2	E	G
P09T3B1	Pork	P9	T3	Half_dose	Air	Mid_Shoulder	Line2	E	G
P09T3B2	Pork	P9	T3	Half_dose	O2+	Mid_Shoulder	Line2	E	G
P09T3B3	Pork	P9	T3	Half_dose	O2-	Mid_Shoulder	Line2	E	G
P09T3C1	Pork	P9	T3	Zero_dose	Air	Mid_Shoulder	Line2	E	G
P09T3C2	Pork	P9	T3	Zero_dose	O2+	Mid_Shoulder	Line2	E	G
P09T3C3	Pork	P9	T3	Zero_dose	O2-	Mid_Shoulder	Line2	E	G
P09TB	Pork	P9	Gut	None	None	Gut	Line2	E	G
P09TD	Pork	P9	Primal_cut	None	None	Mid_Shoulder	Line2	E	G
P09TE	Pork	P9	Spices	None	None	Spices	Line2	E	G
P09TG	Pork	P9	Fat	None	None	Fat	Line2	E	G
P10T0A	Pork	P10	T0	Normal_dose	None	Mid_Shoulder	Line2	E	H
P10T0B	Pork	P10	T0	Half_dose	None	Mid_Shoulder	Line2	E	H
P10T0C	Pork	P10	T0	Zero_dose	None	Mid_Shoulder	Line2	E	H
P10T1A1	Pork	P10	T1	Normal_dose	Air	Mid_Shoulder	Line2	E	H
P10T1A2	Pork	P10	T1	Normal_dose	O2+	Mid_Shoulder	Line2	E	H
P10T1A3	Pork	P10	T1	Normal_dose	O2-	Mid_Shoulder	Line2	E	H
P10T1B1	Pork	P10	T1	Half_dose	Air	Mid_Shoulder	Line2	E	H
P10T1B2	Pork	P10	T1	Half_dose	O2+	Mid_Shoulder	Line2	E	H
P10T1B3	Pork	P10	T1	Half_dose	O2-	Mid_Shoulder	Line2	E	H
P10T1C1	Pork	P10	T1	Zero_dose	Air	Mid_Shoulder	Line2	E	H
P10T1C2	Pork	P10	T1	Zero_dose	O2+	Mid_Shoulder	Line2	E	H
P10T1C3	Pork	P10	T1	Zero_dose	O2-	Mid_Shoulder	Line2	E	H
P10T2A1	Pork	P10	T2	Normal_dose	Air	Mid_Shoulder	Line2	E	H
P10T2A2	Pork	P10	T2	Normal_dose	O2+	Mid_Shoulder	Line2	E	H
P10T2A3	Pork	P10	T2	Normal_dose	O2-	Mid_Shoulder	Line2	E	H
P10T2B1	Pork	P10	T2	Half_dose	Air	Mid_Shoulder	Line2	E	H
P10T2B2	Pork	P10	T2	Half_dose	O2+	Mid_Shoulder	Line2	E	H
P10T2B3	Pork	P10	T2	Half_dose	O2-	Mid_Shoulder	Line2	E	H
P10T2C1	Pork	P10	T2	Zero_dose	Air	Mid_Shoulder	Line2	E	H
P10T2C2	Pork	P10	T2	Zero_dose	O2+	Mid_Shoulder	Line2	E	H
P10T2C3	Pork	P10	T2	Zero_dose	O2-	Mid_Shoulder	Line2	E	H
P10T3A1	Pork	P10	T3	Normal_dose	Air	Mid_Shoulder	Line2	E	H
P10T3A2	Pork	P10	T3	Normal_dose	O2+	Mid_Shoulder	Line2	E	H
P10T3A3	Pork	P10	T3	Normal_dose	O2-	Mid_Shoulder	Line2	E	H
P10T3B1	Pork	P10	T3	Half_dose	Air	Mid_Shoulder	Line2	E	H
P10T3B2	Pork	P10	T3	Half_dose	O2+	Mid_Shoulder	Line2	E	H
P10T3B3	Pork	P10	T3	Half_dose	O2-	Mid_Shoulder	Line2	E	H
P10T3C1	Pork	P10	T3	Zero_dose	Air	Mid_Shoulder	Line2	E	H
P10T3C2	Pork	P10	T3	Zero_dose	O2+	Mid_Shoulder	Line2	E	H
P10T3C3	Pork	P10	T3	Zero_dose	O2-	Mid_Shoulder	Line2	E	H
P10TB	Pork	P10	Gut	None	None	Gut	Line2	E	H
P10TD	Pork	P10	Primal_cut	None	None	Mid_Shoulder	Line2	E	H
P10TE	Pork	P10	Spices	None	None	Spices	Line2	E	H
P10TG	Pork	P10	Fat	None	None	Fat	Line2	E	H
P11T0A	Pork	P11	T0	Normal_dose	None	Mid_Shoulder	Line2	E	H
P11T0B	Pork	P11	T0	Half_dose	None	Mid_Shoulder	Line2	E	H
P11T0C	Pork	P11	T1	Zero_dose	None	Mid_Shoulder	Line2	E	H
P11T1A1	Pork	P11	T1	Normal_dose	Air	Mid_Shoulder	Line2	E	H
P11T1A2	Pork	P11	T1	Normal_dose	O2+	Mid_Shoulder	Line2	E	H
P11T1A3	Pork	P11	T1	Normal_dose	O2-	Mid_Shoulder	Line2	E	H
P11T1B1	Pork	P11	T1	Half_dose	Air	Mid_Shoulder	Line2	E	H
P11T1B2	Pork	P11	T1	Half_dose	O2+	Mid_Shoulder	Line2	E	H
P11T1B3	Pork	P11	T1	Half_dose	O2-	Mid_Shoulder	Line2	E	H
P11T1C1	Pork	P11	T1	Zero_dose	Air	Mid_Shoulder	Line2	E	H
P11T1C2	Pork	P11	T1	Zero_dose	O2+	Mid_Shoulder	Line2	E	H
P11T1C3	Pork	P11	T2	Zero_dose	O2-	Mid_Shoulder	Line2	E	H
P11T2A1	Pork	P11	T2	Normal_dose	Air	Mid_Shoulder	Line2	E	H
P11T2A2	Pork	P11	T2	Normal_dose	O2+	Mid_Shoulder	Line2	E	H
P11T2A3	Pork	P11	T2	Normal_dose	O2-	Mid_Shoulder	Line2	E	H
P11T2B1	Pork	P11	T2	Half_dose	Air	Mid_Shoulder	Line2	E	H
P11T2B2	Pork	P11	T2	Half_dose	O2+	Mid_Shoulder	Line2	E	H
P11T2B3	Pork	P11	T2	Half_dose	O2-	Mid_Shoulder	Line2	E	H
P11T2C1	Pork	P11	T2	Zero_dose	Air	Mid_Shoulder	Line2	E	H
P11T2C2	Pork	P11	T2	Zero_dose	O2+	Mid_Shoulder	Line2	E	H
P11T2C3	Pork	P11	T3	Zero_dose	O2-	Mid_Shoulder	Line2	E	H
P11T3A1	Pork	P11	T3	Normal_dose	Air	Mid_Shoulder	Line2	E	H
P11T3A2	Pork	P11	T3	Normal_dose	O2+	Mid_Shoulder	Line2	E	H
P11T3A3	Pork	P11	T3	Normal_dose	O2-	Mid_Shoulder	Line2	E	H
P11T3B1	Pork	P11	T3	Half_dose	Air	Mid_Shoulder	Line2	E	H
P11T3B2	Pork	P11	T3	Half_dose	O2+	Mid_Shoulder	Line2	E	H
P11T3B3	Pork	P11	T3	Half_dose	O2-	Mid_Shoulder	Line2	E	H
P11T3C1	Pork	P11	T3	Zero_dose	Air	Mid_Shoulder	Line2	E	H
P11T3C2	Pork	P11	T3	Zero_dose	O2+	Mid_Shoulder	Line2	E	H
P11T3C3	Pork	P11	T3	Zero_dose	O2-	Mid_Shoulder	Line2	E	H
P11TB	Pork	P11	Gut	None	None	Gut	Line2	E	H
P11TD	Pork	P11	Primal_cut	None	None	Mid_Shoulder	Line2	E	H
P11TE	Pork	P11	Spices	None	None	Spices	Line2	E	H
P11TG	Pork	P11	Fat	None	None	Fat	Line2	E	H
