# Supplementary material for: Large-scale multivariate dataset on the characterization of microbiota diversity, microbial growth dynamics, metabolic spoilage volatilome and sensorial profiles of two industrially produced meat products subjected to changes in lactate concentration and packaging atmosphere
Source: Data Brief. 2020 Mar 20;30:105453. doi: 10.1016/j.dib.2020.105453 (PMC7152715; doi:10.1016/j.dib.2020.105453)
Supplement: Supplementary file 11 [file mmc11.xml]

<?xml version="1.0" encoding="utf-8" standalone="no"?>
<data>
  <datasets>
    <author>stephane.chaillou@inra.fr</author>
    <type>0</type>
    <dataset>
      <value>6</value>
      <reason>Other (please explain)</reason>
      <comments>The data are available on the dataverse at the following URL (dataverse) and DOI : https://doi.org/10.15454/UDQLGE. However, and for some reasons linked to a mandeley problem, the link research data customer service is down and I cannot proceed to the submission via this link...</comments>
    </dataset>
  </datasets>
</data>
